# Supplementary material for: Metabolome and transcriptome-wide effects of the carbon storage regulator A in enteropathogenic Escherichia coli
Source: Sci Rep. 2019 Jan 15;9:138. doi: 10.1038/s41598-018-36932-w (PMC6333774; doi:10.1038/s41598-018-36932-w)
Supplement: Supplementary file 2 — S2 [file 41598_2018_36932_MOESM2_ESM.xls]

## Sheet: res_padj_out
Dataset S2: Global gene expression changes between EPEC E2348/69 wildtype and csrA knockout (DESeq2 analysis wildtype/knockout).
Gene ID	GeneSymbol	Definition	log2FoldChange	pvalue	adjusted p-value	DESeq2NormCounts.Wildtype_E2348_69_I	DESeq2NormCounts.Wildtype_E2348_69_II	DESeq2NormCounts.Wildtype_E2348_69_III	DESeq2NormCounts.csrA_KO_E2348_69_I	DESeq2NormCounts.csrA_KO_E2348_69_II	DESeq2NormCounts.csrA_KO_E2348_69_III	RawCounts. Wildtype_E2348_69_I	RawCounts. Wildtype_E2348_69_II	RawCounts. Wildtype_E2348_69_III	RawCounts. csrA_KO_E2348_69_I	RawCounts. csrA_KO_E2348_69_II	RawCounts. csrA_KO_E2348_69_III	meanRPKM. wildtype	meanRPKM. knockout	KeggPathway ID	KeggPathway Names
E2348C_2198	wcaD	colanic acid biosynthesis protein	5.18764	2.67401e-245	1.20839e-241	178.252	208.939	150.286	6696	6583.51	7397.61	207	242	186	7455	6002	6589	8.30113	302.936
E2348C_2201	wcaA	glycosyl transferase family protein	5.43785	3.39771e-235	7.67713e-232	88.6953	88.065	66.255	3617.9	3534.17	4054.15	103	102	82	4028	3222	3611	5.44933	238.077
E2348C_2185	wcaM	colanic acid biosynthesis protein	4.62246	1.20623e-199	1.81699e-196	209.252	197.715	164.021	4597.83	4897.6	5254.33	243	229	203	5119	4465	4680	7.71487	188.703
E2348C_2197	wcaE	glycosyl transferase family protein	5.00287	2.07267e-190	2.3416e-187	212.696	183.037	155.942	6203.79	5925.38	6728.47	247	212	193	6907	5402	5993	13.93	450.442
E2348C_2191	cpsB	mannose-1-phosphate guanylyltransferase	5.07634	1.5724e-184	1.42113e-181	138.64	119.147	87.2626	3839.76	4217.53	4392.08	161	138	108	4275	3845	3912	4.52714	154.617	path:ecg00051;path:ecg00520;path:ecg01100;path:ecg01110	;Fructose and mannose metabolism - Escherichia coli O127:H6 E2348/69 (EPEC);Amino sugar and nucleotide sugar metabolism - Escherichia coli O127:H6 E2348/69 (EPEC);Metabolic pathways - Escherichia coli O127:H6 E2348/69 (EPEC);Biosynthesis of secondary metabolites - Escherichia coli O127:H6 E2348/69 (EPEC)
E2348C_2186	wcaL	glycosyl transferase family protein	5.08597	5.10425e-170	3.84435e-167	97.3065	98.4256	59.7911	2913.72	3160.13	3263.75	113	114	74	3244	2881	2907	3.93868	136.472
E2348C_2195	gmd	GDP-D-mannose dehydratase	5.3769	5.82548e-167	3.76077e-164	83.5286	87.2017	53.3272	3076.3	3195.23	3891.35	97	101	66	3425	2913	3466	3.75758	161.736	path:ecg00051;path:ecg00520;path:ecg01100	;Fructose and mannose metabolism - Escherichia coli O127:H6 E2348/69 (EPEC);Amino sugar and nucleotide sugar metabolism - Escherichia coli O127:H6 E2348/69 (EPEC);Metabolic pathways - Escherichia coli O127:H6 E2348/69 (EPEC)
E2348C_2196	wcaF	colanic acid biosynthesis acetyltransferase WcaF	5.01396	1.66349e-145	9.39662e-143	113.668	82.8847	93.7265	3645.75	2635.82	3926.16	132	96	116	4059	2403	3497	9.99212	331.77
E2348C_2169	ugd	UDP-glucose 6-dehydrogenase	4.38721	5.35001e-145	2.6863e-142	621.728	604.368	847.579	16386.6	13747.3	15921.3	722	700	1049	18244	12533	14181	33.5509	703.812	path:ecg00040;path:ecg00053;path:ecg00500;path:ecg00520;path:ecg01100	;Pentose and glucuronate interconversions - Escherichia coli O127:H6 E2348/69 (EPEC);Ascorbate and aldarate metabolism - Escherichia coli O127:H6 E2348/69 (EPEC);Starch and sucrose metabolism - Escherichia coli O127:H6 E2348/69 (EPEC);Amino sugar and nucleotide sugar metabolism - Escherichia coli O127:H6 E2348/69 (EPEC);Metabolic pathways - Escherichia coli O127:H6 E2348/69 (EPEC)
E2348C_2188	wzxC	colanic acid exporter	5.01756	8.57623e-138	3.8756e-135	132.612	82.0214	72.7189	3129.29	3525.39	3529.83	154	95	90	3484	3214	3144	3.67344	122.887
E2348C_LEE1			4.1204	9.70871e-137	3.98852e-134	6219	7197.16	6844.46	141766	109643	120211	7222	8336	8471	157835	99958	107071	10.741	186.431
E2348C_2187	wcaK	pyruvyl transferase	5.2578	8.07049e-135	3.03921e-132	61.1395	47.486	34.7435	1894.28	1810.96	2376.8	71	55	43	2109	1651	2117	2.11167	84.7776
E2348C_2192	wcaI	glycosyl transferase family protein	5.07247	1.09914e-133	3.82077e-131	112.807	121.737	74.3348	3462.52	3680.05	4296.65	131	141	92	3855	3355	3827	4.74721	166.861
E2348C_2202	wzc	tyrosine kinase	5.34495	1.04755e-130	3.38133e-128	186.002	208.075	101.806	6911.56	7799.96	7973.56	216	241	126	7695	7111	7102	4.30862	187.182
E2348C_2199	wcaC	glycosyl transferase family protein	5.22706	8.88148e-125	2.67569e-122	62.8617	44.0325	29.8955	1849.37	1715.53	2142.15	73	51	37	2059	1564	1908	2.12026	83.6332
E2348C_2200	wcaB	colanic acid biosynthesis acetyltransferase WcaB	5.43345	1.03888e-123	2.93419e-121	67.1673	47.486	41.2074	2326.31	2430.7	2899.99	78	55	51	2590	2216	2583	6.02041	279.577
E2348C_1355		coenzyme F390 synthetase	3.82954	3.12678e-123	8.31171e-121	84.3897	69.0706	77.5668	1036.51	1253.74	1144.05	98	80	96	1154	1143	1019	3.38988	47.615
E2348C_2792		hypothetical protein	2.9214	1.43108e-121	3.5928e-119	4786.1	4885.02	5636.52	42700.8	36516.5	39186.3	5558	5658	6976	47541	33291	34903	414.847	3033.1
E2348C_2189	wcaJ	UDP-glucose lipid carrier transferase	4.94113	5.15873e-118	1.22696e-115	125.723	86.3383	63.023	2902.95	3066.9	3386.13	146	100	78	3232	2796	3016	3.72399	119.709
E2348C_2190	cpsG	phosphomannomutase	5.25804	8.76043e-118	1.97942e-115	68.0284	40.579	50.0952	2199.66	1930.52	2727.09	79	47	62	2449	1760	2429	2.19075	89.3067	path:ecg00051;path:ecg00520;path:ecg01100;path:ecg01110	;Fructose and mannose metabolism - Escherichia coli O127:H6 E2348/69 (EPEC);Amino sugar and nucleotide sugar metabolism - Escherichia coli O127:H6 E2348/69 (EPEC);Metabolic pathways - Escherichia coli O127:H6 E2348/69 (EPEC);Biosynthesis of secondary metabolites - Escherichia coli O127:H6 E2348/69 (EPEC)
E2348C_3350	bacA	undecaprenyl pyrophosphate phosphatase	3.18197	2.90124e-117	6.24318e-115	445.199	454.139	431.465	3763.41	4835.08	3819.5	517	526	534	4190	4408	3402	30.5147	269.463	path:ecg00550	;Peptidoglycan biosynthesis - Escherichia coli O127:H6 E2348/69 (EPEC)
E2348C_2203	wzb	tyrosine phosphatase	5.61449	6.07074e-117	1.24699e-114	50.806	31.0818	18.5837	1788.29	1872.39	2023.14	59	36	23	1991	1707	1802	4.27564	228.458
E2348C_2204	wza	lipoprotein required for capsular polysaccharide translocation through the outer membrane	5.62649	2.9768e-111	5.84876e-109	100.751	88.9284	70.2949	5067.58	4038.74	6018.91	117	103	87	5642	3682	5361	4.2997	236.857
E2348C_2920		hypothetical protein	3.53925	3.38573e-111	6.37504e-109	135.196	151.092	169.677	1779.31	2126.86	1624.58	157	175	210	1981	1939	1447	42.7623	490.587
E2348C_1352		hypothetical protein	3.30823	3.05694e-106	5.52573e-104	142.085	113.967	121.198	1293.39	1181.35	1388.81	165	132	150	1440	1077	1237	7.0672	68.3881	path:ecg00061;path:ecg01100;path:ecg01212	;Fatty acid biosynthesis - Escherichia coli O127:H6 E2348/69 (EPEC);Metabolic pathways - Escherichia coli O127:H6 E2348/69 (EPEC);Fatty acid metabolism - Escherichia coli O127:H6 E2348/69 (EPEC)
E2348C_3725	yhhJ	transporter subunit: membrane component of ABC superfamily	2.63022	3.09229e-92	5.37464e-90	266.947	280.599	274.716	1746.08	1587.19	1860.35	310	325	340	1944	1447	1657	13.7751	82.3677
E2348C_2959	csrA	carbon storage regulator	-2.94966	9.38919e-90	1.57147e-87	5421.61	6130.02	5578.34	647.594	727.236	778.046	6296	7100	6904	721	663	693	1734.46	206.618	path:ecg02020	;Two-component system - Escherichia coli O127:H6 E2348/69 (EPEC)
E2348C_3944	espH	LEE-encoded effector EspH	3.61278	8.69403e-87	1.40315e-84	1657.65	1782.02	2467.59	27748.6	24284	24503.4	1925	2064	3054	30894	22139	21825	219.875	2690.99	path:ecg05130	;Pathogenic Escherichia coli infection - Escherichia coli O127:H6 E2348/69 (EPEC)
E2348C_3941	tir	translocated intimin receptor Tir	2.93816	1.23667e-86	1.92707e-84	14708.8	18259.7	15857.6	124657	134505	126637	17081	21149	19626	138787	122624	112795	555.867	4163.12	path:ecg05130	;Pathogenic Escherichia coli infection - Escherichia coli O127:H6 E2348/69 (EPEC)
E2348C_2023	ftnB	ferritin	2.84409	8.23854e-83	1.241e-80	613.117	519.756	699.717	4661.6	3987.18	4891.7	712	602	866	5190	3635	4357	68.6927	479.308
E2348C_3743	chuA	outer membrane heme/hemoglobin receptor	-3.02357	2.75853e-82	4.02122e-80	24415.3	17040.6	18187.8	2251.76	2425.22	2410.48	28353	19737	22510	2507	2211	2147	568.469	63.768
E2348C_3940	cesT	chaperone CesT	3.52546	5.65938e-81	7.99211e-79	2030.52	2486.54	3139.03	30021.1	34091.2	29288.4	2358	2880	3885	33424	31080	26087	306.431	3536.55
E2348C_ncR_67			-4.26062	5.55203e-77	7.60291e-75	4081.7	5642.21	3227.1	223.649	151.37	229.035	4740	6535	3994	249	138	204	992.404	43.9827
E2348C_1353		dehydrogenase	3.0101	8.71227e-74	1.15796e-71	88.6953	76.8411	84.8387	625.139	749.174	718.541	103	89	105	696	683	640	4.64727	36.7267
E2348C_4578	argI	ornithine carbamoyltransferase subunit I	-3.13476	2.3551e-72	3.04077e-70	204656	179226	201141	20773.3	21856.6	21072.4	237663	207586	248941	23128	19926	18769	10890.8	1120.59	path:ecg00220;path:ecg01100;path:ecg01110;path:ecg01130;path:ecg01230	;Arginine biosynthesis - Escherichia coli O127:H6 E2348/69 (EPEC);Metabolic pathways - Escherichia coli O127:H6 E2348/69 (EPEC);Biosynthesis of secondary metabolites - Escherichia coli O127:H6 E2348/69 (EPEC);Biosynthesis of antibiotics - Escherichia coli O127:H6 E2348/69 (EPEC);Biosynthesis of amino acids - Escherichia coli O127:H6 E2348/69 (EPEC)
E2348C_3728	yhiM	hypothetical protein	-3.39595	4.794e-68	6.0178e-66	1473.37	1207.01	1328.33	121.255	85.5572	152.69	1711	1398	1644	135	78	136	71.8864	6.09697
E2348C_1619	gadC	glutamate: gamma-aminobutyric acid antiporter	-4.08713	8.34308e-65	1.01898e-62	43613.1	36674.8	32315.5	2184.39	1225.22	2507.04	50647	42478	39995	2432	1117	2233	1383.12	68.7599
E2348C_3742	chuS	heme/hemoglobin transport protein	-2.72325	7.47486e-61	8.88918e-59	5281.24	4274.61	4061.75	676.336	610.966	706.191	6133	4951	5027	753	557	629	249.8	34.5618
E2348C_3942	map	LEE-encoded effector Map	3.88473	8.35825e-61	9.68486e-59	692.34	707.11	1302.48	14388.1	17032.5	13026.9	804	819	1612	16019	15528	11603	83.4343	1294.81	path:ecg05130	;Pathogenic Escherichia coli infection - Escherichia coli O127:H6 E2348/69 (EPEC)
E2348C_1356		hypothetical protein	3.92497	4.43024e-58	5.00507e-56	31.0003	13.8141	21.8157	387.119	391.589	344.675	36	16	27	431	357	307	2.09582	33.2113
E2348C_4341	yjbE	hypothetical protein	3.7365	4.66067e-58	5.13697e-56	196.335	202.032	112.31	2919.11	2074.21	2477.85	228	234	139	3250	1891	2207	39.5371	547.955
E2348C_2215	yegL	hypothetical protein	2.59087	1.84507e-57	1.9852e-55	90.4175	95.8355	99.3824	625.139	540.765	607.392	105	111	123	696	493	541	8.15796	47.9166
E2348C_0913	ycbC	hypothetical protein	2.06699	5.66308e-56	5.9515e-54	416.782	453.276	489.64	1829.61	2035.82	1926.59	484	525	606	2037	1856	1716	32.8601	132.475
E2348C_3299	yqhG	hypothetical protein	3.1844	8.06214e-55	8.28018e-53	260.058	165.769	240.78	2107.15	1707.85	2635.03	302	192	298	2346	1557	2347	13.6096	124.246
E2348C_4350	malK	maltose/maltodextrin transporter ATP-binding protein	3.06927	3.24817e-54	3.26189e-52	97.3065	85.4749	90.4946	918.847	608.772	889.195	113	99	112	1023	555	792	4.62134	38.6211	path:ecg02010	;ABC transporters - Escherichia coli O127:H6 E2348/69 (EPEC)
E2348C_0684		SfpA (systemic factor protein A)-like protein	3.89495	1.61493e-53	1.5865e-51	1152.18	1321.84	1618.4	20333.2	29218.9	19355.7	1338	1531	2003	22638	26638	17240	80.3776	1279.97
E2348C_1354		hypothetical protein	3.54366	6.09853e-53	5.86367e-51	32.7225	18.131	28.2796	351.192	324.678	328.957	38	21	35	391	296	293	1.85759	22.202
E2348C_0274	betB	betaine aldehyde dehydrogenase	-1.80867	8.86155e-53	8.34278e-51	11587.2	11667.8	10515.1	2976.6	3497.97	3053.8	13456	13514	13014	3314	3189	2720	432.064	115.388	path:ecg00260;path:ecg01100	;Glycine, serine and threonine metabolism - Escherichia coli O127:H6 E2348/69 (EPEC);Metabolic pathways - Escherichia coli O127:H6 E2348/69 (EPEC)
E2348_P1_020	perA	transcriptional activator of the bfp operon	2.34154	3.03719e-52	2.80104e-50	227.335	214.982	246.436	1209.86	1246.06	1127.21	264	249	305	1347	1136	1004	15.7534	77.4413
E2348C_0460	ybcI	hypothetical protein	2.98586	4.72603e-51	4.27139e-49	100.751	82.8847	72.7189	674.54	764.53	701.701	117	96	90	751	697	625	9.26677	73.16
E2348C_3378	ygjQ	thioredoxin-like protein	2.33638	6.65092e-51	5.89323e-49	142.085	133.824	166.445	763.46	822.665	707.314	165	155	206	850	750	630	12.0487	59.0075
E2348C_0510	uspG	universal stress protein UP12	2.52287	6.12384e-50	5.32185e-48	1962.49	1547.18	1767.07	11169	9388.25	10819.7	2279	1792	2187	12435	8559	9637	232.343	1304.36
E2348C_1207	ycfT	hypothetical protein	3.57388	5.42323e-49	4.62407e-47	45.6393	31.9452	25.0476	469.753	383.91	487.261	53	37	31	523	350	434	1.80469	22.2735
E2348C_1620	gadB	glutamate decarboxylase	-3.9956	1.11546e-48	9.33478e-47	5698.89	6313.92	4052.06	315.264	167.824	389.584	6618	7313	5015	351	153	347	215.704	11.1237	path:ecg00250;path:ecg00410;path:ecg00430;path:ecg00650;path:ecg01100;path:ecg01110;path:ecg01120	;Alanine, aspartate and glutamate metabolism - Escherichia coli O127:H6 E2348/69 (EPEC);beta-Alanine metabolism - Escherichia coli O127:H6 E2348/69 (EPEC);Taurine and hypotaurine metabolism - Escherichia coli O127:H6 E2348/69 (EPEC);Butanoate metabolism - Escherichia coli O127:H6 E2348/69 (EPEC);Metabolic pathways - Escherichia coli O127:H6 E2348/69 (EPEC);Biosynthesis of secondary metabolites - …
E2348C_1968	yobB	hypothetical protein	2.32754	1.13291e-47	9.30838e-46	356.503	317.725	389.45	2024.52	1496.15	1969.25	414	368	482	2254	1364	1754	30.5674	149.024
E2348C_3750	yhiD	Mg(2+) transport ATPase	-2.97036	4.43842e-47	3.58164e-45	1731.71	1348.6	1861.6	201.194	157.952	235.771	2011	1562	2304	224	144	210	144.156	16.3886
E2348C_3949	escV	translocator EscV	3.19529	3.12497e-46	2.4775e-44	1362.29	1492.79	2475.67	16593.1	20571	15660.8	1582	1729	3064	18474	18754	13949	49.6387	464.472	path:ecg03070	;Bacterial secretion system - Escherichia coli O127:H6 E2348/69 (EPEC)
E2348C_3753	hdeD	acid-resistance membrane protein	-3.7975	6.3579e-46	4.95368e-44	2551.5	2443.37	2179.95	144.608	100.914	207.703	2963	2830	2698	161	92	185	236.047	14.1355
E2348C_0899	ycaP	hypothetical protein	2.57469	1.62455e-44	1.24429e-42	1169.4	1516.1	1549.72	8798.66	6782.05	10704	1358	1756	1918	9796	6183	9534	115.064	677.202
E2348C_3751	hdeB	acid-resistance protein	-3.7206	8.5462e-44	6.43672e-42	20732.3	18852	17964.8	1332.91	720.655	1781.76	24076	21835	22234	1484	657	1587	3202.01	202.129
E2348C_0856	rumB	23S rRNA methyluridine methyltransferase	1.46129	2.41125e-43	1.7863e-41	554.561	537.024	552.663	1516.14	1564.16	1480.87	644	622	684	1688	1426	1319	27.491	72.1145
E2348C_2584	mntH	manganese transport protein MntH	-2.10823	1.63349e-42	1.1906e-40	7994.63	6152.47	6378.25	1396.68	1740.76	1514.55	9284	7126	7894	1555	1587	1349	312.881	66.9906
E2348C_4273		dehydratase	-1.97835	2.23508e-42	1.60323e-40	632.061	694.16	648.814	167.063	174.405	149.322	734	804	803	186	159	133	30.6226	7.20118	path:ecg00040;path:ecg01100	;Pentose and glucuronate interconversions - Escherichia coli O127:H6 E2348/69 (EPEC);Metabolic pathways - Escherichia coli O127:H6 E2348/69 (EPEC)
E2348C_3186		HflC-like, SPFC domain-containing protein	2.24446	2.51546e-42	1.77615e-40	123.14	124.327	89.6866	557.775	531.99	549.011	143	144	111	621	485	489	6.9846	32.1535
E2348C_3945	sepQ	T3SS structure protein SepQ	3.04786	4.27634e-42	2.97305e-40	1067.79	1193.19	1799.39	13321	11485.5	11387.8	1240	1382	2227	14831	10471	10143	83.4841	702.726	path:ecg03070	;Bacterial secretion system - Escherichia coli O127:H6 E2348/69 (EPEC)
E2348C_ncR_45			-3.54336	5.87706e-42	4.024e-40	32540.8	46716.8	25420.1	2371.22	2881.52	2695.65	37789	54109	31461	2640	2627	2401	5456.35	394.019
E2348C_3752	hdeA	acid-resistance protein	-3.84375	2.21314e-41	1.49271e-39	34147.7	22124.2	30887.7	2042.48	914.803	2245.44	39655	25625	38228	2274	834	2000	4952.67	278.837
E2348C_0338	malZ	maltodextrin glucosidase	2.14873	3.69437e-41	2.45513e-39	511.505	503.352	409.65	2110.74	1855.93	2510.4	594	583	507	2350	1692	2236	14.7639	63.601	path:ecg00052;path:ecg00500;path:ecg01100	;Galactose metabolism - Escherichia coli O127:H6 E2348/69 (EPEC);Starch and sucrose metabolism - Escherichia coli O127:H6 E2348/69 (EPEC);Metabolic pathways - Escherichia coli O127:H6 E2348/69 (EPEC)
E2348C_0272	ykgH		-2.72974	2.19235e-40	1.43583e-38	1258.96	1440.12	1502.86	167.961	266.543	165.04	1462	1668	1860	187	243	147	158.033	21.3421
E2348C_3946		hypothetical protein	3.31559	1.45175e-39	9.3721e-38	223.03	212.392	401.57	3066.42	3243.49	2962.86	259	246	497	3414	2957	2639	37.947	396.559
E2348C_3939	eaeA	intimin EaeA	2.61885	2.3294e-39	1.48261e-37	15172.1	21835.8	19429.7	122730	124026	117757	17619	25291	24047	136642	113071	104885	376.345	2305.07	path:ecg05130	;Pathogenic Escherichia coli infection - Escherichia coli O127:H6 E2348/69 (EPEC)
E2348C_PP_2			1.77773	3.3893e-39	2.12726e-37	4355.54	4227.99	5054.77	15080.6	17320.9	15075.9	5058	4897	6256	16790	15791	13428	5.05009	16.6171
E2348C_PP_4			1.78961	3.75186e-38	2.32255e-36	2306.94	2097.16	2260.75	7397.48	9139.26	6874.42	2679	2429	2798	8236	8332	6123	2.76326	9.17165
E2348C_1284	ymgC	hypothetical protein	-2.79531	4.60178e-38	2.8102e-36	266.086	218.436	273.1	37.7239	27.4222	37.0498	309	253	338	42	25	33	57.4773	7.31998
E2348C_0273	betA	choline dehydrogenase	-1.83762	2.05489e-37	1.23814e-35	16281.2	16816.1	15515.8	3946.64	5370.36	4046.29	18907	19477	19203	4394	4896	3604	548.23	142.65	path:ecg00260;path:ecg01100	;Glycine, serine and threonine metabolism - Escherichia coli O127:H6 E2348/69 (EPEC);Metabolic pathways - Escherichia coli O127:H6 E2348/69 (EPEC)
E2348C_4667	yjjZ	hypothetical protein	-2.46683	1.03309e-36	6.14282e-35	10509.1	6823.31	8947.65	1533.21	1742.95	1275.41	12204	7903	11074	1707	1589	1136	2097.83	342.271
E2348C_2944	proX	glycine betaine transporter periplasmic subunit	-2.13979	4.81386e-36	2.82517e-34	13641	14385.7	14335.3	2794.27	3678.96	2859.57	15841	16662	17742	3111	3354	2547	804.054	167.647	path:ecg02010	;ABC transporters - Escherichia coli O127:H6 E2348/69 (EPEC)
E2348C_0523	pagP	palmitoyl transferase	1.88784	7.63842e-36	4.42539e-34	1515.57	1175.93	1666.07	5455.6	5620.45	5377.83	1760	1362	2062	6074	5124	4790	146.838	523.093	path:ecg01503	;Cationic antimicrobial peptide (CAMP) resistance - Escherichia coli O127:H6 E2348/69 (EPEC)
E2348C_0956	yccA	hypothetical protein	2.07488	1.33273e-35	7.62358e-34	1507.82	1226.87	1522.25	5945.11	7375.47	5103.89	1751	1421	1884	6619	6724	4546	121.845	497.589
E2348C_0347	yajI	hypothetical protein	2.48709	3.08009e-35	1.73986e-33	549.394	498.172	524.384	3526.29	2161.96	3547.8	638	577	649	3926	1971	3160	54.9267	305.09
E2348C_4349	malE	maltose ABC transporter periplasmic protein	2.52553	3.17705e-35	1.77248e-33	250.586	313.408	315.923	2069.43	1241.68	2006.3	291	363	391	2304	1132	1787	13.9118	79.6231	path:ecg02010;path:ecg02030	;ABC transporters - Escherichia coli O127:H6 E2348/69 (EPEC);Bacterial chemotaxis - Escherichia coli O127:H6 E2348/69 (EPEC)
E2348C_2478	yfcV	fimbrial-protein like protein	-2.49975	3.75326e-35	2.06841e-33	277.28	338.446	268.252	54.7895	51.5537	41.5407	322	392	332	61	47	37	29.3314	4.64628
E2348C_3948	escN	translocator EscN	2.86821	4.00178e-35	2.1788e-33	2290.58	2644.54	4122.35	22285.9	27069	22013.2	2660	3063	5102	24812	24678	19607	127.486	949.176	path:ecg03070	;Bacterial secretion system - Escherichia coli O127:H6 E2348/69 (EPEC)
E2348C_1680	ynfM	transporter	-2.24241	9.63247e-35	5.18204e-33	5450.88	4762.42	5612.28	1155.07	987.198	1084.55	6330	5516	6946	1286	900	966	238.268	45.8834
E2348C_4023	yieE	phosphopantetheinyl transferase	1.90992	1.02825e-34	5.46664e-33	1066.07	904.825	1068.97	3744.55	4435.81	3491.66	1238	1048	1323	4169	4044	3110	75.3316	273.122
E2348C_4007	yidX	hypothetical protein	2.14527	5.84643e-34	3.0721e-32	360.809	537.887	422.577	2155.65	1715.53	2154.5	419	623	523	2400	1564	1919	37.7879	163.588
E2348C_1194	fhuE	ferric-rhodotorulic acid outer membrane transporter	-1.84203	6.11975e-34	3.17875e-32	3439.31	3658.15	2724.53	882.919	916.997	888.072	3994	4237	3372	983	836	791	84.4351	21.8926
E2348C_0783	gsiD	peptide transporter subunit: membrane component of ABC superfamily	1.65208	9.72226e-34	4.9926e-32	306.558	290.96	340.163	999.684	1043.14	946.454	356	337	421	1113	951	843	19.402	58.4475	path:ecg02010	;ABC transporters - Escherichia coli O127:H6 E2348/69 (EPEC)
E2348C_4118		hypothetical protein	3.11926	1.51618e-33	7.69843e-32	37.0281	22.4479	19.3917	284.726	223.765	242.508	43	26	24	317	204	216	1.75653	15.7655
E2348C_0900	serC	phosphoserine aminotransferase	1.29767	1.93431e-33	9.71239e-32	4642.29	4772.78	4782.48	11998	11593	11551.7	5391	5528	5919	13358	10569	10289	245.764	575.487	path:ecg00260;path:ecg00680;path:ecg00750;path:ecg01100;path:ecg01120;path:ecg01130;path:ecg01200;path:ecg01230	;Glycine, serine and threonine metabolism - Escherichia coli O127:H6 E2348/69 (EPEC);Methane metabolism - Escherichia coli O127:H6 E2348/69 (EPEC);Vitamin B6 metabolism - Escherichia coli O127:H6 E2348/69 (EPEC);Metabolic pathways - Escherichia coli O127:H6 E2348/69 (EPEC);Microbial metabolism in diverse environments - Escherichia coli O127:H6 E2348/69 (EPEC);Biosynthesis of antibiotics - Escheri…
E2348C_1611	yddM	DNA-binding transcriptional regulator	-1.52283	2.44535e-32	1.21434e-30	3513.37	3016.66	3279.62	1043.7	1257.03	1074.44	4080	3494	4059	1162	1146	957	649.737	211.252
E2348C_1655	yneM	hypothetical protein	-1.54529	2.89894e-32	1.42395e-30	8084.19	7773.9	8106.54	2725.1	2960.5	2425.08	9388	9004	10033	3034	2699	2160	4708.37	1506.13
E2348C_3756	mdtF	multidrug transporter, RpoS-dependent	-2.24279	6.23521e-32	3.02978e-30	6175.09	6983.9	5113.75	1236.81	948.807	1530.27	7171	8089	6329	1377	865	1363	110.419	21.3074
E2348C_2916		T3SS secreted effector EspG-like protein	2.54328	1.94236e-31	9.33777e-30	301.392	296.14	408.034	1949.97	2459.22	1806.46	350	343	505	2171	2242	1609	16.1843	94.4806	path:ecg05130	;Pathogenic Escherichia coli infection - Escherichia coli O127:H6 E2348/69 (EPEC)
E2348C_3670	glpD	glycerol-3-phosphate dehydrogenase	-2.3114	4.08724e-31	1.94423e-29	1526.76	1400.41	1297.63	238.918	263.253	312.116	1773	1622	1606	266	240	278	52.9055	9.65588	path:ecg00564;path:ecg01110	;Glycerophospholipid metabolism - Escherichia coli O127:H6 E2348/69 (EPEC);Biosynthesis of secondary metabolites - Escherichia coli O127:H6 E2348/69 (EPEC)
E2348C_0497	entB	isochorismatase	-2.21494	6.07738e-31	2.8608e-29	4328.85	4778.82	2808.56	785.915	832.537	855.513	5027	5535	3476	875	759	762	261.19	51.4489	path:ecg01053;path:ecg01110;path:ecg01130	;Biosynthesis of siderophore group nonribosomal peptides - Escherichia coli O127:H6 E2348/69 (EPEC);Biosynthesis of secondary metabolites - Escherichia coli O127:H6 E2348/69 (EPEC);Biosynthesis of antibiotics - Escherichia coli O127:H6 E2348/69 (EPEC)
E2348C_0275	betI	transcriptional regulator BetI	-1.43421	1.01604e-30	4.7335e-29	9849.48	8101.12	9980.26	3296.35	3665.8	3268.24	11438	9383	12352	3670	3342	2911	897.274	310.311
E2348C_3452	argG	argininosuccinate synthase	-1.91916	1.2657e-30	5.83641e-29	70524.8	73303.8	73437.2	19147.6	17692.8	19186.2	81899	84903	90889	21318	16130	17089	3047.17	743.541	path:ecg00220;path:ecg00250;path:ecg01100;path:ecg01110;path:ecg01130;path:ecg01230	;Arginine biosynthesis - Escherichia coli O127:H6 E2348/69 (EPEC);Alanine, aspartate and glutamate metabolism - Escherichia coli O127:H6 E2348/69 (EPEC);Metabolic pathways - Escherichia coli O127:H6 E2348/69 (EPEC);Biosynthesis of secondary metabolites - Escherichia coli O127:H6 E2348/69 (EPEC);Biosynthesis of antibiotics - Escherichia coli O127:H6 E2348/69 (EPEC);Biosynthesis of amino acids - Es…
E2348C_3950	mpc	regulator Mpc	3.51855	1.36522e-30	6.23173e-29	295.364	200.305	679.517	5575.06	5021.55	5459.79	343	232	841	6207	4578	4863	62.9656	808.927
E2348C_0855	ybjO	hypothetical protein	2.29871	1.82104e-30	8.22928e-29	193.752	122.6	213.309	935.913	828.149	958.804	225	142	264	1042	755	854	20.5102	99.329
E2348C_0921	aspC	aromatic amino acid aminotransferase	1.34717	1.90029e-30	8.5024e-29	7982.57	8896.3	8834.53	22257.1	22870.1	20851.2	9270	10304	10934	24780	20850	18572	406.78	987.789	path:ecg00220;path:ecg00250;path:ecg00270;path:ecg00330;path:ecg00350;path:ecg00360;path:ecg00400;path:ecg00401;path:ecg01100;path:ecg01110;path:ecg01130;path:ecg01210;path:ecg01230	;Arginine biosynthesis - Escherichia coli O127:H6 E2348/69 (EPEC);Alanine, aspartate and glutamate metabolism - Escherichia coli O127:H6 E2348/69 (EPEC);Cysteine and methionine metabolism - Escherichia coli O127:H6 E2348/69 (EPEC);Arginine and proline metabolism - Escherichia coli O127:H6 E2348/69 (EPEC);Tyrosine metabolism - Escherichia coli O127:H6 E2348/69 (EPEC);Phenylalanine metabolism - Esc…
E2348C_2936			-1.35926	1.93756e-30	8.58417e-29	2091.66	2186.95	1876.95	801.184	828.149	748.855	2429	2533	2323	892	755	667	86.9258	31.7878
E2348C_0549		hypothetical protein	1.4933	2.21292e-30	9.7089e-29	1484.57	1180.24	1229.76	3748.14	3504.55	3839.71	1724	1367	1522	4173	3195	3420	39.1598	105.362
E2348C_2926	gabP	gamma-aminobutyrate transporter	-2.4248	2.27883e-30	9.90196e-29	477.921	414.424	408.842	99.6989	55.9412	72.9769	555	480	506	111	51	65	17.5253	2.90599
E2348C_1634		type 1 fimbrial protein	-1.82221	2.45251e-30	1.05551e-28	622.589	562.926	676.285	179.638	196.343	138.095	723	652	837	200	179	123	62.3163	16.2391
E2348C_3523	csrD	regulatory protein CsrD	1.80904	8.15685e-30	3.47743e-28	1538.82	1562.72	1615.97	5743.02	4498.33	6647.63	1787	1810	2000	6394	4101	5921	45.8253	155.314
E2348C_0784	yliE	hypothetical protein	2.05651	9.05521e-30	3.82434e-28	334.975	311.681	388.642	1526.92	1617.91	1300.11	389	361	481	1700	1475	1158	8.31994	33.7269
E2348C_3509	yhcN	hypothetical protein	-1.83839	1.44068e-29	6.02818e-28	1700.71	1384.87	1900.39	431.131	505.665	426.634	1975	1604	2352	480	461	380	356.897	92.1097
E2348C_1531			-1.9269	1.82593e-29	7.57007e-28	1385.54	1284.71	1069.78	291.911	367.457	298.644	1609	1488	1324	325	335	266	46.6602	11.3095
E2348C_1442		T3SS secreted effector NleA/EspI-like protein	3.53491	2.18633e-29	8.98183e-28	260.058	537.024	307.035	5805.89	4226.3	5329.56	302	622	380	6464	3853	4747	15.6268	207.019	path:ecg05130	;Pathogenic Escherichia coli infection - Escherichia coli O127:H6 E2348/69 (EPEC)
E2348C_1787	pps	phosphoenolpyruvate synthase	1.46441	2.4435e-29	9.9479e-28	12963.3	15697.2	13503.9	40341.2	34980.8	42370.4	15054	18181	16713	44914	31891	37739	333.574	882.605	path:ecg00620;path:ecg00680;path:ecg01100;path:ecg01120;path:ecg01200	;Pyruvate metabolism - Escherichia coli O127:H6 E2348/69 (EPEC);Methane metabolism - Escherichia coli O127:H6 E2348/69 (EPEC);Metabolic pathways - Escherichia coli O127:H6 E2348/69 (EPEC);Microbial metabolism in diverse environments - Escherichia coli O127:H6 E2348/69 (EPEC);Carbon metabolism - Escherichia coli O127:H6 E2348/69 (EPEC)
E2348C_3928	yicI	alpha-xylosidase	1.50991	6.93141e-29	2.7967e-27	617.422	524.073	631.038	1753.26	1511.51	1849.12	717	607	781	1952	1378	1647	14.4345	39.3435
E2348C_1741	ydhO	lipoprotein	1.40436	7.04981e-29	2.8193e-27	713.007	868.563	812.027	2155.65	2236.55	2008.55	828	1006	1005	2400	2039	1789	54.4249	137.837
E2348C_0723		T3SS secreted effector EspJ-like protein	1.97848	7.32286e-29	2.90281e-27	1696.4	1692.23	2146.01	8239.98	7395.21	6823.9	1970	1960	2656	9174	6742	6078	159.704	611.989
E2348C_1013		hypothetical protein	1.94054	8.17424e-29	3.21212e-27	240.252	216.709	281.18	966.451	1111.15	836.427	279	251	348	1076	1013	745	34.9334	130.182
E2348C_2065	rcsA	DNA-binding transcriptional activator, co-regulator with RcsB	2.61312	8.52625e-29	3.32156e-27	1328.71	1162.11	1369.54	10054.3	5111.49	10135.9	1543	1346	1695	11194	4660	9028	116.8	723.29	path:ecg02020	;Two-component system - Escherichia coli O127:H6 E2348/69 (EPEC)
E2348C_3348	htrG	signal transduction protein	1.51452	1.20524e-28	4.65512e-27	2529.97	2381.21	2597.68	7262.75	8075.28	6396.14	2938	2758	3215	8086	7362	5697	228.128	623.894
E2348C_3815	yiaB	hypothetical protein	3.38926	1.66671e-28	6.38292e-27	22.3891	56.9833	17.7757	420.352	367.457	392.952	26	66	22	468	335	350	5.29709	61.561
E2348C_1592	yncE	hypothetical protein	-1.65761	2.31543e-28	8.79279e-27	13720.2	12449.1	11093.7	4047.24	3576.95	3985.66	15933	14419	13730	4506	3261	3550	661.679	194.975
E2348C_0867	ltaE	L-threonine aldolase	1.25612	3.79803e-28	1.43028e-26	1634.4	1782.89	1603.05	4094.84	3675.67	4310.13	1898	2065	1984	4559	3351	3839	94.376	215.098	path:ecg00260;path:ecg01100;path:ecg01110;path:ecg01120;path:ecg01130;path:ecg01230	;Glycine, serine and threonine metabolism - Escherichia coli O127:H6 E2348/69 (EPEC);Metabolic pathways - Escherichia coli O127:H6 E2348/69 (EPEC);Biosynthesis of secondary metabolites - Escherichia coli O127:H6 E2348/69 (EPEC);Microbial metabolism in diverse environments - Escherichia coli O127:H6 E2348/69 (EPEC);Biosynthesis of antibiotics - Escherichia coli O127:H6 E2348/69 (EPEC);Biosynthesis…
E2348C_0979		integrase	1.36255	6.30607e-28	2.35514e-26	494.282	522.347	540.544	1319.44	1309.68	1414.63	574	605	669	1469	1194	1260	27.3306	67.1777
E2348C_3676	glgC	glucose-1-phosphate adenylyltransferase	1.50169	6.64494e-28	2.46135e-26	4021.43	3558.86	3709.47	10474.7	9640.54	12274.7	4670	4122	4591	11662	8789	10933	164.387	446.113	path:ecg00500;path:ecg00520;path:ecg01100;path:ecg01110	;Starch and sucrose metabolism - Escherichia coli O127:H6 E2348/69 (EPEC);Amino sugar and nucleotide sugar metabolism - Escherichia coli O127:H6 E2348/69 (EPEC);Metabolic pathways - Escherichia coli O127:H6 E2348/69 (EPEC);Biosynthesis of secondary metabolites - Escherichia coli O127:H6 E2348/69 (EPEC)
E2348C_4624	fimD	outer membrane usher protein, type 1 fimbrial synthesis	-1.53201	6.77198e-28	2.48802e-26	1412.24	1409.04	1170.77	428.436	511.149	422.143	1640	1632	1449	477	466	376	28.5237	9.20976
E2348C_4271	argB	acetylglutamate kinase	-1.69338	7.56053e-28	2.75533e-26	25133.5	25142.6	24648.5	7661.55	7527.93	7542.44	29187	29121	30506	8530	6863	6718	1824.96	523.803	path:ecg00220;path:ecg01100;path:ecg01110;path:ecg01130;path:ecg01210;path:ecg01230	;Arginine biosynthesis - Escherichia coli O127:H6 E2348/69 (EPEC);Metabolic pathways - Escherichia coli O127:H6 E2348/69 (EPEC);Biosynthesis of secondary metabolites - Escherichia coli O127:H6 E2348/69 (EPEC);Biosynthesis of antibiotics - Escherichia coli O127:H6 E2348/69 (EPEC);2-Oxocarboxylic acid metabolism - Escherichia coli O127:H6 E2348/69 (EPEC);Biosynthesis of amino acids - Escherichia co…
E2348C_1896	ydjE	transporter	-1.73561	8.6575e-28	3.12986e-26	529.588	543.931	429.041	133.83	153.564	154.935	615	630	531	149	140	138	20.8243	5.80913
E2348C_1214	ymfA	hypothetical protein	2.15172	1.7559e-27	6.29755e-26	64.5839	49.2128	72.7189	300.893	298.353	263.839	75	57	90	335	272	235	7.6336	33.301
E2348C_0866	ybjT	hypothetical protein	1.34588	2.78643e-27	9.91487e-26	1253.79	1091.32	1326.72	2975.7	3264.33	3185.16	1456	1264	1642	3313	2976	2837	48.4508	117.512
E2348C_3947		hypothetical protein	3.3597	2.88868e-27	1.01984e-25	118.834	108.786	275.524	1693.98	2839.84	1614.47	138	126	341	1886	2589	1438	25.1975	290.045
E2348C_0732	ybhK	transferase with NAD(P)-binding Rossmann-fold domain	1.3831	4.7807e-27	1.67473e-25	438.31	420.467	467.017	1195.49	1206.58	1092.41	509	487	578	1331	1100	973	27.5163	68.5399
E2348C_0888	rarA	recombination factor protein RarA	1.47016	5.44742e-27	1.89361e-25	1047.12	821.077	1043.92	2624.51	2894.68	2652.99	1216	951	1292	2922	2639	2363	40.944	108.457
E2348C_0782	gsiC	peptide transporter subunit: membrane component of ABC superfamily	1.48786	5.77126e-27	1.99086e-25	754.34	701.067	652.046	2045.18	1727.6	2215.13	876	812	807	2277	1575	1973	43.1506	116.01	path:ecg02010	;ABC transporters - Escherichia coli O127:H6 E2348/69 (EPEC)
E2348C_0496	entE	enterobactin synthase subunit E	-1.92921	6.69317e-27	2.2914e-25	6573.78	6187	4388.99	1356.26	1684.82	1337.16	7634	7166	5432	1510	1536	1191	200.556	48.4699	path:ecg01053;path:ecg01110;path:ecg01130	;Biosynthesis of siderophore group nonribosomal peptides - Escherichia coli O127:H6 E2348/69 (EPEC);Biosynthesis of secondary metabolites - Escherichia coli O127:H6 E2348/69 (EPEC);Biosynthesis of antibiotics - Escherichia coli O127:H6 E2348/69 (EPEC)
E2348C_0498	entA	2,3-dihydroxybenzoate-2,3-dehydrogenase	-2.11969	7.31863e-27	2.48668e-25	2280.24	2347.54	1630.52	469.753	425.592	491.752	2648	2719	2018	523	388	438	157.725	33.1275	path:ecg01053;path:ecg01110;path:ecg01130	;Biosynthesis of siderophore group nonribosomal peptides - Escherichia coli O127:H6 E2348/69 (EPEC);Biosynthesis of secondary metabolites - Escherichia coli O127:H6 E2348/69 (EPEC);Biosynthesis of antibiotics - Escherichia coli O127:H6 E2348/69 (EPEC)
E2348C_1345	narL	transcriptional regulator NarL	-1.65608	8.56427e-27	2.88579e-25	2272.49	2542.66	2273.68	712.264	708.589	787.027	2639	2945	2814	793	646	701	205.075	60.5203	path:ecg02020	;Two-component system - Escherichia coli O127:H6 E2348/69 (EPEC)
E2348C_4272	argH	argininosuccinate lyase	-1.92314	8.62097e-27	2.88579e-25	56312.9	61480.6	53748.9	14641.4	15613.1	13674.7	65395	71209	66522	16301	14234	12180	2351.43	570.079	path:ecg00220;path:ecg00250;path:ecg01100;path:ecg01110;path:ecg01130;path:ecg01230	;Arginine biosynthesis - Escherichia coli O127:H6 E2348/69 (EPEC);Alanine, aspartate and glutamate metabolism - Escherichia coli O127:H6 E2348/69 (EPEC);Metabolic pathways - Escherichia coli O127:H6 E2348/69 (EPEC);Biosynthesis of secondary metabolites - Escherichia coli O127:H6 E2348/69 (EPEC);Biosynthesis of antibiotics - Escherichia coli O127:H6 E2348/69 (EPEC);Biosynthesis of amino acids - Es…
E2348C_0228		hypothetical protein	-1.62192	1.19601e-26	3.9741e-25	2526.52	2239.61	2330.24	687.114	832.537	746.609	2934	2594	2884	765	759	665	117.466	35.4697	path:ecg01501	;beta-Lactam resistance - Escherichia coli O127:H6 E2348/69 (EPEC)
E2348C_3809	hokA	small toxic polypeptide	1.59598	1.86351e-26	6.14686e-25	257.475	311.681	290.067	950.284	909.319	780.291	299	361	359	1058	829	695	105.73	307.477
E2348C_3759	gadA	glutamate decarboxylase	-3.2059	2.1149e-26	6.92553e-25	552.839	745.963	532.464	58.3823	25.2284	88.695	642	864	659	65	23	79	24.5653	2.19909	path:ecg00250;path:ecg00410;path:ecg00430;path:ecg00650;path:ecg01100;path:ecg01110;path:ecg01120	;Alanine, aspartate and glutamate metabolism - Escherichia coli O127:H6 E2348/69 (EPEC);beta-Alanine metabolism - Escherichia coli O127:H6 E2348/69 (EPEC);Taurine and hypotaurine metabolism - Escherichia coli O127:H6 E2348/69 (EPEC);Butanoate metabolism - Escherichia coli O127:H6 E2348/69 (EPEC);Metabolic pathways - Escherichia coli O127:H6 E2348/69 (EPEC);Biosynthesis of secondary metabolites - …
E2348C_0277	yahA	DNA-binding transcriptional regulator	-1.67208	5.63149e-26	1.83084e-24	4487.29	4522.4	5260	1332.01	1701.27	1357.37	5211	5238	6510	1483	1551	1209	247.183	71.9166
E2348C_0081	leuO	leucine transcriptional activator	2.18115	7.60066e-26	2.45338e-24	424.532	771.864	631.038	3183.18	2463.61	3022.36	493	894	781	3544	2246	2692	36.3031	163.586
E2348C_0199	yaeF	hypothetical protein	1.53592	1.86766e-25	5.98579e-24	217.002	238.294	211.693	626.038	745.883	591.674	252	276	262	697	680	527	15.2273	42.4413
E2348C_0914	smtA	metallothionein SmtA	1.14265	2.33646e-25	7.43555e-24	992.87	947.994	1094.82	2187.99	2325.4	2233.09	1153	1098	1355	2436	2120	1989	72.8763	153.107
E2348C_0887	lolA	outer-membrane lipoprotein carrier protein	1.08922	3.09545e-25	9.78205e-24	2245.8	2341.49	2214.69	4649.02	4639.83	5263.32	2608	2712	2741	5176	4230	4688	208.431	422.289
E2348C_0849	rimK	ribosomal protein S6 modification protein	1.36432	3.78313e-25	1.18271e-23	295.364	255.561	288.451	720.347	686.651	778.046	343	296	357	802	626	693	17.5482	43.1754
E2348C_3814	yiaA	hypothetical protein	2.37579	3.79493e-25	1.18271e-23	87.8342	107.059	78.3748	543.404	380.62	577.079	102	124	97	605	347	514	11.7343	61.1487
E2348C_4024	yieF	chromate reductase, Class I, flavoprotein	1.46305	5.5275e-25	1.71087e-23	744.868	736.465	654.47	2098.17	1911.87	1956.9	865	853	810	2336	1743	1743	70.9947	187.644
E2348C_2183	galF	UTP-glucose-1-phosphate uridylyltransferase	1.5301	7.55359e-25	2.32209e-23	5981.33	5619.76	7414.09	19143.1	17553.5	19089.6	6946	6509	9176	21313	16003	17003	401.578	1112.99	path:ecg00040;path:ecg00052;path:ecg00500;path:ecg00520;path:ecg01100;path:ecg01130	;Pentose and glucuronate interconversions - Escherichia coli O127:H6 E2348/69 (EPEC);Galactose metabolism - Escherichia coli O127:H6 E2348/69 (EPEC);Starch and sucrose metabolism - Escherichia coli O127:H6 E2348/69 (EPEC);Amino sugar and nucleotide sugar metabolism - Escherichia coli O127:H6 E2348/69 (EPEC);Metabolic pathways - Escherichia coli O127:H6 E2348/69 (EPEC);Biosynthesis of antibiotics …
E2348C_3647	pck	phosphoenolpyruvate carboxykinase	1.69978	8.41695e-25	2.57001e-23	2772.8	3124.58	3072.78	11243.5	7632.14	10903.9	3220	3619	3803	12518	6958	9712	104.123	327.227	path:ecg00010;path:ecg00020;path:ecg00620;path:ecg01100;path:ecg01110;path:ecg01120;path:ecg01130;path:ecg01200	;Glycolysis / Gluconeogenesis - Escherichia coli O127:H6 E2348/69 (EPEC);Citrate cycle (TCA cycle) - Escherichia coli O127:H6 E2348/69 (EPEC);Pyruvate metabolism - Escherichia coli O127:H6 E2348/69 (EPEC);Metabolic pathways - Escherichia coli O127:H6 E2348/69 (EPEC);Biosynthesis of secondary metabolites - Escherichia coli O127:H6 E2348/69 (EPEC);Microbial metabolism in diverse environments - Esch…
E2348C_0801		repressor protein	2.7605	1.35437e-24	4.10764e-23	186.002	102.743	275.524	1450.57	1547.71	1227.13	216	119	341	1615	1411	1093	18.7777	132.123
E2348C_2943	proW	glycine betaine transporter membrane protein	-1.90485	1.50626e-24	4.53785e-23	7945.55	8033.78	8205.11	1808.05	2667.63	1781.76	9227	9305	10155	2013	2432	1587	428.148	104.787	path:ecg02010	;ABC transporters - Escherichia coli O127:H6 E2348/69 (EPEC)
E2348C_0725	gipA	Peyer's patch-specific virulence factor GipA, transposase-like	1.58733	2.02644e-24	6.06457e-23	651.867	504.215	744.964	1916.73	1990.85	1909.75	757	584	922	2134	1815	1701	31.7799	91.7394
E2348C_2705		glycosyl transferase family protein	1.83674	2.14222e-24	6.36887e-23	83.5286	75.9777	73.5268	290.115	263.253	303.135	97	88	91	323	240	270	3.55635	12.3626
E2348C_2111		hypothetical protein	2.5554	3.64095e-24	1.07539e-22	66.3062	68.2072	64.639	477.836	417.914	373.866	77	79	80	532	381	333	10.8795	65.5647
E2348C_3678	glgB	glycogen branching protein	1.30823	4.69739e-24	1.37841e-22	5892.64	4695.94	5273.73	13703.7	11978	13997	6843	5439	6527	15257	10920	12467	136.99	323.639	path:ecg00500;path:ecg01100;path:ecg01110	;Starch and sucrose metabolism - Escherichia coli O127:H6 E2348/69 (EPEC);Metabolic pathways - Escherichia coli O127:H6 E2348/69 (EPEC);Biosynthesis of secondary metabolites - Escherichia coli O127:H6 E2348/69 (EPEC)
E2348C_3962	escS	T3SS structure protein EscS	2.41305	8.90161e-24	2.59525e-22	321.197	189.944	412.074	1746.08	2056.66	1460.66	373	220	510	1944	1875	1301	64.8059	347.434	path:ecg03070	;Bacterial secretion system - Escherichia coli O127:H6 E2348/69 (EPEC)
E2348C_1524	ynaI	hypothetical protein	-1.32862	1.90383e-23	5.51499e-22	1176.29	1210.46	1259.65	501.189	479.339	454.702	1366	1402	1559	558	437	405	66.616	24.7943
E2348C_1722	gst	glutathionine S-transferase	1.62915	1.99309e-23	5.73678e-22	15272.8	12601.9	14509	42219.4	46613.3	44962.7	17736	14596	17957	47005	42496	40048	1320.81	3939.04	path:ecg00480	;Glutathione metabolism - Escherichia coli O127:H6 E2348/69 (EPEC)
E2348C_2103		hypothetical protein	2.25806	2.09602e-23	5.99488e-22	86.973	72.5241	51.7112	345.803	390.492	328.957	101	84	64	385	356	293	8.40226	40.0753
E2348C_0915	mukF	condesin subunit F	1.04065	2.18594e-23	6.21275e-22	1511.26	1465.16	1421.25	3028.69	3017.54	3047.06	1755	1697	1759	3372	2751	2714	62.6757	122.596
E2348C_2301	cirA	colicin I receptor	-1.60771	3.07919e-23	8.6968e-22	10380.8	10111.1	8567.9	2952.35	3572.56	2828.13	12055	11711	10604	3287	3257	2519	274.929	83.7296
E2348C_2429	lrhA	DNA-binding transcriptional repressor of flagellar, motility and chemotaxis genes	1.67351	3.1821e-23	8.93161e-22	1066.93	1017.06	1258.04	3338.57	4476.39	3087.48	1239	1178	1557	3717	4081	2750	67.8257	209.023
E2348C_ncR_03			2.33672	4.17248e-23	1.16392e-21	635.506	953.174	582.559	5118.78	2874.94	3688.14	738	1104	721	5699	2621	3285	180.311	920.437
E2348C_0193	tilS	tRNA(Ile)-lysidine synthetase	1.27941	8.30041e-23	2.3012e-21	870.591	731.285	825.763	1914.94	1934.91	2102.86	1011	847	1022	2132	1764	1873	34.8842	80.8372
E2348C_0771	ybiS	hypothetical protein	1.30211	8.52226e-23	2.3483e-21	1605.13	1453.94	1808.28	4157.72	3694.31	4277.57	1864	1684	2238	4629	3368	3810	99.7767	234.938
E2348C_0978	torS	hybrid sensory histidine kinase TorS	1.06822	1.14263e-22	3.12942e-21	1315.79	1148.3	1258.84	2526.6	2719.18	2606.96	1528	1330	1558	2813	2479	2322	25.7125	51.2559	path:ecg02020	;Two-component system - Escherichia coli O127:H6 E2348/69 (EPEC)
E2348C_0955	yccK	sulfur transfer protein TusE	1.23181	1.22256e-22	3.32816e-21	302.253	318.588	345.819	753.58	764.53	773.555	351	369	428	839	697	689	55.2287	123.877	path:ecg04122	;Sulfur relay system - Escherichia coli O127:H6 E2348/69 (EPEC)
E2348C_4274		transporter	-1.68763	3.63789e-22	9.84408e-21	619.145	745.963	523.576	178.74	220.474	172.899	719	864	648	199	201	154	27.663	7.94602
E2348C_ncR_60			-1.96174	4.62229e-22	1.24334e-20	259.197	241.747	246.436	55.6877	70.2007	60.6269	301	280	305	62	64	54	156.644	36.9764
E2348C_1458	yciQ	hypothetical protein	1.31994	4.70717e-22	1.25868e-20	989.426	876.333	1100.48	2611.03	2223.39	2656.36	1149	1015	1362	2907	2027	2366	29.6354	70.6987
E2348_P1_101	stbB	plasmid stability protein	-1.3626	6.03855e-22	1.60519e-20	1599.1	1771.66	1661.22	648.492	706.395	577.079	1857	2052	2056	722	644	514	241.198	87.6364
E2348_P1_102	stbA	plasmid stability protein	-1.21561	7.52685e-22	1.98911e-20	5412.13	5774.3	5844.17	2326.31	2685.18	2256.67	6285	6688	7233	2590	2448	2010	330.232	133.351
E2348C_0769	mntR	manganese transport regulator MntR	0.907327	8.63596e-22	2.26895e-20	2135.58	2071.26	2178.33	4069.69	4036.54	3913.81	2480	2399	2696	4531	3680	3486	257.329	458.021
E2348C_1698	manA	mannose-6-phosphate isomerase	1.23143	1.04714e-21	2.73528e-20	1248.62	1285.58	1290.36	3059.23	2968.18	3036.96	1450	1489	1597	3406	2706	2705	61.3064	137.474	path:ecg00051;path:ecg00520;path:ecg01100;path:ecg01110	;Fructose and mannose metabolism - Escherichia coli O127:H6 E2348/69 (EPEC);Amino sugar and nucleotide sugar metabolism - Escherichia coli O127:H6 E2348/69 (EPEC);Metabolic pathways - Escherichia coli O127:H6 E2348/69 (EPEC);Biosynthesis of secondary metabolites - Escherichia coli O127:H6 E2348/69 (EPEC)
E2348C_0282	yahF	acyl-CoA synthetase with NAD(P)-binding domain and succinyl-CoA synthetase domain	-1.6084	1.05719e-21	2.74567e-20	275.558	327.222	267.444	99.6989	86.654	92.0631	320	379	331	111	79	82	10.5795	3.20677
E2348C_2112		hypothetical protein	2.5712	1.34777e-21	3.48032e-20	51.6672	62.1636	90.4946	501.189	425.592	409.793	60	72	112	558	388	365	4.50842	27.8565
E2348C_4220	pfkA	6-phosphofructokinase	-1.24548	1.40927e-21	3.61846e-20	10811.4	11006.4	9795.23	4518.79	4367.8	4315.74	12555	12748	12123	5031	3982	3844	618.597	244.476	path:ecg00010;path:ecg00030;path:ecg00051;path:ecg00052;path:ecg00680;path:ecg01100;path:ecg01110;path:ecg01120;path:ecg01130;path:ecg01200;path:ecg01230;path:ecg03018	;Glycolysis / Gluconeogenesis - Escherichia coli O127:H6 E2348/69 (EPEC);Pentose phosphate pathway - Escherichia coli O127:H6 E2348/69 (EPEC);Fructose and mannose metabolism - Escherichia coli O127:H6 E2348/69 (EPEC);Galactose metabolism - Escherichia coli O127:H6 E2348/69 (EPEC);Methane metabolism - Escherichia coli O127:H6 E2348/69 (EPEC);Metabolic pathways - Escherichia coli O127:H6 E2348/69 (…
E2348C_1656	ydeH	hypothetical protein	1.11928	1.47369e-21	3.76248e-20	4588.9	4733.06	5425.63	11185.1	10095.7	10984.7	5329	5482	6715	12453	9204	9784	312.173	645.85
E2348C_3755	mdtE	multidrug efflux system protein MdtE	-2.2253	2.01904e-21	5.12586e-20	1085.01	876.333	975.241	202.092	121.754	269.453	1260	1015	1207	225	111	240	47.8913	9.15307
E2348C_1969	exoX	exodeoxyribonuclease X	1.66104	2.08461e-21	5.26277e-20	816.341	643.22	898.482	2779.89	2041.31	2815.78	948	745	1112	3095	1861	2508	67.2262	205.472	path:ecg03430	;Mismatch repair - Escherichia coli O127:H6 E2348/69 (EPEC)
E2348C_3389	yqjB	hypothetical protein	1.09223	2.84462e-21	7.14157e-20	885.231	794.312	934.841	1884.4	1909.68	1817.69	1028	920	1157	2098	1741	1619	128.521	260.615
E2348C_2817	yfhR	peptidase	1.60814	3.15967e-21	7.8887e-20	153.279	126.054	154.326	396.999	502.374	452.457	178	146	191	442	458	403	9.58057	28.216
E2348C_1357		hypothetical protein	1.83037	4.5392e-21	1.12707e-19	108.501	131.234	104.23	370.952	499.083	392.952	126	152	129	413	455	350	5.75261	20.0282
E2348C_0916	mukE	condesin subunit E	1.24588	4.634e-21	1.14432e-19	1161.65	987.71	1079.47	2489.78	2706.02	2539.59	1349	1144	1336	2772	2467	2262	86.4606	195.718
E2348C_0791	deoR	DNA-binding transcriptional repressor DeoR	1.27456	5.13844e-21	1.26199e-19	732.812	635.45	752.236	1849.37	1814.25	1521.29	851	736	931	2059	1654	1355	52.7502	121.737
E2348C_1068	ycdO	hypothetical protein	-1.47393	5.8853e-21	1.4376e-19	13086.4	9891.78	11378.9	4111.01	4185.72	3865.53	15197	11457	14083	4577	3816	3443	575.503	192.259
E2348C_2271	yehT	two-component response-regulatory protein YehT	1.39941	6.06113e-21	1.47259e-19	196.335	199.441	244.012	575.739	579.156	557.992	228	231	302	641	528	497	16.765	42.4265
E2348C_2106		hypothetical protein	1.97373	6.80007e-21	1.64329e-19	1849.68	1425.44	2352.05	7467.54	9313.66	6270.4	2148	1651	2911	8314	8491	5585	69.976	270.118
E2348C_0082	ilvI	acetolactate synthase 3 catalytic subunit	1.10158	8.61176e-21	2.07003e-19	1543.13	1284.71	1426.91	2955.94	3221.56	3017.87	1792	1488	1766	3291	2937	2688	46.572	95.0868	path:ecg00290;path:ecg00650;path:ecg00660;path:ecg00770;path:ecg01100;path:ecg01110;path:ecg01130;path:ecg01210;path:ecg01230	;Valine, leucine and isoleucine biosynthesis - Escherichia coli O127:H6 E2348/69 (EPEC);Butanoate metabolism - Escherichia coli O127:H6 E2348/69 (EPEC);C5-Branched dibasic acid metabolism - Escherichia coli O127:H6 E2348/69 (EPEC);Pantothenate and CoA biosynthesis - Escherichia coli O127:H6 E2348/69 (EPEC);Metabolic pathways - Escherichia coli O127:H6 E2348/69 (EPEC);Biosynthesis of secondary met…
E2348C_2791		hypothetical protein	1.50067	1.41775e-20	3.38986e-19	4131.65	4164.96	4838.23	13807	9857.72	14185.6	4798	4824	5988	15372	8987	12635	248.021	675.895
E2348C_3957	grlA	positive regulator GrlA	2.36325	1.59769e-20	3.79997e-19	1006.65	947.994	1858.37	7265.45	7659.56	6260.29	1169	1098	2300	8089	6983	5576	174.158	912.116
E2348C_2182	galE	UDP-galactose-4-epimerase	0.965413	1.81734e-20	4.29978e-19	8122.94	7629.71	7700.93	15010.5	14851.8	16153.7	9433	8837	9531	16712	13540	14388	433.701	804.938	path:ecg00052;path:ecg00520;path:ecg01100	;Galactose metabolism - Escherichia coli O127:H6 E2348/69 (EPEC);Amino sugar and nucleotide sugar metabolism - Escherichia coli O127:H6 E2348/69 (EPEC);Metabolic pathways - Escherichia coli O127:H6 E2348/69 (EPEC)
E2348C_2952		hypothetical protein	-1.4685	2.92718e-20	6.88955e-19	1987.46	1784.61	1953.71	590.11	845.7	598.41	2308	2067	2418	657	771	533	97.0874	32.5998
E2348C_1999	cutC	copper homeostasis protein CutC	1.23919	3.50594e-20	8.209e-19	3264.5	2638.5	3355.57	7473.83	7188.99	7422.31	3791	3056	4153	8321	6554	6611	234.169	527.315
E2348C_0800		hypothetical protein	2.43481	3.54784e-20	8.26428e-19	301.392	168.36	420.153	1706.56	1814.25	1714.39	350	195	520	1900	1654	1527	18.2645	101.058
E2348C_1568	mdoD	glucan biosynthesis protein D	1.18306	6.00815e-20	1.39235e-18	954.981	993.753	1142.49	2453.85	2350.63	2279.12	1109	1151	1414	2732	2143	2030	35.2052	76.2695
E2348C_0812		hypothetical protein	1.62739	8.33824e-20	1.92247e-18	1833.32	1663.74	2121.77	6733.72	4719.9	6334.39	2129	1927	2626	7497	4303	5642	315.747	943.997
E2348C_0886	ftsK	DNA translocase FtsK	1.05118	8.83406e-20	2.02645e-18	13283.6	12017.4	13077.3	24848.4	29499.7	25695.7	15426	13919	16185	27665	26894	22887	176.342	347.666
E2348C_1919	yeaO	hypothetical protein	2.09903	9.45523e-20	2.15799e-18	207.53	204.622	206.037	1071.54	658.132	1063.22	241	237	255	1193	600	947	33.4959	143.146
E2348C_0850	ybjN	oxidoreductase	1.28158	9.56091e-20	2.17114e-18	703.534	868.563	936.457	1986.79	2121.38	2063.56	817	1006	1159	2212	1934	1838	99.0653	230.815
E2348C_2272	yehU	sensory kinase in two-component system with YehT	1.31123	1.31496e-19	2.97115e-18	394.393	466.227	514.688	1220.64	1174.77	1060.97	458	540	637	1359	1071	945	15.3711	36.5419
E2348C_3635	hofQ	outer membrane porin HofQ	1.50337	1.56813e-19	3.52557e-18	170.502	187.354	144.63	439.214	450.82	562.483	198	217	179	489	411	501	7.63448	20.9345
E2348C_4323		hypothetical protein	2.17565	1.92305e-19	4.30211e-18	29.2781	20.7212	29.0875	130.237	128.336	120.131	34	24	36	145	117	107	3.32393	15.0048
E2348C_2113		hypothetical protein	2.11384	2.00552e-19	4.46452e-18	68.8895	45.7593	95.3425	330.533	335.647	298.644	80	53	118	368	306	266	4.39012	18.9856
E2348C_1623	yddA	fused multidrug transporter subunits of ABC superfamily: membrane component/ATP-binding component	1.50272	2.15209e-19	4.7673e-18	1168.54	858.202	1115.83	2840.07	3506.75	2731.58	1357	994	1381	3162	3197	2433	35.2371	96.0228	path:ecg02010	;ABC transporters - Escherichia coli O127:H6 E2348/69 (EPEC)
E2348C_0799		hypothetical protein	2.20839	2.24553e-19	4.95003e-18	396.115	231.387	406.418	1642.79	1866.9	1588.65	460	268	503	1829	1702	1415	12.9027	59.8951
E2348C_3674	glgP	glycogen phosphorylase	0.921132	2.4657e-19	5.40898e-18	16737.6	18140.5	15776.8	31663.8	32134.4	32546.6	19437	21011	19526	35253	29296	28989	389.734	702.061	path:ecg00500;path:ecg01100;path:ecg01110;path:ecg04931	;Starch and sucrose metabolism - Escherichia coli O127:H6 E2348/69 (EPEC);Metabolic pathways - Escherichia coli O127:H6 E2348/69 (EPEC);Biosynthesis of secondary metabolites - Escherichia coli O127:H6 E2348/69 (EPEC);Insulin resistance - Escherichia coli O127:H6 E2348/69 (EPEC)
E2348C_1862	chbF	cryptic phospho-beta-glucosidase, NAD(P)-binding	-1.33781	2.50542e-19	5.46956e-18	1731.71	1761.3	1350.15	579.332	677.876	633.215	2011	2040	1671	645	618	564	67.4178	24.9304	path:ecg00010	;Glycolysis / Gluconeogenesis - Escherichia coli O127:H6 E2348/69 (EPEC)
E2348_P1_021	perB	transcriptional regulator	1.55142	4.19139e-19	9.10619e-18	257.475	279.736	271.484	919.745	841.312	660.16	299	324	336	1024	767	588	39.0712	110.569
E2348C_0429	ybbL	ABC transporter ATP-binding protein	1.12226	5.40307e-19	1.16825e-17	364.253	336.719	371.674	797.592	731.623	825.2	423	390	460	888	667	735	29.853	61.9484
E2348C_0249	ecpA	fimbrillin precursor	-1.3575	6.8044e-19	1.46424e-17	16617	13721.7	17202	5972.95	5427.4	6882.28	19297	15893	21290	6650	4948	6130	1527.29	554.967
E2348C_3931		component of T3SS	2.00396	7.6799e-19	1.64481e-17	1469.93	1614.53	2547.58	8323.51	7164.86	8269.96	1707	1870	3153	9267	6532	7366	381.12	1518.82
E2348C_1369	oppA	oligopeptide transporter subunit OppA	-1.34995	8.59402e-19	1.8319e-17	12858.2	14121.5	13113.6	5488.83	4912.96	5097.15	14932	16356	16230	6111	4479	4540	462.791	169.332	path:ecg01501;path:ecg02010	;beta-Lactam resistance - Escherichia coli O127:H6 E2348/69 (EPEC);ABC transporters - Escherichia coli O127:H6 E2348/69 (EPEC)
E2348C_0229	prfH	peptide chain release factor-like protein	-1.59946	9.27139e-19	1.96701e-17	413.337	323.769	310.267	123.052	115.173	97.6767	480	375	384	137	105	87	33.9773	10.2835
E2348C_2856	yfiD	autonomous glycyl radical cofactor GrcA	-2.73515	9.37586e-19	1.97988e-17	5933.97	8384.31	5129.91	1034.71	1074.95	421.02	6891	9711	6349	1152	980	375	950.93	117.152
E2348C_0798		integrase	1.15247	1.03922e-18	2.1843e-17	387.504	432.555	405.61	880.225	944.419	925.122	450	501	502	980	861	824	21.9256	46.5871
E2348C_0931	pyrD	dihydroorotate dehydrogenase 2	1.6656	1.09216e-18	2.28494e-17	353.92	415.287	411.266	1243.09	1470.92	1138.44	411	481	509	1384	1341	1014	21.9929	67.9391	path:ecg00240;path:ecg01100	;Pyrimidine metabolism - Escherichia coli O127:H6 E2348/69 (EPEC);Metabolic pathways - Escherichia coli O127:H6 E2348/69 (EPEC)
E2348C_0940	fabA	3-hydroxydecanoyl-ACP dehydratase	1.34867	1.22603e-18	2.55319e-17	655.312	761.504	791.828	1710.15	2266.17	1733.48	761	882	980	1904	2066	1544	80.1768	196.232	path:ecg00061;path:ecg01100;path:ecg01212	;Fatty acid biosynthesis - Escherichia coli O127:H6 E2348/69 (EPEC);Metabolic pathways - Escherichia coli O127:H6 E2348/69 (EPEC);Fatty acid metabolism - Escherichia coli O127:H6 E2348/69 (EPEC)
E2348C_0941	ycbZ	peptidase	1.01832	1.31528e-18	2.72649e-17	4275.46	4259.07	4837.42	8740.27	9824.81	8692.11	4965	4933	5987	9731	8957	7742	143.237	276.064
E2348C_3960	escU	secretion system apparatus protein SsaU	2.60268	1.33314e-18	2.7509e-17	997.176	482.631	1356.61	6263.97	8013.85	5075.82	1158	559	1679	6974	7306	4521	51.8655	332.268	path:ecg03070	;Bacterial secretion system - Escherichia coli O127:H6 E2348/69 (EPEC)
E2348C_3981	uhpT	sugar phosphate antiporter	2.26872	1.53562e-18	3.15431e-17	2550.63	3654.7	4183.76	15239.6	24765.5	13884.7	2962	4233	5178	16967	22578	12367	140.524	690.236	path:ecg02020	;Two-component system - Escherichia coli O127:H6 E2348/69 (EPEC)
E2348C_3958	grlR	negative regulator GrlR	1.904	1.85912e-18	3.80152e-17	1268.43	1373.64	2145.21	6320.55	7083.69	5316.08	1473	1591	2655	7037	6458	4735	242.97	896.905
E2348C_2789		hypothetical protein	1.36025	1.93694e-18	3.9428e-17	243.697	243.474	277.14	661.067	627.419	703.946	283	282	343	736	572	627	21.8445	53.861
E2348C_0973	cspH	stress protein, member of the CspA-family	2.48256	2.2892e-18	4.63896e-17	149.835	105.333	161.597	559.572	1352.46	666.896	174	122	200	623	1233	594	37.0171	216.061
E2348C_4317	aceB	malate synthase	1.16836	3.28919e-18	6.63566e-17	1690.38	1907.21	1851.91	4375.98	3619.73	4371.88	1963	2209	2292	4872	3300	3894	64.0817	137.699	path:ecg00620;path:ecg00630;path:ecg01100;path:ecg01110;path:ecg01120;path:ecg01200	;Pyruvate metabolism - Escherichia coli O127:H6 E2348/69 (EPEC);Glyoxylate and dicarboxylate metabolism - Escherichia coli O127:H6 E2348/69 (EPEC);Metabolic pathways - Escherichia coli O127:H6 E2348/69 (EPEC);Biosynthesis of secondary metabolites - Escherichia coli O127:H6 E2348/69 (EPEC);Microbial metabolism in diverse environments - Escherichia coli O127:H6 E2348/69 (EPEC);Carbon metabolism - E…
E2348C_0127	gcd	glucose dehydrogenase	-1.57739	3.7434e-18	7.51841e-17	5737.64	5251.96	4293.64	1529.62	1795.6	1671.73	6663	6083	5314	1703	1637	1489	120.499	37.2901	path:ecg00030;path:ecg01100;path:ecg01110;path:ecg01130	;Pentose phosphate pathway - Escherichia coli O127:H6 E2348/69 (EPEC);Metabolic pathways - Escherichia coli O127:H6 E2348/69 (EPEC);Biosynthesis of secondary metabolites - Escherichia coli O127:H6 E2348/69 (EPEC);Biosynthesis of antibiotics - Escherichia coli O127:H6 E2348/69 (EPEC)
E2348C_2168	wzz	regulator of length of O-antigen component of lipopolysaccharide chains	1.28465	5.62031e-18	1.12381e-16	2765.91	2712.75	3591.5	7473.83	7293.2	7624.4	3212	3142	4445	8321	6649	6791	175.062	408.402
E2348C_0324	aroL	shikimate kinase	-1.42839	5.69432e-18	1.1336e-16	3111.22	3007.16	3372.54	1009.56	1448.99	1004.84	3613	3483	4174	1124	1321	895	341.054	117.658	path:ecg00400;path:ecg01100;path:ecg01110;path:ecg01130;path:ecg01230	;Phenylalanine, tyrosine and tryptophan biosynthesis - Escherichia coli O127:H6 E2348/69 (EPEC);Metabolic pathways - Escherichia coli O127:H6 E2348/69 (EPEC);Biosynthesis of secondary metabolites - Escherichia coli O127:H6 E2348/69 (EPEC);Biosynthesis of antibiotics - Escherichia coli O127:H6 E2348/69 (EPEC);Biosynthesis of amino acids - Escherichia coli O127:H6 E2348/69 (EPEC)
E2348C_3677	glgX	glycogen debranching protein	1.15352	6.04443e-18	1.19802e-16	5483.61	5481.62	4654.81	12024.1	10513.7	12540.8	6368	6349	5761	13387	9585	11170	149.102	317.023	path:ecg00500;path:ecg01100;path:ecg01110	;Starch and sucrose metabolism - Escherichia coli O127:H6 E2348/69 (EPEC);Metabolic pathways - Escherichia coli O127:H6 E2348/69 (EPEC);Biosynthesis of secondary metabolites - Escherichia coli O127:H6 E2348/69 (EPEC)
E2348C_3963	escR	type III secretion system protein	2.43261	6.07188e-18	1.1982e-16	1317.51	634.586	1736.36	6860.37	8942.92	6142.41	1530	735	2149	7638	8153	5471	107.043	598.228	path:ecg03070	;Bacterial secretion system - Escherichia coli O127:H6 E2348/69 (EPEC)
E2348C_0773	ybiV	hydrolase	1.50502	7.12653e-18	1.39633e-16	516.672	505.079	758.7	1663.45	1717.72	1784	600	585	939	1852	1566	1589	41.2079	112.937
E2348C_3636	hofP		1.46229	7.13767e-18	1.39633e-16	199.78	151.092	168.061	428.436	466.177	564.729	232	175	208	477	425	503	24.2675	64.5114
E2348C_1080		T3SS secreted effector NleE-like protein with internal deletion of 56 aa	1.58973	1.09906e-17	2.14079e-16	108.501	152.819	122.814	373.646	400.364	412.039	126	177	152	416	365	367	14.2427	41.7436
E2348C_3965		component of T3SS	2.62848	1.3224e-17	2.56477e-16	6673.67	2711.89	9318.52	40061	54581.1	36953.2	7750	3141	11533	44602	49760	32914	592.303	3910.54
E2348C_1201	ndh	respiratory NADH dehydrogenase 2/cupricreductase	-1.56529	1.43281e-17	2.76703e-16	4906.66	4373.03	4507.76	1416.44	1941.49	1186.72	5698	5065	5579	1577	1770	1057	199.355	62.0691	path:ecg00190	;Oxidative phosphorylation - Escherichia coli O127:H6 E2348/69 (EPEC)
E2348C_2360	ompC	outer membrane porin protein C	-1.55757	1.57527e-17	3.02921e-16	46040.6	60254.6	48632.8	19225.7	14368.1	17754.7	53466	69789	60190	21405	13099	15814	2610.86	820.364	path:ecg01501;path:ecg02020	;beta-Lactam resistance - Escherichia coli O127:H6 E2348/69 (EPEC);Two-component system - Escherichia coli O127:H6 E2348/69 (EPEC)
E2348C_4224	yiiQ	hypothetical protein	1.18712	2.30746e-17	4.4184e-16	467.588	464.5	595.487	1226.93	1176.96	1112.62	543	538	737	1366	1073	991	48.0489	104.489
E2348C_3250	gspC	type II secretion protein GspC	-1.25406	2.3497e-17	4.4803e-16	760.368	720.925	643.158	272.151	324.678	282.926	883	835	796	303	296	252	41.7202	16.3478	path:ecg03070	;Bacterial secretion system - Escherichia coli O127:H6 E2348/69 (EPEC)
E2348C_4266	yijO	DNA-binding transcriptional regulator	1.32577	2.38681e-17	4.53193e-16	184.28	145.048	169.677	416.76	467.274	386.216	214	168	210	464	426	344	11.0643	26.583
E2348C_0884	trxB	thioredoxin reductase	1.13966	2.45778e-17	4.64716e-16	3993.87	4315.19	4562.7	9704.03	9618.6	9309.6	4638	4998	5647	10804	8769	8292	251.165	528.566	path:ecg00240;path:ecg00450	;Pyrimidine metabolism - Escherichia coli O127:H6 E2348/69 (EPEC);Selenocompound metabolism - Escherichia coli O127:H6 E2348/69 (EPEC)
E2348C_2105		hypothetical protein	1.95749	2.49016e-17	4.68877e-16	169.64	178.72	284.412	966.451	874.219	746.609	197	207	352	1076	797	665	12.8074	49.4036
E2348C_2917		hypothetical protein	2.03235	2.59097e-17	4.85833e-16	118.834	82.0214	166.445	490.411	649.357	453.579	138	95	206	546	592	404	42.1535	172.178
E2348C_2289	cdd	cytidine deaminase	-1.48311	3.00737e-17	5.61582e-16	440.893	573.286	454.897	198.5	145.886	168.408	512	664	563	221	133	150	31.218	10.3267	path:ecg00240;path:ecg01100	;Pyrimidine metabolism - Escherichia coli O127:H6 E2348/69 (EPEC);Metabolic pathways - Escherichia coli O127:H6 E2348/69 (EPEC)
E2348C_3865	tdh	L-threonine 3-dehydrogenase	-1.23603	7.63459e-17	1.41978e-15	1857.43	1958.15	1622.44	770.646	681.167	827.445	2157	2268	2008	858	621	737	99.8279	39.6373	path:ecg00260	;Glycine, serine and threonine metabolism - Escherichia coli O127:H6 E2348/69 (EPEC)
E2348C_0070		hypothetical protein	-1.11732	7.97748e-17	1.47747e-15	2281.97	2019.45	2069.26	891.003	960.873	1058.73	2650	2339	2561	992	876	943	80.7878	34.9161
E2348C_1533	ydaM		-1.2319	8.09331e-17	1.4928e-15	442.615	525.8	535.696	206.583	230.346	195.353	514	609	663	230	210	174	24.7442	9.84687
E2348C_0495	entC	isochorismate synthase 1	-1.43597	8.41113e-17	1.54512e-15	6907.04	4900.56	5219.6	1889.79	2424.12	1859.23	8021	5676	6460	2104	2210	1656	273.623	93.6184	path:ecg00130;path:ecg01053;path:ecg01100;path:ecg01110;path:ecg01130	;Ubiquinone and other terpenoid-quinone biosynthesis - Escherichia coli O127:H6 E2348/69 (EPEC);Biosynthesis of siderophore group nonribosomal peptides - Escherichia coli O127:H6 E2348/69 (EPEC);Metabolic pathways - Escherichia coli O127:H6 E2348/69 (EPEC);Biosynthesis of secondary metabolites - Escherichia coli O127:H6 E2348/69 (EPEC);Biosynthesis of antibiotics - Escherichia coli O127:H6 E2348/…
E2348C_3106	aas	bifunctional acyl-[acyl carrier protein] synthetase/2-acylglycerophosphoethanolamine acyltransferase	0.942806	8.65101e-17	1.58275e-15	926.564	954.901	1012.41	1875.42	1896.52	1822.18	1076	1106	1253	2088	1729	1623	25.2608	46.1873	path:ecg00071;path:ecg00564	;Fatty acid degradation - Escherichia coli O127:H6 E2348/69 (EPEC);Glycerophospholipid metabolism - Escherichia coli O127:H6 E2348/69 (EPEC)
E2348C_3354	ttdA	tartrate dehydratase subunit alpha	-1.72063	8.70215e-17	1.58569e-15	210.974	268.512	191.493	68.2623	74.5883	52.7679	245	311	237	76	68	47	13.8321	3.82154	path:ecg00630	;Glyoxylate and dicarboxylate metabolism - Escherichia coli O127:H6 E2348/69 (EPEC)
E2348C_4348	malF	maltose transporter membrane protein	1.94836	9.85887e-17	1.78925e-15	93.0009	99.289	94.5345	429.334	268.737	465.929	108	115	117	478	245	415	3.49814	13.4442	path:ecg02010	;ABC transporters - Escherichia coli O127:H6 E2348/69 (EPEC)
E2348C_1530		multidrug resistance efflux pump, HlyD family	-1.66247	1.04531e-16	1.8895e-15	217.863	276.282	210.885	77.2442	59.2319	78.5905	253	320	261	86	54	70	12.8478	3.71744
E2348C_2193	gmm	GDP-mannose mannosyl hydrolase	4.39783	1.11139e-16	2.00095e-15	0	1.72677	0	32.3348	46.0692	43.7861	0	2	0	36	42	39	0.0658447	4.54618
E2348C_0033	carB	carbamoyl phosphate synthase large subunit	-1.63941	1.41954e-16	2.54559e-15	28724.4	33074.5	25547.8	9800.14	8317.69	9069.34	33357	38308	31619	10911	7583	8078	510.169	150.448	path:ecg00240;path:ecg00250;path:ecg01100	;Pyrimidine metabolism - Escherichia coli O127:H6 E2348/69 (EPEC);Alanine, aspartate and glutamate metabolism - Escherichia coli O127:H6 E2348/69 (EPEC);Metabolic pathways - Escherichia coli O127:H6 E2348/69 (EPEC)
E2348C_3964		component of T3SS	2.30662	1.50306e-16	2.68471e-15	7511.54	3278.26	9650.6	37194.9	41468.9	32076.1	8723	3797	11944	41411	37806	28570	557.704	2836.06
E2348_P1_036	copB	replication protein	1.24055	1.77296e-16	3.15434e-15	2607.47	2407.11	3348.3	6765.16	7249.32	6008.8	3028	2788	4144	7532	6609	5352	634.293	1433.54
E2348C_3399	yhaL	hypothetical protein	1.39429	1.85266e-16	3.28321e-15	111.945	133.824	139.782	388.916	317	325.589	130	155	173	433	289	290	44.0179	111.412
E2348C_0281	yahE	hypothetical protein	-2.4225	2.03559e-16	3.59329e-15	120.557	94.9721	71.9109	17.0656	9.87198	20.209	140	110	89	19	9	18	6.27691	0.974223
E2348C_3765	yhjE	transporter	1.06393	2.29149e-16	4.02928e-15	479.643	533.571	563.167	1192.79	1129.79	999.222	557	618	697	1328	1030	890	22.4556	44.7477
E2348C_4158	fadB	multifunctional fatty acid oxidation complex subunit alpha	1.3706	2.36847e-16	4.14849e-15	1020.43	1028.29	948.577	2883.19	1997.43	3008.89	1185	1191	1174	3210	1821	2680	25.7951	64.2715	path:ecg00071;path:ecg00280;path:ecg00281;path:ecg00310;path:ecg00362;path:ecg00380;path:ecg00410;path:ecg00640;path:ecg00650;path:ecg00903;path:ecg00930;path:ecg01040;path:ecg01100;path:ecg01110;path:ecg01120;path:ecg01130;path:ecg01200;path:ecg01212	;Fatty acid degradation - Escherichia coli O127:H6 E2348/69 (EPEC);Valine, leucine and isoleucine degradation - Escherichia coli O127:H6 E2348/69 (EPEC);Geraniol degradation - Escherichia coli O127:H6 E2348/69 (EPEC);Lysine degradation - Escherichia coli O127:H6 E2348/69 (EPEC);Benzoate degradation - Escherichia coli O127:H6 E2348/69 (EPEC);Tryptophan metabolism - Escherichia coli O127:H6 E2348/6…
E2348C_0555	ubiF	2-octaprenyl-3-methyl-6-methoxy-1,4-benzoquinol hydroxylase	-1.43533	2.41232e-16	4.20899e-15	2076.16	2654.9	1690.31	785.915	753.561	785.905	2411	3075	2092	875	687	700	102.609	35.2689	path:ecg00130;path:ecg01100;path:ecg01110	;Ubiquinone and other terpenoid-quinone biosynthesis - Escherichia coli O127:H6 E2348/69 (EPEC);Metabolic pathways - Escherichia coli O127:H6 E2348/69 (EPEC);Biosynthesis of secondary metabolites - Escherichia coli O127:H6 E2348/69 (EPEC)
E2348C_2927	csiR	DNA-binding transcriptional regulator CsiR	-1.41523	2.70103e-16	4.69281e-15	446.06	473.134	420.153	202.991	153.564	133.604	518	548	520	226	140	119	38.0567	13.161
E2348C_3712	yhhQ	hypothetical protein	-1.43663	2.71039e-16	4.69281e-15	720.757	604.368	802.331	241.613	296.159	232.403	837	700	993	269	270	207	60.3486	20.6224
E2348C_3087	argA	N-acetylglutamate synthase	-1.52358	2.88282e-16	4.97232e-15	43713	37400.9	48935.8	15280	13308.5	15527.2	50763	43319	60565	17012	12133	13830	1844.23	590.788	path:ecg00220;path:ecg01100;path:ecg01110;path:ecg01130;path:ecg01210;path:ecg01230	;Arginine biosynthesis - Escherichia coli O127:H6 E2348/69 (EPEC);Metabolic pathways - Escherichia coli O127:H6 E2348/69 (EPEC);Biosynthesis of secondary metabolites - Escherichia coli O127:H6 E2348/69 (EPEC);Biosynthesis of antibiotics - Escherichia coli O127:H6 E2348/69 (EPEC);2-Oxocarboxylic acid metabolism - Escherichia coli O127:H6 E2348/69 (EPEC);Biosynthesis of amino acids - Escherichia co…
E2348C_2015	flhD	transcriptional activator FlhD	-1.86694	3.2665e-16	5.61267e-15	112.807	149.365	122.814	30.5384	32.9066	37.0498	131	173	152	34	30	33	20.6281	5.11124	path:ecg02020;path:ecg02040	;Two-component system - Escherichia coli O127:H6 E2348/69 (EPEC);Flagellar assembly - Escherichia coli O127:H6 E2348/69 (EPEC)
E2348C_0192	yaeR	hypothetical protein	1.55932	3.71221e-16	6.35434e-15	270.391	277.146	265.02	851.483	618.644	989.117	314	321	328	948	564	881	39.2694	112.561
E2348C_0871	ybjE	transporter	1.35826	3.83375e-16	6.53763e-15	266.947	297.867	322.387	777.831	892.866	644.442	310	345	399	866	814	574	18.5798	45.8443
E2348C_3726	rbbA	fused ribosome-associated ATPase RbbA: ATP-binding protein/ATP-binding protein/ membrane protein	1.71127	4.60512e-16	7.82351e-15	742.285	661.351	517.112	2333.49	1522.48	2665.34	862	766	640	2598	1388	2374	13.235	42.5444
E2348C_2626	eutK	carboxysome structural protein with role in ethanolamine utilization	-1.83498	4.69111e-16	7.93975e-15	216.141	228.796	170.485	48.5022	72.3945	43.7861	251	265	211	54	66	39	23.1269	5.86036
E2348C_ncR_25			1.79195	4.99787e-16	8.42738e-15	433.143	372.118	611.646	1905.06	1838.38	1377.58	503	431	757	2121	1676	1227	107.572	366.305
E2348C_2810	hscB	co-chaperone HscB	1.16881	5.17017e-16	8.6855e-15	824.091	676.029	688.405	1581.71	1600.36	1794.11	957	783	852	1761	1459	1598	80.0686	172.11
E2348C_2925	gabT	4-aminobutyrate aminotransferase	-1.70767	5.65652e-16	9.46733e-15	5180.49	4784.87	4230.62	1410.16	1137.47	1643.66	6016	5542	5236	1570	1037	1464	208.953	58.4042	path:ecg00250;path:ecg00280;path:ecg00410;path:ecg00640;path:ecg00650;path:ecg01100;path:ecg01120	;Alanine, aspartate and glutamate metabolism - Escherichia coli O127:H6 E2348/69 (EPEC);Valine, leucine and isoleucine degradation - Escherichia coli O127:H6 E2348/69 (EPEC);beta-Alanine metabolism - Escherichia coli O127:H6 E2348/69 (EPEC);Propanoate metabolism - Escherichia coli O127:H6 E2348/69 (EPEC);Butanoate metabolism - Escherichia coli O127:H6 E2348/69 (EPEC);Metabolic pathways - Escheric…
E2348C_2378	nrdA	ribonucleotide-diphosphate reductase subunit alpha	1.13669	7.21319e-16	1.20282e-14	2204.47	2186.08	2421.54	4660.7	5214.6	5262.19	2560	2532	2997	5189	4754	4687	56.2075	118.172	path:ecg00230;path:ecg00240;path:ecg01100	;Purine metabolism - Escherichia coli O127:H6 E2348/69 (EPEC);Pyrimidine metabolism - Escherichia coli O127:H6 E2348/69 (EPEC);Metabolic pathways - Escherichia coli O127:H6 E2348/69 (EPEC)
E2348C_2951		hypothetical protein	-1.23721	7.37039e-16	1.22003e-14	1776.49	1544.59	1658.8	613.463	833.634	637.706	2063	1789	2053	683	760	568	132.759	52.5281
E2348C_3067	fucA	L-fuculose phosphate aldolase	1.75321	7.36941e-16	1.22003e-14	132.612	171.813	110.694	555.979	361.973	535.538	154	199	137	619	330	477	12.0377	40.0011	path:ecg00051;path:ecg01120	;Fructose and mannose metabolism - Escherichia coli O127:H6 E2348/69 (EPEC);Microbial metabolism in diverse environments - Escherichia coli O127:H6 E2348/69 (EPEC)
E2348C_1781	ydiP	DNA-binding transcriptional regulator	1.7817	1.04781e-15	1.72812e-14	208.391	274.556	197.957	964.655	628.516	847.654	242	318	245	1074	573	755	14.0341	47.7061
E2348C_1792	ydiV	hypothetical protein	1.74138	1.1362e-15	1.86708e-14	353.92	335.856	486.408	1504.47	1073.85	1513.43	411	389	602	1675	979	1348	31.1113	102.221
E2348C_2872	pheL	pheA gene leader peptide	1.82436	1.27213e-15	2.08288e-14	35.3059	37.1255	34.7435	114.07	138.208	144.831	41	43	43	127	126	129	42.0739	147.717
E2348C_0217	ivy	C-lysozyme inhibitor	1.46251	1.28466e-15	2.0958e-14	12536.2	14187.1	11801.5	37906.3	29098.2	41623.8	14558	16432	14606	42203	26528	37074	1530.13	4089.62
E2348C_4114		hypothetical protein	1.38948	1.58438e-15	2.57547e-14	558.005	562.926	527.616	1650.87	1201.09	1552.72	648	652	653	1838	1095	1383	34.4103	86.9779
E2348C_3932	escF	T3SS structure protein EscF	1.99415	1.62242e-15	2.62785e-14	253.169	215.846	447.625	1338.3	1260.32	1293.37	294	250	554	1490	1149	1152	78.1244	312.648	path:ecg03070	;Bacterial secretion system - Escherichia coli O127:H6 E2348/69 (EPEC)
E2348C_3989	yidF	DNA-binding transcriptional regulator	1.47528	1.7238e-15	2.77219e-14	115.39	139.005	160.789	392.508	385.007	405.302	134	161	199	437	351	361	15.7116	42.3699
E2348C_4322		hypothetical protein	1.72304	1.71804e-15	2.77219e-14	43.9171	64.7537	52.5192	183.23	211.699	157.181	51	75	65	204	193	140	9.26421	30.0948
E2348C_3609	argD	bifunctional N-succinyldiaminopimelate-aminotransferase/acetylornithine transaminase	-1.43006	2.2295e-15	3.57274e-14	17245.6	14726.7	17917.9	6019.66	5863.96	6228.86	20027	17057	22176	6702	5346	5548	771.627	264.628	path:ecg00220;path:ecg00300;path:ecg01100;path:ecg01110;path:ecg01120;path:ecg01130;path:ecg01210;path:ecg01230	;Arginine biosynthesis - Escherichia coli O127:H6 E2348/69 (EPEC);Lysine biosynthesis - Escherichia coli O127:H6 E2348/69 (EPEC);Metabolic pathways - Escherichia coli O127:H6 E2348/69 (EPEC);Biosynthesis of secondary metabolites - Escherichia coli O127:H6 E2348/69 (EPEC);Microbial metabolism in diverse environments - Escherichia coli O127:H6 E2348/69 (EPEC);Biosynthesis of antibiotics - Escherich…
E2348C_3249	gspD	type II secretion protein	-1.30056	2.46475e-15	3.93576e-14	937.759	908.279	827.379	291.911	425.592	351.412	1089	1052	1024	325	388	313	24.4529	9.25737	path:ecg03070	;Bacterial secretion system - Escherichia coli O127:H6 E2348/69 (EPEC)
E2348C_1703	uidR	DNA-binding transcriptional repressor	1.06001	2.47541e-15	3.93887e-14	640.673	568.969	731.229	1365.25	1385.37	1332.67	744	659	905	1520	1263	1187	62.0161	123.219
E2348C_3675	glgA	glycogen synthase	0.940198	2.882e-15	4.56973e-14	3620.15	3179.84	3492.12	6588.21	6140.37	7141.63	4204	3683	4322	7335	5598	6361	135.469	247.245	path:ecg00500;path:ecg01100;path:ecg01110	;Starch and sucrose metabolism - Escherichia coli O127:H6 E2348/69 (EPEC);Metabolic pathways - Escherichia coli O127:H6 E2348/69 (EPEC);Biosynthesis of secondary metabolites - Escherichia coli O127:H6 E2348/69 (EPEC)
E2348C_4679	deoC	deoxyribose-phosphate aldolase	-1.19118	3.04684e-15	4.81422e-14	803.424	708.837	673.053	322.45	268.737	353.657	933	821	833	359	245	315	52.8545	21.6159	path:ecg00030	;Pentose phosphate pathway - Escherichia coli O127:H6 E2348/69 (EPEC)
E2348C_0901	aroA	3-phosphoshikimate 1-carboxyvinyltransferase	1.34385	3.27816e-15	5.16167e-14	4218.62	4997.26	4788.13	10346.2	14645.6	11211.5	4899	5788	5926	11519	13352	9986	205.391	503.056	path:ecg00400;path:ecg01100;path:ecg01110;path:ecg01130;path:ecg01230	;Phenylalanine, tyrosine and tryptophan biosynthesis - Escherichia coli O127:H6 E2348/69 (EPEC);Metabolic pathways - Escherichia coli O127:H6 E2348/69 (EPEC);Biosynthesis of secondary metabolites - Escherichia coli O127:H6 E2348/69 (EPEC);Biosynthesis of antibiotics - Escherichia coli O127:H6 E2348/69 (EPEC);Biosynthesis of amino acids - Escherichia coli O127:H6 E2348/69 (EPEC)
E2348C_0399	acrR	DNA-binding transcriptional repressor AcrR	1.27743	3.37358e-15	5.29348e-14	350.476	341.036	472.673	908.967	1029.98	929.613	407	395	585	1012	939	828	33.9202	78.9641
E2348C_0792	ybjG	undecaprenyl pyrophosphate phosphatase	1.36069	3.44196e-15	5.38208e-14	1016.12	660.488	1043.92	2441.28	2287.01	2393.64	1180	765	1292	2718	2085	2132	86.2552	212.759	path:ecg00550	;Peptidoglycan biosynthesis - Escherichia coli O127:H6 E2348/69 (EPEC)
E2348C_0579	seqA	replication initiation regulator SeqA	1.15532	3.78983e-15	5.90559e-14	3340.28	3269.63	4034.28	7535.8	8629.21	7820.87	3879	3787	4993	8390	7867	6966	367.893	783.668
E2348C_0881	aat	leucyl/phenylalanyl-tRNA--protein transferase	1.57202	3.97079e-15	6.16632e-14	229.058	145.912	247.244	638.612	642.776	625.356	266	169	306	711	586	557	16.7103	48.2352
E2348C_2016	uspC	universal stress protein UspC	1.43853	4.0554e-15	6.27615e-14	329.809	439.462	441.969	1224.23	1110.05	1023.92	383	509	547	1363	1012	912	53.1463	139.508
E2348C_0933	ycbX	2Fe-2S cluster-containing protein	1.6232	4.33327e-15	6.68329e-14	1087.59	760.64	1421.25	3492.16	3394.86	3526.47	1263	881	1759	3888	3095	3141	55.7592	167.339
E2348C_3812	ysaB	hypothetical protein	1.04369	5.12143e-15	7.87203e-14	229.919	252.971	234.316	511.069	473.855	505.224	267	293	290	569	432	450	45.0346	88.5913
E2348C_0604	sdhB	succinate dehydrogenase iron-sulfur subunit	1.38869	5.17672e-15	7.93003e-14	2258.72	2936.36	2575.86	7641.79	6599.97	6528.62	2623	3401	3188	8508	6017	5815	203.914	516.312	path:ecg00020;path:ecg00190;path:ecg00650;path:ecg01100;path:ecg01110;path:ecg01120;path:ecg01130;path:ecg01200	;Citrate cycle (TCA cycle) - Escherichia coli O127:H6 E2348/69 (EPEC);Oxidative phosphorylation - Escherichia coli O127:H6 E2348/69 (EPEC);Butanoate metabolism - Escherichia coli O127:H6 E2348/69 (EPEC);Metabolic pathways - Escherichia coli O127:H6 E2348/69 (EPEC);Biosynthesis of secondary metabolites - Escherichia coli O127:H6 E2348/69 (EPEC);Microbial metabolism in diverse environments - Escher…
E2348C_3937	speL	secretion switching protein SpeL	1.90784	5.89729e-15	9.00332e-14	6516.95	6232.76	12182.8	30757.6	39755.6	28521.6	7568	7219	15078	34244	36244	25404	446.422	1672.17
E2348C_3930	espF	LEE-encoded effector EspF	1.82256	5.94734e-15	9.04917e-14	351.337	461.91	656.086	2003.86	1508.22	1949.04	408	535	812	2231	1375	1736	44.6147	156.835	path:ecg05130	;Pathogenic Escherichia coli infection - Escherichia coli O127:H6 E2348/69 (EPEC)
E2348C_2175	wzx	O-antigen flippase	0.955002	6.55157e-15	9.93509e-14	4016.26	4422.25	4918.22	8882.19	8888.07	8294.66	4664	5122	6087	9889	8103	7388	197.95	365.374
E2348C_2942	proV	glycine betaine transporter ATP-binding subunit	-1.42401	7.22034e-15	1.09126e-13	32407.4	28756.7	36334.4	10403.7	14743.3	10371.7	37634	33307	44969	11583	13441	9238	1530.39	526.592	path:ecg02010	;ABC transporters - Escherichia coli O127:H6 E2348/69 (EPEC)
E2348C_1280	ycgF	FAD-binding phosphodiesterase	1.98826	7.47899e-15	1.12659e-13	922.259	521.483	1089.17	2983.78	4829.59	2898.87	1071	604	1348	3322	4403	2582	39.6131	157.62
E2348C_3966		component of T3SS	2.4933	8.45437e-15	1.26928e-13	4457.15	1474.66	5992.84	26370.8	24700.8	25805.7	5176	1708	7417	29360	22519	22985	699.973	4231.7
E2348C_1363	galU	UTP-glucose-1-phosphate uridylyltransferase	1.22311	9.15475e-15	1.36988e-13	3341.14	4030.27	3930.05	9492.06	7126.47	10140.4	3880	4668	4864	10568	6497	9032	234.127	525.248	path:ecg00040;path:ecg00052;path:ecg00500;path:ecg00520;path:ecg01100;path:ecg01130	;Pentose and glucuronate interconversions - Escherichia coli O127:H6 E2348/69 (EPEC);Galactose metabolism - Escherichia coli O127:H6 E2348/69 (EPEC);Starch and sucrose metabolism - Escherichia coli O127:H6 E2348/69 (EPEC);Amino sugar and nucleotide sugar metabolism - Escherichia coli O127:H6 E2348/69 (EPEC);Metabolic pathways - Escherichia coli O127:H6 E2348/69 (EPEC);Biosynthesis of antibiotics …
E2348C_3961	escT	T3SS structure protein EscT	2.45239	9.43589e-15	1.40729e-13	1403.62	695.886	2325.39	8938.77	10779.1	7806.28	1630	806	2878	9952	9827	6953	108.121	631.453	path:ecg03070	;Bacterial secretion system - Escherichia coli O127:H6 E2348/69 (EPEC)
E2348C_0377	ybaV	hypothetical protein	1.26376	1.12779e-14	1.67647e-13	297.947	262.468	290.067	717.653	693.232	663.528	346	304	359	799	632	591	43.1528	99.4261
E2348C_0865	ybjS	NAD(P)H-binding oxidoreductase with NAD(P)-binding Rossmann-fold domain	1.46471	2.02676e-14	3.00292e-13	646.701	513.713	873.434	1944.58	1847.16	1968.13	751	595	1081	2165	1684	1753	37.9357	101.322
E2348C_1700	uidC		-1.45453	2.33652e-14	3.45057e-13	733.674	1143.98	778.9	278.438	357.585	309.871	852	1325	964	310	326	276	39.3918	13.3322
E2348C_1208	lolC	outer membrane-specific lipoprotein transporter subunit LolC	0.93126	2.87615e-14	4.23366e-13	595.033	543.068	607.606	1076.93	1195.61	1078.93	691	629	752	1199	1090	961	27.4539	49.8146	path:ecg02010	;ABC transporters - Escherichia coli O127:H6 E2348/69 (EPEC)
E2348C_0781	gsiB	peptide transporter subunit: periplasmic-binding component of ABC superfamily	1.16119	3.06851e-14	4.50214e-13	3475.48	3214.37	2957.23	7400.18	6061.4	8386.73	4036	3723	3660	8239	5526	7470	118.207	253.373	path:ecg02010	;ABC transporters - Escherichia coli O127:H6 E2348/69 (EPEC)
E2348C_4313	purH	bifunctional phosphoribosylaminoimidazolecarboxamide formyltransferase/IMP cyclohydrolase	1.44464	3.14571e-14	4.60047e-13	447.782	497.308	473.481	1459.56	1370.01	1130.58	520	576	586	1625	1249	1007	16.8074	44.3732	path:ecg00230;path:ecg00670;path:ecg01100;path:ecg01110;path:ecg01130	;Purine metabolism - Escherichia coli O127:H6 E2348/69 (EPEC);One carbon pool by folate - Escherichia coli O127:H6 E2348/69 (EPEC);Metabolic pathways - Escherichia coli O127:H6 E2348/69 (EPEC);Biosynthesis of secondary metabolites - Escherichia coli O127:H6 E2348/69 (EPEC);Biosynthesis of antibiotics - Escherichia coli O127:H6 E2348/69 (EPEC)
E2348C_2873	pheA	bifunctional chorismate mutase/prephenate dehydratase	1.06864	3.47886e-14	5.07128e-13	1696.4	1974.56	1969.87	3828.98	4592.66	3527.59	1970	2287	2438	4263	4187	3142	91.5212	183.507	path:ecg00400;path:ecg01100;path:ecg01110;path:ecg01130;path:ecg01230	;Phenylalanine, tyrosine and tryptophan biosynthesis - Escherichia coli O127:H6 E2348/69 (EPEC);Metabolic pathways - Escherichia coli O127:H6 E2348/69 (EPEC);Biosynthesis of secondary metabolites - Escherichia coli O127:H6 E2348/69 (EPEC);Biosynthesis of antibiotics - Escherichia coli O127:H6 E2348/69 (EPEC);Biosynthesis of amino acids - Escherichia coli O127:H6 E2348/69 (EPEC)
E2348C_1982	znuA	high-affinity zinc transporter periplasmic protein	1.26735	3.53037e-14	5.12982e-13	1576.71	1261.4	1818.78	3572.1	3601.08	4225.92	1831	1461	2251	3977	3283	3764	94.3464	218.09	path:ecg02010	;ABC transporters - Escherichia coli O127:H6 E2348/69 (EPEC)
E2348C_0040	caiA	crotonobetainyl-CoA dehydrogenase	-1.5786	3.54948e-14	5.14106e-13	483.088	491.265	547.007	149.099	227.056	116.763	561	569	677	166	207	104	25.1028	7.68454
E2348C_2431	yfbR	hypothetical protein	1.58223	3.57718e-14	5.16462e-13	803.424	505.942	983.321	2198.77	2321.01	2575.52	933	586	1217	2448	2116	2294	72.3796	211.076	path:ecg00240;path:ecg01100	;Pyrimidine metabolism - Escherichia coli O127:H6 E2348/69 (EPEC);Metabolic pathways - Escherichia coli O127:H6 E2348/69 (EPEC)
E2348C_3596	fkpA	FKBP-type peptidylprolyl isomerase	1.23795	3.71036e-14	5.33985e-13	16224.3	16583.9	17665.8	38222.4	47657.5	35026.6	18841	19208	21864	42555	43448	31198	1170.65	2651.52
E2348C_3988	emrD	multidrug resistance protein D	-1.2939	3.83758e-14	5.50541e-13	470.171	422.194	497.72	175.147	227.056	154.935	546	489	616	195	207	138	22.1441	8.38143
E2348C_1399		hypothetical protein	1.84413	4.46165e-14	6.38044e-13	580.394	366.938	741.732	2256.25	2318.82	1825.54	674	425	918	2512	2114	1626	49.8394	177.658
E2348_P1_014	bfpJ	prepilin	-1.03517	4.49641e-14	6.40987e-13	1939.24	2028.95	2242.97	992.499	956.485	1055.36	2252	2350	2776	1105	872	940	212.172	97.1048
E2348C_0880	infA	translation initiation factor IF-1	1.61951	4.83836e-14	6.87565e-13	3347.17	3812.7	5279.39	12845	15924.6	10850	3887	4416	6534	14301	14518	9664	1071.59	3224.46
E2348C_2174	wbiO	O-acetyltransferase	1.04719	5.98422e-14	8.47733e-13	4500.21	5112.09	5559.76	10745	11294.6	9610.49	5226	5921	6881	11963	10297	8560	437.215	862.748
E2348C_3987	ivbL	ilvB operon leader peptide	1.76699	6.52232e-14	9.21074e-13	79.223	129.507	93.7265	448.196	309.322	318.853	92	150	116	499	282	284	57.3521	193.608
E2348C_4270	argC	N-acetyl-gamma-glutamyl-phosphate reductase	-1.36219	7.40555e-14	1.04255e-12	18566.6	14516.9	18720.3	6678.93	6681.14	6365.83	21561	16814	23169	7436	6091	5670	974.097	350.008	path:ecg00220;path:ecg01100;path:ecg01110;path:ecg01130;path:ecg01210;path:ecg01230	;Arginine biosynthesis - Escherichia coli O127:H6 E2348/69 (EPEC);Metabolic pathways - Escherichia coli O127:H6 E2348/69 (EPEC);Biosynthesis of secondary metabolites - Escherichia coli O127:H6 E2348/69 (EPEC);Biosynthesis of antibiotics - Escherichia coli O127:H6 E2348/69 (EPEC);2-Oxocarboxylic acid metabolism - Escherichia coli O127:H6 E2348/69 (EPEC);Biosynthesis of amino acids - Escherichia co…
E2348C_2034	sdiA	DNA-binding transcriptional activator SdiA	-0.943	8.11101e-14	1.13831e-12	1571.54	1606.76	1693.54	859.567	835.828	820.709	1825	1861	2096	957	762	731	127.053	62.0586	path:ecg02020	;Two-component system - Escherichia coli O127:H6 E2348/69 (EPEC)
E2348C_0599	ybgO		1.2614	9.03665e-14	1.26429e-12	161.89	130.371	186.645	378.137	417.914	372.743	188	151	231	421	381	332	23.0326	53.0417
E2348C_1069	ycdB	hypothetical protein	-1.32787	9.59036e-14	1.33409e-12	6621.15	4763.28	5827.2	2196.97	2333.08	2192.67	7689	5517	7212	2446	2127	1953	255.789	94.266
E2348C_2214	yegK	hypothetical protein	1.59776	9.59457e-14	1.33409e-12	59.4172	52.6663	40.3994	166.165	145.886	163.917	69	61	50	185	133	146	3.77248	11.1405
E2348C_1287	ycgH		-2.02478	1.05051e-13	1.45621e-12	762.952	1793.25	816.875	252.391	276.415	240.262	886	2077	1011	281	252	214	41.5555	9.04033
E2348C_ncR_51			-1.68884	1.17756e-13	1.62734e-12	136.918	160.589	128.47	49.4004	46.0692	30.3135	159	186	159	55	42	27	36.1105	10.0847
E2348C_2701	nudK	NUDIX hydrolase	1.25964	1.41589e-13	1.95073e-12	601.922	442.915	675.477	1380.52	1288.84	1521.29	699	513	836	1537	1175	1355	56.4891	129.827
E2348C_0935	uup	ABC transporter ATPase	0.975777	1.42658e-13	1.95949e-12	3888.81	4499.09	3947.83	7477.42	9266.5	7708.6	4516	5211	4886	8325	8448	6866	121.726	228.611
E2348C_3292	exbD	biopolymer transport protein ExbD	-1.03562	1.47489e-13	2.01971e-12	4790.41	4080.35	4985.28	2336.19	2268.36	2091.63	5563	4726	6170	2601	2068	1863	614.255	280.222
E2348C_0488	entF	enterobactin synthase subunit F	-1.41532	1.50296e-13	2.05193e-12	17612.5	19228.4	12812.3	5977.45	5810.21	6386.04	20453	22271	15857	6655	5297	5688	240.665	83.527	path:ecg01053;path:ecg01110;path:ecg01130	;Biosynthesis of siderophore group nonribosomal peptides - Escherichia coli O127:H6 E2348/69 (EPEC);Biosynthesis of secondary metabolites - Escherichia coli O127:H6 E2348/69 (EPEC);Biosynthesis of antibiotics - Escherichia coli O127:H6 E2348/69 (EPEC)
E2348C_0785	yliF	diguanylate cyclase	0.835613	1.6649e-13	2.26617e-12	768.118	806.399	757.084	1377.82	1428.15	1375.33	892	934	937	1534	1302	1225	33.0598	56.1157
E2348C_1204	bhsA	outer membrane protein that influences biofilm formation	-0.98647	1.88128e-13	2.553e-12	9047.78	10358.9	11494.4	4819.68	5662.13	4988.25	10507	11998	14226	5366	5162	4443	2257.36	1069.63
E2348C_2966	norR	anaerobic nitric oxide reductase transcriptional regulator	-1.07554	2.08337e-13	2.81878e-12	641.534	789.995	617.302	322.45	327.969	310.994	745	915	764	359	299	277	25.4401	11.3169
E2348C_3615	nirB	nitrite reductase, large subunit, NAD(P)H-binding	-1.93558	2.17813e-13	2.9382e-12	712.146	939.36	509.032	159.878	196.343	170.654	827	1088	630	178	179	152	15.9461	3.69494	path:ecg00910;path:ecg01120	;Nitrogen metabolism - Escherichia coli O127:H6 E2348/69 (EPEC);Microbial metabolism in diverse environments - Escherichia coli O127:H6 E2348/69 (EPEC)
E2348C_0947	yccF	hypothetical protein	1.29847	2.19595e-13	2.95342e-12	186.863	145.912	210.077	456.28	507.859	397.443	217	169	260	508	463	354	22.9582	54.2969
E2348C_4575	yjgJ	transcriptional regulator	1.1995	2.60319e-13	3.49075e-12	146.39	124.327	168.869	324.246	351.004	351.412	170	144	209	361	320	313	13.9812	30.839
E2348C_4470	yjeI	hypothetical protein	0.943321	2.62709e-13	3.51238e-12	1163.37	1169.88	1278.24	2443.97	2157.58	2393.64	1351	1355	1582	2721	1967	2132	192.405	352.421
E2348C_0544	rihA	ribonucleoside hydrolase 1	1.00655	2.78576e-13	3.71352e-12	269.53	317.725	290.875	627.834	569.284	581.569	313	368	360	699	519	518	17.6647	33.8825
E2348C_0487	ybdZ	hypothetical protein	-1.23204	2.80359e-13	3.7263e-12	1034.2	1099.95	850.811	446.4	442.045	362.639	1201	1274	1053	497	403	323	256.638	101.799
E2348C_0847	ybjC	hypothetical protein	0.955254	3.14547e-13	4.15625e-12	341.003	391.976	328.043	721.246	696.523	653.424	396	454	406	803	635	582	69.353	128.214
E2348C_1542	ldhA	fermentative D-lactate dehydrogenase, NAD-dependent	-1.20474	3.14237e-13	4.15625e-12	1428.6	1347.74	1093.21	529.931	582.447	541.152	1659	1561	1353	590	531	482	73.667	29.7932	path:ecg00620;path:ecg01120	;Pyruvate metabolism - Escherichia coli O127:H6 E2348/69 (EPEC);Microbial metabolism in diverse environments - Escherichia coli O127:H6 E2348/69 (EPEC)
E2348C_0788	yliI	dehydrogenase	1.32799	3.23361e-13	4.26025e-12	1348.51	1146.57	1486.7	3466.11	2605.11	4134.98	1566	1328	1840	3859	2375	3683	67.3947	163.27
E2348C_4690		regulatory protein	-1.29421	3.35194e-13	4.40332e-12	13886.4	8956.73	13141.1	5101.71	4723.19	4569.47	16126	10374	16264	5680	4306	4070	2389.48	900.394
E2348C_2729	yfgG	hypothetical protein	1.72854	4.73162e-13	6.19774e-12	406.448	627.679	889.594	2480.8	1850.45	2359.96	472	727	1101	2762	1687	2102	188.798	621.455
E2348C_4367		nicotinamide mononucleotide transporter	1.40327	4.95585e-13	6.47268e-12	155.001	155.409	146.246	351.192	478.243	409.793	180	180	181	391	436	365	15.426	39.6362
E2348_P1_016	bfpL	inner membrane protein	-1.47117	6.2703e-13	8.16584e-12	843.897	740.782	887.978	326.042	199.633	340.184	980	858	1099	363	182	303	103.745	34.3285
E2348C_0740	ybhN	hypothetical protein	1.71322	8.5454e-13	1.10967e-11	363.392	319.452	376.522	1324.83	723.945	1594.26	422	370	466	1475	660	1420	20.8988	67.9703
E2348C_3248	gspE	type II secretion protein	-1.66911	9.08552e-13	1.17643e-11	164.474	192.534	161.597	48.5022	70.2007	37.0498	191	223	200	54	64	33	6.53394	1.8575	path:ecg03070	;Bacterial secretion system - Escherichia coli O127:H6 E2348/69 (EPEC)
E2348C_0418	ybaQ	DNA-binding transcriptional regulator	-1.55535	1.12281e-12	1.44971e-11	192.03	147.638	205.229	47.604	68.007	63.9951	223	171	254	53	62	57	30.1189	9.37847
E2348C_2963	ygaD	competence damage-inducible protein A	0.92332	1.4017e-12	1.80464e-11	624.311	682.936	663.358	1301.48	1134.18	1328.18	725	791	821	1449	1034	1183	74.5574	134.819	path:ecg00760	;Nicotinate and nicotinamide metabolism - Escherichia coli O127:H6 E2348/69 (EPEC)
E2348C_2818	csiE	stationary phase inducible protein CsiE	-1.63897	1.43911e-12	1.84755e-11	1649.9	1291.62	1689.5	491.309	324.678	608.515	1916	1496	2091	547	296	542	68.3206	19.8575
E2348C_1400		hypothetical protein	2.08798	1.46097e-12	1.87028e-11	131.751	61.3002	164.829	534.422	660.326	474.911	153	71	204	595	602	423	15.835	69.3826
E2348C_1475	osmB	lipoprotein	1.73299	1.85504e-12	2.36806e-11	8374.38	6107.57	9189.24	32677	18818.2	31283.5	9725	7074	11373	36381	17156	27864	2044.36	6740.58
E2348C_3866	kbl	2-amino-3-ketobutyrate CoA ligase	-1.08247	1.89012e-12	2.40604e-11	4024.87	4101.07	3895.31	1818.83	1602.55	2188.18	4674	4750	4821	2025	1461	1949	189.289	83.664	path:ecg00260	;Glycine, serine and threonine metabolism - Escherichia coli O127:H6 E2348/69 (EPEC)
E2348C_0922	ompF	outer membrane protein F	1.35588	2.057e-12	2.61112e-11	4941.96	7042.61	6431.58	17775.2	16377.6	14130.6	5739	8157	7960	19790	14931	12586	323.411	803.269	path:ecg01501;path:ecg02020	;beta-Lactam resistance - Escherichia coli O127:H6 E2348/69 (EPEC);Two-component system - Escherichia coli O127:H6 E2348/69 (EPEC)
E2348C_1618	yddW	liprotein	0.869346	2.08747e-12	2.64238e-11	440.893	389.386	429.041	776.035	737.108	801.623	512	451	531	864	672	714	18.0068	31.2827
E2348C_0007	yaaJ	transporter	1.6219	2.22866e-12	2.81322e-11	263.502	229.66	296.531	893.698	563.8	1077.81	306	266	367	995	514	960	10.4224	31.6334
E2348C_0862	ybjP	lipoprotein	1.14084	2.31436e-12	2.91325e-11	1924.6	2245.66	1899.58	5000.22	3575.85	4997.23	2235	2601	2351	5567	3260	4451	221.431	469.192
E2348C_3300	yqhH	outer membrane lipoprotein	2.22811	2.48421e-12	3.11837e-11	31.0003	26.7649	29.8955	184.129	75.6852	199.844	36	31	37	205	69	178	6.41415	31.7946
E2348C_3066	fucO	L-1,2-propanediol oxidoreductase	1.13103	2.99397e-12	3.74785e-11	266.947	274.556	249.668	648.492	531.99	574.833	310	318	309	722	485	512	12.9417	27.162	path:ecg00630;path:ecg00640;path:ecg01120	;Glyoxylate and dicarboxylate metabolism - Escherichia coli O127:H6 E2348/69 (EPEC);Propanoate metabolism - Escherichia coli O127:H6 E2348/69 (EPEC);Microbial metabolism in diverse environments - Escherichia coli O127:H6 E2348/69 (EPEC)
E2348C_4418	rpiR	DNA-binding transcriptional repressor RpiR	1.03974	3.19793e-12	3.99211e-11	371.142	347.943	444.393	855.974	800.727	761.205	431	403	550	953	730	678	24.6513	48.3763
E2348C_0022	nhaR	transcriptional activator NhaR	1.18802	3.41314e-12	4.24903e-11	2646.22	2881.97	3468.69	7882.5	5410.94	7539.07	3073	3338	4293	8776	4933	6715	187.273	410.046
E2348C_0602	sdhD	succinate dehydrogenase cytochrome b556 small membrane subunit	1.51204	3.49224e-12	4.33555e-11	257.475	251.244	423.385	956.571	909.319	886.95	299	291	524	1065	829	790	50.6094	141.044	path:ecg00020;path:ecg00190;path:ecg00650;path:ecg01100;path:ecg01110;path:ecg01120;path:ecg01130;path:ecg01200	;Citrate cycle (TCA cycle) - Escherichia coli O127:H6 E2348/69 (EPEC);Oxidative phosphorylation - Escherichia coli O127:H6 E2348/69 (EPEC);Butanoate metabolism - Escherichia coli O127:H6 E2348/69 (EPEC);Metabolic pathways - Escherichia coli O127:H6 E2348/69 (EPEC);Biosynthesis of secondary metabolites - Escherichia coli O127:H6 E2348/69 (EPEC);Microbial metabolism in diverse environments - Escher…
E2348C_4001	dgoT	D-galactonate transporter	-1.36725	3.59946e-12	4.45643e-11	1239.15	1110.31	1422.06	404.185	632.904	389.584	1439	1286	1760	450	577	347	55.0791	19.6765
E2348C_4621	fimA	major type 1 subunit fimbrin (pilin)	-1.54066	3.66075e-12	4.51993e-11	134.335	180.447	129.278	52.0949	51.5537	42.6634	156	209	160	58	47	38	15.2019	4.74924
E2348C_3613	ppiA	peptidyl-prolyl cis-trans isomerase A	1.44718	4.03838e-12	4.95909e-11	437.449	501.625	735.268	1605.06	1567.45	1533.64	508	581	910	1787	1429	1366	55.1398	146.462	path:ecg01503	;Cationic antimicrobial peptide (CAMP) resistance - Escherichia coli O127:H6 E2348/69 (EPEC)
E2348C_4392	acs	acetyl-CoA synthetase	1.45218	4.02755e-12	4.95909e-11	1323.54	1959.88	1538.41	4799.02	3342.21	5456.42	1537	2270	1904	5343	3047	4860	46.2507	123.89	path:ecg00010;path:ecg00620;path:ecg00640;path:ecg00680;path:ecg01100;path:ecg01110;path:ecg01120;path:ecg01130;path:ecg01200	;Glycolysis / Gluconeogenesis - Escherichia coli O127:H6 E2348/69 (EPEC);Pyruvate metabolism - Escherichia coli O127:H6 E2348/69 (EPEC);Propanoate metabolism - Escherichia coli O127:H6 E2348/69 (EPEC);Methane metabolism - Escherichia coli O127:H6 E2348/69 (EPEC);Metabolic pathways - Escherichia coli O127:H6 E2348/69 (EPEC);Biosynthesis of secondary metabolites - Escherichia coli O127:H6 E2348/69 …
E2348C_0018		hypothetical protein	-1.56585	4.2692e-12	5.22833e-11	159.307	166.633	122.006	45.8076	55.9412	43.7861	185	193	151	51	51	39	11.0678	3.40584
E2348C_3355	ttdB	L(+)-tartrate dehydratase subunit beta	-1.69412	4.37037e-12	5.33775e-11	214.419	145.048	146.246	35.0294	66.9101	47.1543	249	168	181	39	61	42	15.7732	4.39291	path:ecg00630	;Glyoxylate and dicarboxylate metabolism - Escherichia coli O127:H6 E2348/69 (EPEC)
E2348C_2834	purL	phosphoribosylformylglycinamidine synthase	1.24576	4.40263e-12	5.36266e-11	1847.96	2280.19	2206.61	5672.06	5057.74	4585.19	2146	2641	2731	6315	4611	4084	30.6771	70.1895	path:ecg00230;path:ecg01100;path:ecg01110;path:ecg01130	;Purine metabolism - Escherichia coli O127:H6 E2348/69 (EPEC);Metabolic pathways - Escherichia coli O127:H6 E2348/69 (EPEC);Biosynthesis of secondary metabolites - Escherichia coli O127:H6 E2348/69 (EPEC);Biosynthesis of antibiotics - Escherichia coli O127:H6 E2348/69 (EPEC)
E2348C_2355	mqo	malate:quinone oxidoreductase	-0.856683	4.82653e-12	5.8632e-11	8258.13	8050.18	9245.8	4410.11	5006.19	4611.02	9590	9324	11443	4910	4564	4107	292.725	151.937	path:ecg00020;path:ecg00620;path:ecg01100;path:ecg01110;path:ecg01120;path:ecg01130;path:ecg01200	;Citrate cycle (TCA cycle) - Escherichia coli O127:H6 E2348/69 (EPEC);Pyruvate metabolism - Escherichia coli O127:H6 E2348/69 (EPEC);Metabolic pathways - Escherichia coli O127:H6 E2348/69 (EPEC);Biosynthesis of secondary metabolites - Escherichia coli O127:H6 E2348/69 (EPEC);Microbial metabolism in diverse environments - Escherichia coli O127:H6 E2348/69 (EPEC);Biosynthesis of antibiotics - Esche…
E2348C_0271		hypothetical protein	-2.40343	5.88593e-12	7.13097e-11	62.0006	55.2565	54.9431	16.1674	5.48443	4.49088	72	64	68	18	5	4	15.253	2.17587
E2348C_0424		hypothetical protein	-1.1541	6.26409e-12	7.56883e-11	246.28	290.097	311.075	121.255	140.401	113.395	286	336	385	135	128	101	37.7477	15.8096
E2348C_0924	pncB	nicotinate phosphoribosyltransferase	0.883749	6.5509e-12	7.89427e-11	5444.86	4700.26	5676.92	9307.03	10885.5	9200.7	6323	5444	7026	10362	9924	8195	248.351	435.769	path:ecg00760;path:ecg01100	;Nicotinate and nicotinamide metabolism - Escherichia coli O127:H6 E2348/69 (EPEC);Metabolic pathways - Escherichia coli O127:H6 E2348/69 (EPEC)
E2348C_2462	yfcJ	hypothetical protein	-1.0821	6.96273e-12	8.36824e-11	954.12	979.939	795.868	375.443	510.052	388.461	1108	1135	985	418	465	346	43.6153	19.2749
E2348C_0601	sdhC	succinate dehydrogenase cytochrome b556 large membrane subunit	1.69643	7.10488e-12	8.51643e-11	972.204	654.444	1548.91	3775.09	3648.24	3409.7	1129	758	1917	4203	3326	3037	154.276	495.208	path:ecg00020;path:ecg00190;path:ecg00650;path:ecg01100;path:ecg01110;path:ecg01120;path:ecg01130;path:ecg01200	;Citrate cycle (TCA cycle) - Escherichia coli O127:H6 E2348/69 (EPEC);Oxidative phosphorylation - Escherichia coli O127:H6 E2348/69 (EPEC);Butanoate metabolism - Escherichia coli O127:H6 E2348/69 (EPEC);Metabolic pathways - Escherichia coli O127:H6 E2348/69 (EPEC);Biosynthesis of secondary metabolites - Escherichia coli O127:H6 E2348/69 (EPEC);Microbial metabolism in diverse environments - Escher…
E2348C_0258		DNA-binding transcriptional regulator	-1.11374	7.56518e-12	9.04419e-11	986.843	1173.34	797.483	473.345	422.301	451.334	1146	1359	987	527	385	402	62.2161	26.8679
E2348C_3754	gadE	DNA-binding transcriptional activator	-2.0863	7.99747e-12	9.53577e-11	1934.07	1751.8	1961.79	410.472	179.889	618.619	2246	2029	2428	457	164	551	201.869	40.9397
E2348C_2261	yehH	regulator	1.10481	8.3648e-12	9.94751e-11	324.642	280.599	220.581	568.553	596.706	634.337	377	325	273	633	544	565	4.13281	8.52286
E2348C_2924	gabD	succinate-semialdehyde dehydrogenase I	-1.53554	8.4938e-12	1.00744e-10	4759.41	4472.32	4013.27	1439.8	1116.63	1844.63	5527	5180	4967	1603	1018	1643	172.341	54.2442	path:ecg00250;path:ecg00310;path:ecg00350;path:ecg00650;path:ecg00760;path:ecg01100;path:ecg01120	;Alanine, aspartate and glutamate metabolism - Escherichia coli O127:H6 E2348/69 (EPEC);Lysine degradation - Escherichia coli O127:H6 E2348/69 (EPEC);Tyrosine metabolism - Escherichia coli O127:H6 E2348/69 (EPEC);Butanoate metabolism - Escherichia coli O127:H6 E2348/69 (EPEC);Nicotinate and nicotinamide metabolism - Escherichia coli O127:H6 E2348/69 (EPEC);Metabolic pathways - Escherichia coli O1…
E2348C_3431	diaA	DnaA initiator-associating protein DiaA	0.972868	1.13318e-11	1.34054e-10	1130.65	970.442	1224.1	2234.69	2427.41	1925.47	1313	1124	1515	2488	2213	1715	106.262	198.681
E2348C_4522	yjfY	hypothetical protein	-1.57202	1.21456e-11	1.43305e-10	858.536	1375.37	925.953	337.719	282.997	399.689	997	1593	1146	376	258	356	214.874	65.999
E2348C_2790		hypothetical protein	1.18026	1.23778e-11	1.45665e-10	930.87	852.159	1299.24	2526.6	2306.75	2270.14	1081	987	1608	2813	2103	2022	63.2287	137.5
E2348C_3740	slp	outer membrane lipoprotein	-1.78496	1.46936e-11	1.72469e-10	2281.97	1949.52	2505.57	663.761	351.004	824.077	2650	2258	3101	739	320	734	224.427	57.9174
E2348C_3245	gspH	type II secretion protein	-1.93295	1.48505e-11	1.73858e-10	96.4453	133.824	88.8786	22.4547	28.5191	25.8226	112	155	110	25	26	23	10.6295	2.43007	path:ecg03070	;Bacterial secretion system - Escherichia coli O127:H6 E2348/69 (EPEC)
E2348C_0730	bioD	dithiobiotin synthetase	1.10374	1.5154e-11	1.76954e-10	254.03	225.343	315.923	577.535	581.35	574.833	295	261	391	643	530	512	22.1582	45.6082	path:ecg00780;path:ecg01100	;Biotin metabolism - Escherichia coli O127:H6 E2348/69 (EPEC);Metabolic pathways - Escherichia coli O127:H6 E2348/69 (EPEC)
E2348_P1_096		putative glutamate:gamma-aminobutyrate antiporter	1.14574	1.61434e-11	1.88021e-10	154.14	196.851	153.518	375.443	390.492	367.13	179	228	190	418	356	327	6.49441	13.8313
E2348C_0733	moaA	molybdenum cofactor biosynthesis protein A	0.974822	1.69924e-11	1.974e-10	1349.37	1075.77	1376	2473.61	2423.02	2646.25	1567	1246	1703	2754	2209	2357	72.5484	135.939	path:ecg00790;path:ecg01100;path:ecg04122	;Folate biosynthesis - Escherichia coli O127:H6 E2348/69 (EPEC);Metabolic pathways - Escherichia coli O127:H6 E2348/69 (EPEC);Sulfur relay system - Escherichia coli O127:H6 E2348/69 (EPEC)
E2348C_1079		Efa1/LifA-like protein	1.03762	1.72377e-11	1.99736e-10	15947.1	12910.2	15325.1	28630.7	36792.9	26325.6	18519	14953	18967	31876	33543	23448	105.975	207.727
E2348C_0603	sdhA	succinate dehydrogenase flavoprotein subunit	1.31894	1.75309e-11	2.02614e-10	5787.58	7677.2	6821.84	19130.5	16015.6	16700.5	6721	8892	8443	21299	14601	14875	215.993	523.014	path:ecg00020;path:ecg00190;path:ecg00650;path:ecg01100;path:ecg01110;path:ecg01120;path:ecg01130;path:ecg01200	;Citrate cycle (TCA cycle) - Escherichia coli O127:H6 E2348/69 (EPEC);Oxidative phosphorylation - Escherichia coli O127:H6 E2348/69 (EPEC);Butanoate metabolism - Escherichia coli O127:H6 E2348/69 (EPEC);Metabolic pathways - Escherichia coli O127:H6 E2348/69 (EPEC);Biosynthesis of secondary metabolites - Escherichia coli O127:H6 E2348/69 (EPEC);Microbial metabolism in diverse environments - Escher…
E2348C_3344	yqiK	hypothetical protein	1.09887	2.00562e-11	2.31209e-10	576.089	523.21	452.473	1233.21	922.482	1212.54	669	606	560	1373	841	1080	17.6054	36.145
E2348C_2102		hypothetical protein	1.64318	2.125e-11	2.44348e-10	45.6393	47.486	50.0952	176.045	155.758	135.849	53	55	62	196	142	121	7.14336	22.0406
E2348C_1547	paaY		-1.01941	2.15981e-11	2.47721e-10	917.092	827.121	826.571	379.036	467.274	408.67	1065	958	1023	422	426	364	78.0998	36.0563
E2348C_4134		RpiR family transcriptional regulator	1.13981	2.53578e-11	2.90106e-10	173.946	198.578	237.548	498.495	428.883	437.861	202	230	294	555	391	390	13.5958	28.7661
E2348C_0032	carA	carbamoyl phosphate synthase small subunit	-1.29442	2.62754e-11	2.99845e-10	17088.9	17558.6	18098.9	7595.08	6273.09	7142.75	19845	20337	22400	8456	5719	6362	865.476	326.067	path:ecg00240;path:ecg00250;path:ecg01100	;Pyrimidine metabolism - Escherichia coli O127:H6 E2348/69 (EPEC);Alanine, aspartate and glutamate metabolism - Escherichia coli O127:H6 E2348/69 (EPEC);Metabolic pathways - Escherichia coli O127:H6 E2348/69 (EPEC)
E2348C_0895	pflA	pyruvate formate lyase-activating enzyme 1	0.852214	3.19527e-11	3.63713e-10	831.841	738.192	946.961	1464.05	1579.52	1531.39	966	855	1172	1630	1440	1364	64.1444	110.143
E2348C_2848	rseB	periplasmic negative regulator of sigmaE	1.13807	3.31839e-11	3.76779e-10	1361.43	1117.22	1388.93	2528.4	3524.3	2595.73	1581	1294	1719	2815	3213	2312	76.342	161.199
E2348C_1499	pspD	peripheral inner membrane phage-shock protein	-2.05624	3.45419e-11	3.91216e-10	1447.54	4176.18	1464.88	502.986	525.409	506.347	1681	4837	1813	560	479	451	595.266	123.31
E2348C_1082			1.15015	3.61535e-11	4.08445e-10	209.252	230.523	227.852	410.472	502.374	595.042	243	267	282	457	458	530	7.97186	17.0723
E2348_P1_022	perC	transcriptional regulator	1.16785	3.94481e-11	4.44553e-10	341.003	463.637	360.362	888.309	1003.65	770.187	396	537	446	989	915	686	81.1163	175.752
E2348C_1370	oppB	oligopeptide transporter permease	-1.17138	4.01227e-11	4.51032e-10	1790.27	1706.04	2019.16	834.417	772.208	799.377	2079	1976	2499	929	704	712	113.011	46.586	path:ecg01501;path:ecg02010	;beta-Lactam resistance - Escherichia coli O127:H6 E2348/69 (EPEC);ABC transporters - Escherichia coli O127:H6 E2348/69 (EPEC)
E2348C_2037	dcyD	D-cysteine desulfhydrase	-0.961204	4.29388e-11	4.8149e-10	3556.42	3434.54	3004.1	1647.28	1601.45	1836.77	4130	3978	3718	1834	1460	1636	190.879	91.9486	path:ecg00270	;Cysteine and methionine metabolism - Escherichia coli O127:H6 E2348/69 (EPEC)
E2348C_1358		hypothetical protein	1.48159	4.50593e-11	5.04018e-10	216.141	412.697	241.588	827.232	935.644	755.591	251	478	299	921	853	673	14.9341	41.1188	path:ecg00591;path:ecg01100	;Linoleic acid metabolism - Escherichia coli O127:H6 E2348/69 (EPEC);Metabolic pathways - Escherichia coli O127:H6 E2348/69 (EPEC)
E2348C_0617	cydB	cytochrome d terminal oxidase, subunit II	-0.98532	4.66825e-11	5.20884e-10	2808.11	3703.05	2684.13	1543.09	1536.74	1516.8	3261	4289	3322	1718	1401	1351	151.622	71.9123	path:ecg00190;path:ecg01100;path:ecg02020	;Oxidative phosphorylation - Escherichia coli O127:H6 E2348/69 (EPEC);Metabolic pathways - Escherichia coli O127:H6 E2348/69 (EPEC);Two-component system - Escherichia coli O127:H6 E2348/69 (EPEC)
E2348C_3259	glcD	glycolate oxidase subunit GlcD	1.36509	4.9351e-11	5.49304e-10	207.53	172.677	180.989	534.422	427.786	524.311	241	200	224	595	390	467	7.06291	17.6746	path:ecg00630;path:ecg01100;path:ecg01110;path:ecg01120;path:ecg01130	;Glyoxylate and dicarboxylate metabolism - Escherichia coli O127:H6 E2348/69 (EPEC);Metabolic pathways - Escherichia coli O127:H6 E2348/69 (EPEC);Biosynthesis of secondary metabolites - Escherichia coli O127:H6 E2348/69 (EPEC);Microbial metabolism in diverse environments - Escherichia coli O127:H6 E2348/69 (EPEC);Biosynthesis of antibiotics - Escherichia coli O127:H6 E2348/69 (EPEC)
E2348C_2813	iscS	cysteine desulfurase	0.985099	5.80194e-11	6.44201e-10	9331.95	8237.53	7511.86	16780.9	16425.9	16957.6	10837	9541	9297	18683	14975	15104	389.385	736.451	path:ecg00730;path:ecg01100;path:ecg04122	;Thiamine metabolism - Escherichia coli O127:H6 E2348/69 (EPEC);Metabolic pathways - Escherichia coli O127:H6 E2348/69 (EPEC);Sulfur relay system - Escherichia coli O127:H6 E2348/69 (EPEC)
E2348C_3374	fadH	2,4-dienoyl-CoA reductase	1.551	6.56439e-11	7.2707e-10	255.752	229.66	253.708	862.261	444.239	952.067	297	266	314	960	405	848	6.909	19.9646
E2348C_2605	yfeK	hypothetical protein	1.58417	6.7992e-11	7.51237e-10	70.6118	88.9284	87.2626	237.122	341.132	196.476	82	103	108	264	311	175	12.5924	37.4193
E2348C_4059	rbsA	D-ribose transporter ATP-binding protein	1.15348	6.8343e-11	7.53273e-10	74.0562	86.3383	88.0706	178.74	186.471	197.599	86	100	109	199	170	176	3.10805	6.66867	path:ecg02010	;ABC transporters - Escherichia coli O127:H6 E2348/69 (EPEC)
E2348C_1371	oppC	oligopeptide transporter subunit OppC	-1.10429	7.07032e-11	7.77391e-10	985.981	993.753	1005.14	423.047	481.533	463.684	1145	1151	1244	471	439	413	61.9101	26.8585	path:ecg01501;path:ecg02010	;beta-Lactam resistance - Escherichia coli O127:H6 E2348/69 (EPEC);ABC transporters - Escherichia coli O127:H6 E2348/69 (EPEC)
E2348C_4269	argE	acetylornithine deacetylase	-1.2211	7.72615e-11	8.47439e-10	10589.2	8198.68	11205.2	4167.6	3705.28	4734.51	12297	9496	13868	4640	3378	4217	492.129	195.322	path:ecg00220;path:ecg01100;path:ecg01110;path:ecg01130;path:ecg01210;path:ecg01230	;Arginine biosynthesis - Escherichia coli O127:H6 E2348/69 (EPEC);Metabolic pathways - Escherichia coli O127:H6 E2348/69 (EPEC);Biosynthesis of secondary metabolites - Escherichia coli O127:H6 E2348/69 (EPEC);Biosynthesis of antibiotics - Escherichia coli O127:H6 E2348/69 (EPEC);2-Oxocarboxylic acid metabolism - Escherichia coli O127:H6 E2348/69 (EPEC);Biosynthesis of amino acids - Escherichia co…
E2348C_1712	cnu	oriC-binding nucleoid-associated protein	-0.852615	9.39869e-11	1.02839e-09	768.118	784.815	884.746	468.855	421.204	450.211	892	909	1095	522	384	401	212.848	110.653
E2348C_0780	gsiA	glutathione transporter ATP-binding protein	1.17639	9.72781e-11	1.06184e-09	2595.41	2277.6	2348.82	5866.97	4206.56	6549.95	3014	2638	2907	6532	3835	5834	72.8009	158.481	path:ecg02010	;ABC transporters - Escherichia coli O127:H6 E2348/69 (EPEC)
E2348C_1132	csgB	curlin minor subunit	-1.40462	9.81812e-11	1.06911e-09	208.391	286.643	186.645	90.7171	65.8132	92.0631	242	332	231	101	60	82	28.0804	9.72462
E2348C_0310	yaiT		-0.885602	1.02429e-10	1.11269e-09	604.506	656.171	602.759	358.377	322.485	318.853	702	760	746	399	294	284	12.0344	6.10956
E2348_P1_029			-1.05526	1.1842e-10	1.28331e-09	839.591	717.471	664.166	334.126	381.717	339.062	975	831	822	372	348	302	101.23	45.4505
E2348C_2380	yfaE	2Fe-2S ferredoxin	1.15997	1.19415e-10	1.291e-09	117.112	163.179	141.398	345.803	303.838	308.748	136	189	175	385	277	275	31.0989	67.0005
E2348C_1283	ymgB	hypothetical protein	-1.49859	1.21931e-10	1.31505e-09	138.64	149.365	124.43	48.5022	37.2941	55.0133	161	173	154	54	34	49	29.0904	9.41265
E2348C_3654	feoB	ferrous iron transport protein B	-0.849574	1.24321e-10	1.33763e-09	1931.49	2072.12	1808.28	1160.46	938.935	1102.51	2243	2400	2238	1292	856	982	47.1463	24.5895
E2348C_3333	ygiC	hypothetical protein	0.912275	1.27953e-10	1.37344e-09	3699.37	4238.35	4557.86	7339.1	8636.89	7743.41	4296	4909	5641	8171	7874	6897	202.82	364.477
E2348C_1726	ydhA	lysozyme inhibitor	1.25052	1.37389e-10	1.47124e-09	521.838	511.986	615.686	1575.42	1066.17	1369.72	606	593	762	1754	972	1220	96.0645	220.675
E2348C_3671		hypothetical protein	-1.84034	1.39636e-10	1.49176e-09	85.2508	128.644	75.1428	31.4366	25.2284	16.8408	99	149	93	35	23	15	8.94964	2.15759
E2348C_3968	ler	transcriptional regulator Ler	1.96228	1.47823e-10	1.5755e-09	21856.1	8254.8	29031.8	81419	93552.4	78424.3	25381	9561	35931	90648	85289	69852	2882.22	11586.7
E2348C_2035	yecC	amino-acid ABC transporter ATP-binding protein YecC	-0.880337	1.57599e-10	1.67574e-09	837.008	948.858	792.636	476.04	453.014	460.316	972	1099	981	530	413	410	64.4675	32.9049	path:ecg02010	;ABC transporters - Escherichia coli O127:H6 E2348/69 (EPEC)
E2348C_4558	fbp	fructose-1,6-bisphosphatase	0.856453	1.59273e-10	1.68957e-09	3282.59	3840.33	3919.55	6269.36	6587.9	7279.72	3812	4448	4851	6980	6006	6484	208.229	359.775	path:ecg00010;path:ecg00030;path:ecg00051;path:ecg00680;path:ecg01100;path:ecg01110;path:ecg01120;path:ecg01130;path:ecg01200	;Glycolysis / Gluconeogenesis - Escherichia coli O127:H6 E2348/69 (EPEC);Pentose phosphate pathway - Escherichia coli O127:H6 E2348/69 (EPEC);Fructose and mannose metabolism - Escherichia coli O127:H6 E2348/69 (EPEC);Methane metabolism - Escherichia coli O127:H6 E2348/69 (EPEC);Metabolic pathways - Escherichia coli O127:H6 E2348/69 (EPEC);Biosynthesis of secondary metabolites - Escherichia coli O…
E2348C_1899	ydjH	kinase	-1.15672	1.60725e-10	1.70098e-09	442.615	470.544	408.842	170.656	162.339	250.367	514	545	506	190	148	223	26.2684	10.9965
E2348C_1532	ydaL	hypothetical protein	-1.07974	1.62088e-10	1.7074e-09	2287.13	2756.78	2086.22	1058.07	1083.72	1183.35	2656	3193	2582	1178	988	1054	237.82	105.211
E2348C_2724	purM	phosphoribosylaminoimidazole synthetase	1.2998	1.61784e-10	1.7074e-09	626.034	637.176	730.421	1835	1963.43	1240.61	727	738	904	2043	1790	1105	36.2269	86.4452	path:ecg00230;path:ecg01100;path:ecg01110;path:ecg01130	;Purine metabolism - Escherichia coli O127:H6 E2348/69 (EPEC);Metabolic pathways - Escherichia coli O127:H6 E2348/69 (EPEC);Biosynthesis of secondary metabolites - Escherichia coli O127:H6 E2348/69 (EPEC);Biosynthesis of antibiotics - Escherichia coli O127:H6 E2348/69 (EPEC)
E2348C_0753	ybiC	hypothetical protein	0.937967	1.6336e-10	1.7168e-09	4024.87	4544.85	3910.66	8234.59	7516.96	8383.36	4674	5264	4840	9168	6853	7467	216.385	396.424
E2348C_0154			1.48502	1.63826e-10	1.71771e-09	88.6953	163.179	100.998	338.617	371.845	314.362	103	189	125	377	339	280	9.21255	25.4496
E2348_P1_030			-1.31116	1.83751e-10	1.92216e-09	538.199	557.745	345.011	176.045	204.021	185.249	625	646	427	196	186	165	52.2474	19.432
E2348C_3890		RNA-directed DNA polymerase	1.00787	1.89038e-10	1.9686e-09	154.14	146.775	185.837	335.923	311.516	343.553	179	170	230	374	284	306	9.57074	18.4141
E2348C_4344	yjbH	porin	1.47316	1.89062e-10	1.9686e-09	859.397	956.628	462.169	2024.52	2179.51	2363.33	998	1108	572	2254	1987	2105	20.4178	55.8988
E2348C_0145	folK	2-amino-4-hydroxy-6-hydroxymethyldihydropteridine pyrophosphokinase	1.12705	1.93641e-10	2.01164e-09	730.229	625.089	866.162	1556.56	1898.71	1479.75	848	724	1072	1733	1731	1318	87.4377	183.336	path:ecg00790;path:ecg01100	;Folate biosynthesis - Escherichia coli O127:H6 E2348/69 (EPEC);Metabolic pathways - Escherichia coli O127:H6 E2348/69 (EPEC)
E2348C_4451	dcuR	DNA-binding transcriptional activator DcuR	1.03038	2.09598e-10	2.17241e-09	162.752	185.627	151.094	348.497	325.775	358.148	189	215	187	388	297	319	13.0583	25.5792	path:ecg02020	;Two-component system - Escherichia coli O127:H6 E2348/69 (EPEC)
E2348C_1128	csgF	curli assembly protein CsgF	-1.45889	2.18373e-10	2.25818e-09	170.502	170.086	134.934	71.8551	41.6817	51.6452	198	197	167	80	38	46	21.4826	7.05369
E2348C_2786		outer membrane protein	0.825961	2.23279e-10	2.30365e-09	674.256	743.372	593.063	1133.51	1253.74	1200.19	783	861	734	1262	1143	1069	39.5552	66.8781
E2348C_1747	ydhC	inner membrane transport protein YdhC	-1.47099	2.31181e-10	2.37974e-09	685.451	645.81	652.854	243.409	219.377	225.667	796	748	808	271	200	201	30.8774	10.128
E2348C_3744	chuT	hemin binding protein	-1.48899	2.864e-10	2.94146e-09	370.281	202.032	273.1	97.9026	102.01	89.8177	430	234	338	109	93	80	17.499	5.64556	path:ecg02010	;ABC transporters - Escherichia coli O127:H6 E2348/69 (EPEC)
E2348C_2379	nrdB	ribonucleotide-diphosphate reductase subunit beta	0.749802	2.92576e-10	2.99747e-09	1142.71	1033.47	1168.35	1834.1	1751.73	2066.93	1327	1197	1446	2042	1597	1841	55.8117	89.197	path:ecg00230;path:ecg00240;path:ecg01100	;Purine metabolism - Escherichia coli O127:H6 E2348/69 (EPEC);Pyrimidine metabolism - Escherichia coli O127:H6 E2348/69 (EPEC);Metabolic pathways - Escherichia coli O127:H6 E2348/69 (EPEC)
E2348C_2627	eutL	carboxysome structural protein with role in ethanolamine utilization	-1.99721	2.93181e-10	2.99747e-09	62.8617	63.8903	42.0153	9.88008	13.1626	14.5954	73	74	52	11	12	13	4.81362	1.01889
E2348C_1278	ycgX	hypothetical protein	1.37278	3.05326e-10	3.10758e-09	78.3618	125.19	120.39	316.162	319.194	229.035	91	145	149	352	291	204	15.0386	38.0148
E2348C_1651	marA	DNA-binding transcriptional activator MarA	-0.982828	3.04854e-10	3.10758e-09	469.31	624.226	526.808	249.696	274.222	287.417	545	723	652	278	250	256	79.3662	37.7092	path:ecg01503	;Cationic antimicrobial peptide (CAMP) resistance - Escherichia coli O127:H6 E2348/69 (EPEC)
E2348C_3214	mutY	adenine DNA glycosylase	1.23682	3.07377e-10	3.12143e-09	1500.07	1098.22	1807.47	3591.86	2969.27	4060.88	1742	1272	2237	3999	2707	3617	79.1564	180.034	path:ecg03410	;Base excision repair - Escherichia coli O127:H6 E2348/69 (EPEC)
E2348C_3729	yhiN	oxidoreductase with FAD/NAD(P)-binding domain	-0.895027	3.43163e-10	3.47703e-09	489.116	554.292	462.169	261.373	282.997	258.226	568	642	572	291	258	230	23.7391	11.9886
E2348C_1401		hypothetical protein	1.46121	3.91255e-10	3.95544e-09	947.231	835.754	1463.27	3574.79	2801.45	2914.58	1100	968	1811	3980	2554	2596	56.2035	151.607
E2348C_0757	fiu	catecholate siderophore receptor Fiu	-1.11767	4.64481e-10	4.68525e-09	981.676	966.989	879.898	370.054	547.346	366.007	1140	1120	1089	412	499	326	23.3536	10.026
E2348C_0857	artJ	arginine ABC transporter substrate-binding protein	-1.28272	4.73376e-10	4.76434e-09	39842.3	32516.7	42863.7	17530.8	14370.3	14246.2	46268	37662	53050	19518	13101	12689	2974.14	1123.36	path:ecg02010	;ABC transporters - Escherichia coli O127:H6 E2348/69 (EPEC)
E2348C_1904	yeaC	hypothetical protein	0.853921	4.82898e-10	4.83862e-09	2481.75	2433.88	2911.18	4980.46	4095.77	5175.74	2882	2819	3603	5545	3734	4610	540.961	931.334
E2348C_4676	yjjV	deoxyribonuclease YjjV	-1.31099	4.82312e-10	4.83862e-09	266.086	203.758	180.181	96.1062	68.007	89.8177	309	236	223	107	62	80	15.7331	5.80482
E2348C_1861	chbG	hypothetical protein	-1.01688	5.05987e-10	5.05875e-09	793.952	832.301	683.557	352.09	458.499	316.607	922	964	846	392	418	282	57.3185	26.4765
E2348C_0907	msbA	lipid transporter ATP-binding protein/permease	0.836702	5.82777e-10	5.81362e-09	3038.03	2836.21	3230.33	5140.33	6329.04	4907.41	3528	3285	3998	5723	5770	4371	98.2325	166.974	path:ecg02010	;ABC transporters - Escherichia coli O127:H6 E2348/69 (EPEC)
E2348C_4581	yjgN	hypothetical protein	1.06828	6.04586e-10	6.0179e-09	179.974	240.884	179.373	469.753	394.879	410.916	209	279	222	523	360	366	9.49752	19.1387
E2348C_3290	yqhA	hypothetical protein	0.887432	6.08052e-10	6.03909e-09	696.645	656.171	730.421	1358.96	1438.02	1089.04	809	760	904	1513	1311	970	79.4073	139.889
E2348C_0589	ybfA	hypothetical protein	-1.00824	6.1366e-10	6.08142e-09	979.954	1061.96	899.29	582.924	451.917	406.425	1138	1230	1113	649	412	362	267.59	123.98
E2348C_1905	msrB	methionine sulfoxide reductase B	0.960382	6.30629e-10	6.23591e-09	2414.58	2060.03	3063.89	4905.01	4886.63	5037.65	2804	2386	3792	5461	4455	4487	344.111	638.965
E2348C_1372	oppD	oligopeptide ABC transporter ATP-binding protein	-1.22084	6.96565e-10	6.87288e-09	1815.24	2033.27	2081.38	769.748	885.188	831.936	2108	2355	2576	857	807	741	110.195	43.7586	path:ecg01501;path:ecg02010	;beta-Lactam resistance - Escherichia coli O127:H6 E2348/69 (EPEC);ABC transporters - Escherichia coli O127:H6 E2348/69 (EPEC)
E2348C_0586	kdpB	potassium-transporting ATPase subunit B	-1.21451	7.12822e-10	7.01796e-09	357.364	338.446	248.052	140.117	108.592	148.199	415	392	307	156	99	132	8.67888	3.45608	path:ecg02020	;Two-component system - Escherichia coli O127:H6 E2348/69 (EPEC)
E2348_P1_074	traY	conjugal transfer protein TraY	-1.71609	7.30952e-10	7.18081e-09	116.251	137.278	122.006	48.5022	15.3564	41.5407	135	159	151	54	14	37	31.0085	8.23849
E2348C_1742	sodB	superoxide dismutase	1.35104	7.37436e-10	7.21966e-09	799.98	1377.96	1279.85	2964.92	3579.14	2565.42	929	1596	1584	3301	3263	2285	111.642	278.999
E2348C_2875	aroF	phospho-2-dehydro-3-deoxyheptonate aldolase	-0.792205	7.38102e-10	7.21966e-09	2697.89	2561.66	2491.83	1385.01	1671.66	1393.3	3133	2967	3084	1542	1524	1241	136.485	74.1094	path:ecg00400;path:ecg01100;path:ecg01110;path:ecg01130;path:ecg01230	;Phenylalanine, tyrosine and tryptophan biosynthesis - Escherichia coli O127:H6 E2348/69 (EPEC);Metabolic pathways - Escherichia coli O127:H6 E2348/69 (EPEC);Biosynthesis of secondary metabolites - Escherichia coli O127:H6 E2348/69 (EPEC);Biosynthesis of antibiotics - Escherichia coli O127:H6 E2348/69 (EPEC);Biosynthesis of amino acids - Escherichia coli O127:H6 E2348/69 (EPEC)
E2348C_2322	spr	outer membrane lipoprotein	0.974848	7.43096e-10	7.25281e-09	694.062	769.274	949.385	1668.83	1670.56	1457.29	806	891	1175	1858	1523	1298	80.2495	150.798
E2348C_3929	yicJ	transporter	0.924017	7.77818e-10	7.57534e-09	420.226	313.408	347.435	664.66	761.239	645.565	488	363	430	740	694	575	14.7693	26.7114
E2348C_3380	alx	hypothetical protein	-1.12176	7.96749e-10	7.74303e-09	1066.07	865.973	1082.7	437.418	555.025	369.375	1238	1003	1340	487	506	329	58.958	25.1266
E2348C_0946	yccS	hypothetical protein	1.12741	8.34922e-10	8.0966e-09	419.365	374.708	471.865	895.494	1140.76	780.291	487	434	584	997	1040	695	11.0973	23.3087
E2348C_0620	ybgC	acyl-CoA thioester hydrolase	0.865064	8.43682e-10	8.16402e-09	410.754	374.708	420.961	735.617	819.374	660.16	477	434	521	819	747	588	56.2169	97.5085
E2348C_0211	mltD	membrane-bound lytic murein transglycosylase D	0.940643	8.67705e-10	8.37855e-09	5663.58	5220.88	6438.04	10912.1	11906.7	10774.8	6577	6047	7968	12149	10855	9597	240.621	440.871
E2348C_0875	macA	macrolide transporter subunit MacA	0.658908	8.91168e-10	8.58676e-09	2184.66	2029.81	2091.07	3131.98	3474.94	3385	2537	2351	2588	3487	3168	3015	106.586	159.748
E2348C_4186	yihX	phosphatase	0.891784	8.931e-10	8.58706e-09	519.255	509.396	629.422	1078.72	903.835	1121.6	603	590	779	1201	824	999	52.1496	92.2966
E2348C_1857	ydjM	hypothetical protein	-1.16404	9.04931e-10	8.68234e-09	380.615	417.877	447.625	163.47	228.152	153.813	442	484	554	182	208	137	39.7424	16.4565
E2348C_0741	ybhO	cardiolipin synthase 2	1.53475	9.3237e-10	8.92665e-09	1177.15	859.066	1233.8	3470.6	2044.6	4417.91	1367	995	1527	3864	1864	3935	49.7904	142.842	path:ecg00564;path:ecg01100	;Glycerophospholipid metabolism - Escherichia coli O127:H6 E2348/69 (EPEC);Metabolic pathways - Escherichia coli O127:H6 E2348/69 (EPEC)
E2348C_4337	rluF	23S rRNA pseudouridine synthase F	1.10451	1.00446e-09	9.59652e-09	247.141	291.823	343.395	672.743	601.094	656.792	287	338	425	749	548	585	19.051	39.4405
E2348C_0616	cydA	cytochrome d terminal oxidase, subunit I	-1.09714	1.10781e-09	1.05393e-08	5834.94	8455.11	5450.68	3105.04	2824.48	3143.62	6776	9793	6746	3457	2575	2800	236.244	103.15	path:ecg00190;path:ecg01100;path:ecg02020	;Oxidative phosphorylation - Escherichia coli O127:H6 E2348/69 (EPEC);Metabolic pathways - Escherichia coli O127:H6 E2348/69 (EPEC);Two-component system - Escherichia coli O127:H6 E2348/69 (EPEC)
E2348C_4468	groES	co-chaperonin GroES	1.4315	1.10667e-09	1.05393e-08	3807.87	6655.82	4076.3	13774.6	12386	14585.3	4422	7709	5045	15336	11292	12991	927.292	2472.66
E2348C_0760	ybiO	hypothetical protein	1.62066	1.13229e-09	1.07497e-08	1299.43	1345.15	1333.18	4702.92	2194.87	6040.24	1509	1558	1650	5236	2001	5380	33.683	103.822
E2348C_2308	rihB	ribonucleoside hydrolase 2	-1.24623	1.14171e-09	1.08163e-08	215.28	183.901	180.181	81.7352	86.654	69.6087	250	213	223	91	79	62	11.6063	4.50315	path:ecg00230;path:ecg00240;path:ecg01100	;Purine metabolism - Escherichia coli O127:H6 E2348/69 (EPEC);Pyrimidine metabolism - Escherichia coli O127:H6 E2348/69 (EPEC);Metabolic pathways - Escherichia coli O127:H6 E2348/69 (EPEC)
E2348C_3490	yhcC	Fe-S oxidoreductase	-1.37784	1.15415e-09	1.09113e-08	6977.65	6048	8311.77	2186.19	3757.93	1991.71	8103	7005	10287	2434	3426	1774	433.426	152.139
E2348C_4543	ytfH	transcriptional regulator	-1.02471	1.17236e-09	1.10603e-08	334.975	369.528	302.995	179.638	143.692	163.917	389	428	375	200	131	146	49.7889	22.8004
E2348C_1346	narX	nitrate/nitrite sensor protein NarX	-0.692067	1.21804e-09	1.14673e-08	2126.1	2338.9	2264.79	1332.91	1370.01	1446.06	2469	2709	2803	1484	1249	1288	70.5593	41.1965	path:ecg02020	;Two-component system - Escherichia coli O127:H6 E2348/69 (EPEC)
E2348C_0494	fepB	iron-enterobactin transporter periplasmic binding protein	-0.737082	1.24633e-09	1.17093e-08	1347.65	1246.72	1286.32	801.184	718.461	797.132	1565	1444	1592	892	655	710	76.4985	43.1787	path:ecg02010	;ABC transporters - Escherichia coli O127:H6 E2348/69 (EPEC)
E2348C_4484	yjeM	transporter	-1.41109	1.28148e-09	1.20146e-08	233.363	305.637	199.573	78.1424	98.7198	90.9404	271	354	247	87	90	81	9.23362	3.18007
E2348C_0247	ecpC	outer membrane usher protein	-1.1182	1.28477e-09	1.20204e-08	5220.97	3715.14	5243.84	2046.07	1874.58	2496.93	6063	4303	6490	2278	1709	2224	106.169	45.3593
E2348C_1056	ymdF	hypothetical protein	-1.75768	1.31574e-09	1.22848e-08	17512.6	19465	14811.2	5363.08	2181.71	6697.03	20337	22545	18331	5971	1989	5965	5602.19	1461.87
E2348C_0917	mukB	cell division protein MukB	0.90781	1.33056e-09	1.2363e-08	8912.58	10272.5	8232.58	16576.1	18070.1	17283.2	10350	11898	10189	18455	16474	15394	115.678	207.664
E2348C_0949	mgsA	methylglyoxal synthase	1.00405	1.33232e-09	1.2363e-08	223.03	284.053	262.596	565.859	470.564	526.556	259	329	325	630	429	469	31.5603	60.7156	path:ecg00640;path:ecg01120	;Propanoate metabolism - Escherichia coli O127:H6 E2348/69 (EPEC);Microbial metabolism in diverse environments - Escherichia coli O127:H6 E2348/69 (EPEC)
E2348C_1078		hypothetical protein	0.725758	1.3278e-09	1.2363e-08	1096.2	1042.1	1039.88	1684.1	1939.3	1658.26	1273	1207	1287	1875	1768	1477	110.999	174.439
E2348C_3332	ygiB	hypothetical protein	0.945266	1.35296e-09	1.25287e-08	1087.59	915.186	1248.34	2008.35	2123.57	2197.16	1263	1060	1545	2236	1936	1957	91.4064	168.055
E2348_P1_012	bfpH	lipoprotein	-0.899994	1.46868e-09	1.35725e-08	948.953	828.847	1066.54	483.226	558.315	469.297	1102	960	1320	538	509	418	120.174	60.2771
E2348C_3387	exuR	DNA-binding transcriptional repressor ExuR	-0.968447	1.48147e-09	1.36628e-08	2811.55	2947.59	2758.47	1369.74	1776.96	1156.4	3265	3414	3414	1525	1620	1030	206.569	98.7083
E2348C_1373	oppF	oligopeptide transporter subunit OppF, ATP-binding component of ABC superfamily	-1.20088	1.52665e-09	1.40508e-08	1612.02	2035.86	2019.97	735.617	910.416	764.573	1872	2358	2500	819	830	681	106.182	42.7885	path:ecg01501;path:ecg02010	;beta-Lactam resistance - Escherichia coli O127:H6 E2348/69 (EPEC);ABC transporters - Escherichia coli O127:H6 E2348/69 (EPEC)
E2348C_1348	narG	nitrate reductase 1 subunit alpha	-2.69123	1.54911e-09	1.42285e-08	1084.15	1511.78	822.531	111.375	131.626	110.027	1259	1751	1018	124	120	98	17.1371	1.68169	path:ecg00910;path:ecg01120;path:ecg02020	;Nitrogen metabolism - Escherichia coli O127:H6 E2348/69 (EPEC);Microbial metabolism in diverse environments - Escherichia coli O127:H6 E2348/69 (EPEC);Two-component system - Escherichia coli O127:H6 E2348/69 (EPEC)
E2348C_1139	mdoG	glucan biosynthesis protein G	0.722349	1.55532e-09	1.42566e-08	6382.62	6032.45	6433.19	9798.34	11692.8	9755.32	7412	6987	7962	10909	10660	8689	231.489	362.825
E2348C_4590		hypothetical protein	0.900778	1.66014e-09	1.51866e-08	1165.09	1038.65	1485.08	2368.52	2313.33	2271.26	1353	1203	1838	2637	2109	2023	91.451	162.722
E2348_P1_071	traE	conjugal transfer pilus assembly protein TraE	-1.76652	1.66525e-09	1.52026e-08	99.0287	92.3819	57.3671	21.5565	15.3564	30.3135	115	107	71	24	14	27	8.26342	2.11862
E2348C_4312	purD	phosphoribosylamine--glycine ligase	1.26056	1.68411e-09	1.53437e-08	732.812	922.956	728.805	2302.96	1645.33	1919.85	851	1069	902	2564	1500	1710	34.7698	81.0654	path:ecg00230;path:ecg01100;path:ecg01110;path:ecg01130	;Purine metabolism - Escherichia coli O127:H6 E2348/69 (EPEC);Metabolic pathways - Escherichia coli O127:H6 E2348/69 (EPEC);Biosynthesis of secondary metabolites - Escherichia coli O127:H6 E2348/69 (EPEC);Biosynthesis of antibiotics - Escherichia coli O127:H6 E2348/69 (EPEC)
E2348_P1_107	ccdA	plasmid maintenance protein CcdA	-1.04418	1.68976e-09	1.53642e-08	2782.28	1921.89	2586.37	1146.99	1135.28	1201.31	3231	2226	3201	1277	1035	1070	629.625	283.778
E2348C_1067	efeU	high-affinity Fe2+/Pb2+ permease	-1.14813	1.70383e-09	1.54611e-08	6975.93	4539.67	6676.4	2558.04	3165.61	2326.28	8101	5258	8263	2848	2886	2072	414.283	172.708
E2348_P1_011	bfpP	prepilin peptidase	-0.76368	1.78848e-09	1.61967e-08	2077.02	2511.58	2403.76	1356.26	1447.89	1291.13	2412	2909	2975	1510	1320	1150	175.55	97.3706
E2348_P1_075	traJ	transcriptional activator	-1.31236	1.8036e-09	1.63009e-08	136.918	174.403	193.917	52.0949	72.3945	74.0996	159	202	240	58	66	66	13.8531	5.16362
E2348C_1721	tppB	tripeptide transporter permease	-1.1943	1.81459e-09	1.63676e-08	1404.49	1531.64	1512.55	559.572	862.153	479.402	1631	1774	1872	623	786	427	55.7736	22.5467
E2348C_4701	arcA	two-component response regulator	-0.713817	1.96063e-09	1.76496e-08	5802.22	5586.95	6238.47	3802.93	3223.75	3670.17	6738	6471	7721	4234	2939	3269	463.822	266.056	path:ecg02020	;Two-component system - Escherichia coli O127:H6 E2348/69 (EPEC)
E2348C_1766	sufD	cysteine desulfurase activator complex subunit SufD	-1.19041	2.05013e-09	1.83999e-08	4978.99	4331.59	3672.3	1838.59	1480.8	2245.44	5782	5017	4545	2047	1350	2000	192.501	78.1115
E2348C_2407	menB	naphthoate synthase	-0.801602	2.05212e-09	1.83999e-08	2196.72	2618.64	2030.47	1297.88	1288.84	1314.71	2551	3033	2513	1445	1175	1171	150.121	81.1084	path:ecg00130;path:ecg01100;path:ecg01110	;Ubiquinone and other terpenoid-quinone biosynthesis - Escherichia coli O127:H6 E2348/69 (EPEC);Metabolic pathways - Escherichia coli O127:H6 E2348/69 (EPEC);Biosynthesis of secondary metabolites - Escherichia coli O127:H6 E2348/69 (EPEC)
E2348C_1347	narK	nitrate/nitrite transporter	-2.07339	2.16089e-09	1.93368e-08	251.447	353.124	173.717	52.9931	61.4257	44.9088	292	409	215	59	56	40	10.4896	2.04006	path:ecg00910	;Nitrogen metabolism - Escherichia coli O127:H6 E2348/69 (EPEC)
E2348C_0873	ybjD	hypothetical protein	1.36409	2.18078e-09	1.94216e-08	917.953	884.967	953.425	2589.48	1844.96	2907.85	1066	1025	1180	2883	1682	2590	31.3403	78.988
E2348C_0974	cspG	cold shock protein CspG	1.66185	2.18245e-09	1.94216e-08	4201.4	2085.93	4859.24	11080.1	16823	9727.25	4879	2416	6014	12336	15337	8664	992.768	3149.39
E2348C_3813	wecH	hypothetical protein	1.19589	2.18326e-09	1.94216e-08	101.612	154.546	109.078	303.588	303.838	246.999	118	179	135	338	277	220	6.8861	15.2869
E2348C_1924	yeaR	hypothetical protein	-1.36518	2.2393e-09	1.98809e-08	354.781	257.288	305.419	133.83	98.7198	110.027	412	298	378	149	90	98	48.1711	16.9572
E2348C_0580	pgm	phosphoglucomutase	0.983728	2.31884e-09	2.05468e-08	7669.99	10083.4	7339.76	16186.3	17778.3	16280.6	8907	11679	9084	18021	16208	14501	287.451	546.131	path:ecg00010;path:ecg00030;path:ecg00052;path:ecg00230;path:ecg00500;path:ecg00520;path:ecg00521;path:ecg01100;path:ecg01110;path:ecg01120;path:ecg01130	;Glycolysis / Gluconeogenesis - Escherichia coli O127:H6 E2348/69 (EPEC);Pentose phosphate pathway - Escherichia coli O127:H6 E2348/69 (EPEC);Galactose metabolism - Escherichia coli O127:H6 E2348/69 (EPEC);Purine metabolism - Escherichia coli O127:H6 E2348/69 (EPEC);Starch and sucrose metabolism - Escherichia coli O127:H6 E2348/69 (EPEC);Amino sugar and nucleotide sugar metabolism - Escherichia c…
E2348C_2381	inaA	hypothetical protein	-0.75856	2.43341e-09	2.15197e-08	533.033	562.062	564.783	326.042	303.838	345.798	619	651	699	363	277	308	48.0582	26.7395
E2348C_0168	degP	serine endoprotease	0.984094	2.5029e-09	2.2091e-08	6263.78	7879.23	5988.8	12286.3	16052.9	11986.2	7274	9126	7412	13679	14635	10676	265.696	504.674	path:ecg01503;path:ecg02020	;Cationic antimicrobial peptide (CAMP) resistance - Escherichia coli O127:H6 E2348/69 (EPEC);Two-component system - Escherichia coli O127:H6 E2348/69 (EPEC)
E2348C_0083	ilvH	acetolactate synthase 3 regulatory subunit	0.837032	2.85988e-09	2.51926e-08	247.141	279.736	294.915	494.004	472.758	513.083	287	324	365	550	431	457	31.4758	53.6579	path:ecg00290;path:ecg00650;path:ecg00660;path:ecg00770;path:ecg01100;path:ecg01110;path:ecg01130;path:ecg01210;path:ecg01230	;Valine, leucine and isoleucine biosynthesis - Escherichia coli O127:H6 E2348/69 (EPEC);Butanoate metabolism - Escherichia coli O127:H6 E2348/69 (EPEC);C5-Branched dibasic acid metabolism - Escherichia coli O127:H6 E2348/69 (EPEC);Pantothenate and CoA biosynthesis - Escherichia coli O127:H6 E2348/69 (EPEC);Metabolic pathways - Escherichia coli O127:H6 E2348/69 (EPEC);Biosynthesis of secondary met…
E2348C_0796	ybjJ	transporter	0.783428	2.96271e-09	2.60476e-08	468.449	425.648	469.441	760.766	878.606	723.032	544	493	581	847	801	644	21.2836	34.8441
E2348C_1765	sufS	bifunctional cysteine desulfurase/selenocysteine lyase	-1.17142	3.13641e-09	2.75212e-08	5194.27	4274.61	4111.85	1951.76	1533.45	2416.1	6032	4951	5089	2173	1398	2152	209.934	86.3012	path:ecg00450;path:ecg01100	;Selenocompound metabolism - Escherichia coli O127:H6 E2348/69 (EPEC);Metabolic pathways - Escherichia coli O127:H6 E2348/69 (EPEC)
E2348C_3078	ygdK	Fe-S metabolism protein	-0.743101	3.1662e-09	2.77288e-08	630.339	613.865	628.614	390.712	356.488	364.884	732	711	778	435	325	325	79.5467	44.6604
E2348C_1285	ycgG		-1.90462	3.21842e-09	2.80773e-08	81.8063	101.879	60.599	10.7783	26.3253	22.4544	95	118	75	12	24	20	5.10025	1.18344
E2348C_4675	yjjU	esterase	-1.17137	3.21698e-09	2.80773e-08	483.088	360.031	351.474	183.23	157.952	177.39	561	417	435	204	144	158	21.0083	8.61086
E2348C_4368		NadR-like protein	1.33692	3.27479e-09	2.85141e-08	152.418	143.322	165.637	355.683	542.959	306.503	177	166	205	396	495	273	8.66324	21.3753
E2348C_1081			1.1508	3.43708e-09	2.98695e-08	99.8898	113.103	87.2626	240.715	201.827	236.894	116	131	108	268	184	211	5.71393	12.2526
E2348C_3448	rbfA	ribosome-binding factor A	-0.885515	3.51725e-09	3.05076e-08	2155.38	2022.91	1947.25	1028.43	1321.75	935.227	2503	2343	2410	1145	1205	833	287.363	145.708
E2348C_3918	yicE	transporter	1.30179	3.73829e-09	3.23627e-08	201.502	220.163	317.539	591.008	800.727	491.752	234	255	393	658	730	438	10.0222	24.1155
E2348C_2713	purC	phosphoribosylaminoimidazole-succinocarboxamide synthase	1.11211	3.78143e-09	3.26736e-08	727.646	814.17	786.172	1815.24	1934.91	1378.7	845	943	973	2021	1764	1228	61.4235	127.971	path:ecg00230;path:ecg01100;path:ecg01110;path:ecg01130	;Purine metabolism - Escherichia coli O127:H6 E2348/69 (EPEC);Metabolic pathways - Escherichia coli O127:H6 E2348/69 (EPEC);Biosynthesis of secondary metabolites - Escherichia coli O127:H6 E2348/69 (EPEC);Biosynthesis of antibiotics - Escherichia coli O127:H6 E2348/69 (EPEC)
E2348C_0936	pqiA	paraquat-inducible membrane protein A	1.01381	4.37374e-09	3.77193e-08	1103.09	865.109	1100.48	1977.81	2435.09	1872.7	1281	1002	1362	2202	2220	1668	46.2418	89.3805
E2348C_2847	rseC	SoxR reducing system protein RseC	1.18316	4.62431e-09	3.98043e-08	1003.2	812.443	1054.42	1928.41	2942.95	1798.6	1165	941	1305	2147	2683	1602	112.975	247.77
E2348C_0937	pqiB	paraquat-inducible protein B	0.660092	5.01783e-09	4.31094e-08	5889.19	6223.26	5908	8896.56	10633.2	9056.99	6839	7208	7312	9905	9694	8067	206.933	310.732
E2348C_1498	pspC	DNA-binding transcriptional activator PspC	-1.84451	5.12648e-09	4.39594e-08	863.703	2457.19	812.835	351.192	344.422	348.044	1003	2846	1006	391	314	310	214.025	51.7061
E2348C_0499	ybdB	hypothetical protein	-0.808483	5.44321e-09	4.65868e-08	2748.69	2401.93	2223.58	1487.4	1291.04	1401.16	3192	2782	2752	1656	1177	1248	336.023	180.019
E2348C_2719	yfgC	peptidase	0.809936	5.48169e-09	4.68275e-08	9402.56	9402.24	8754.54	16160.2	17149.8	15355.5	10919	10890	10835	17992	15635	13677	354.827	592.763
E2348C_2312	yeiC	hypothetical protein	1.87779	5.64129e-09	4.80999e-08	58.5561	59.5734	29.0875	247.9	105.301	241.385	68	69	36	276	96	215	2.93936	11.2572	path:ecg00240	;Pyrimidine metabolism - Escherichia coli O127:H6 E2348/69 (EPEC)
E2348C_0118	aceF	dihydrolipoamide acetyltransferase	-1.23693	5.66966e-09	4.82508e-08	16419	18259.7	13874	5703.5	8677.47	5673.11	19067	21149	17171	6350	7911	5053	482.758	188.942	path:ecg00010;path:ecg00020;path:ecg00620;path:ecg01100;path:ecg01110;path:ecg01120;path:ecg01130;path:ecg01200	;Glycolysis / Gluconeogenesis - Escherichia coli O127:H6 E2348/69 (EPEC);Citrate cycle (TCA cycle) - Escherichia coli O127:H6 E2348/69 (EPEC);Pyruvate metabolism - Escherichia coli O127:H6 E2348/69 (EPEC);Metabolic pathways - Escherichia coli O127:H6 E2348/69 (EPEC);Biosynthesis of secondary metabolites - Escherichia coli O127:H6 E2348/69 (EPEC);Microbial metabolism in diverse environments - Esch…
E2348C_1981	yebA	hypothetical protein	0.868741	5.72654e-09	4.86433e-08	1810.07	1499.7	2110.46	3269.41	3510.04	3208.74	2102	1737	2612	3640	3200	2858	77.42	134.645
E2348C_3798	lpfA	fimbrial major protein	1.46524	5.86889e-09	4.97589e-08	185.141	247.791	226.236	716.755	594.513	593.919	215	287	280	798	542	529	23.6229	64.6699
E2348C_3851			-0.696853	6.03851e-09	5.11012e-08	1469.93	1431.49	1295.2	824.537	886.284	866.741	1707	1658	1603	918	808	772	19.2522	11.1911
E2348C_3663	malT	transcriptional regulator MalT	1.1421	6.48594e-09	5.4785e-08	1664.54	1945.2	1981.18	4506.21	2972.56	5121.85	1933	2253	2452	5017	2710	4562	38.922	83.1143
E2348C_0894	ycaD	MFS family transporter protein	0.843331	6.82179e-09	5.75143e-08	370.281	328.949	349.859	621.547	671.295	605.147	430	381	433	692	612	539	17.2306	29.4592
E2348C_3910	yicG	hypothetical protein	-1.02225	7.0638e-09	5.94438e-08	316.031	297.004	283.604	132.932	182.083	120.131	367	344	351	148	166	107	27.3606	12.5533
E2348C_1979	pykA	pyruvate kinase	-0.840511	7.48903e-09	6.27884e-08	3428.98	3678.01	3109.14	1914.94	1764.89	1978.23	3982	4260	3848	2132	1609	1762	133.34	69.948	path:ecg00010;path:ecg00230;path:ecg00620;path:ecg01100;path:ecg01110;path:ecg01120;path:ecg01130;path:ecg01200;path:ecg01230	;Glycolysis / Gluconeogenesis - Escherichia coli O127:H6 E2348/69 (EPEC);Purine metabolism - Escherichia coli O127:H6 E2348/69 (EPEC);Pyruvate metabolism - Escherichia coli O127:H6 E2348/69 (EPEC);Metabolic pathways - Escherichia coli O127:H6 E2348/69 (EPEC);Biosynthesis of secondary metabolites - Escherichia coli O127:H6 E2348/69 (EPEC);Microbial metabolism in diverse environments - Escherichia …
E2348C_4029	yieL	xylanase	-1.13382	7.48384e-09	6.27884e-08	551.116	526.663	391.874	205.685	240.218	209.949	640	610	485	229	219	187	23.6657	9.99899
E2348C_0233	crl	DNA-binding transcriptional regulator Crl	0.726433	7.74977e-09	6.48541e-08	2517.05	2322.5	2860.28	4325.68	4425.94	4056.39	2923	2690	3540	4816	4035	3613	361.57	568.109
E2348C_2730	yfgH	outer membrane lipoprotein	1.03678	8.17974e-09	6.83257e-08	140.362	141.595	155.134	285.624	352.101	273.944	163	164	192	318	321	244	15.9754	31.5068
E2348C_0313	sbmA	transporter	0.854222	8.50648e-09	7.0924e-08	472.754	417.877	517.112	863.159	901.641	802.745	549	484	640	961	822	715	21.7699	37.4941
E2348C_1302	umuD	DNA polymerase V subunit UmuD	-0.981423	8.58369e-09	7.14359e-08	679.423	611.275	567.207	273.049	366.36	289.662	789	708	702	304	334	258	83.4353	39.4637
E2348C_0454	ybcF	carbamate kinase	-1.44334	8.68465e-09	7.21433e-08	95.5842	94.1087	72.7189	35.9275	26.3253	29.1907	111	109	90	40	24	26	5.52966	1.82259	path:ecg00220;path:ecg00230;path:ecg00910;path:ecg01100;path:ecg01120;path:ecg01200	;Arginine biosynthesis - Escherichia coli O127:H6 E2348/69 (EPEC);Purine metabolism - Escherichia coli O127:H6 E2348/69 (EPEC);Nitrogen metabolism - Escherichia coli O127:H6 E2348/69 (EPEC);Metabolic pathways - Escherichia coli O127:H6 E2348/69 (EPEC);Microbial metabolism in diverse environments - Escherichia coli O127:H6 E2348/69 (EPEC);Carbon metabolism - Escherichia coli O127:H6 E2348/69 (EPEC)
E2348C_3459	yhbY	RNA-binding protein YhbY	1.3194	8.7488e-09	7.25428e-08	992.87	670.848	1354.99	2539.18	2999.98	2253.3	1153	777	1677	2827	2735	2007	194.449	472.501
E2348C_1629	ydeQ	fimbrial protein-like protein	-1.30448	9.22077e-09	7.63162e-08	185.141	300.457	196.341	81.7352	76.7821	108.904	215	348	243	91	70	97	13.9848	5.22023
E2348C_0882	cydC	cysteine/glutathione ABC transporter membrane/ATP-binding protein	0.838262	9.35573e-09	7.72916e-08	930.87	874.607	910.602	1715.54	1738.57	1441.57	1081	1013	1127	1910	1585	1284	29.7535	50.6695	path:ecg02010	;ABC transporters - Escherichia coli O127:H6 E2348/69 (EPEC)
E2348C_0264	ykgB	hypothetical protein	-1.11603	9.81662e-09	8.08691e-08	217.863	258.151	249.668	109.579	105.301	113.395	253	299	309	122	96	101	23.0075	9.85884
E2348C_2265	yehL	transporter subunit: ATP-binding component of ABC superfamily	-0.926572	9.82454e-09	8.08691e-08	548.533	539.614	437.121	285.624	282.997	223.421	637	625	541	318	258	199	26.3901	12.9584
E2348C_4236	hslV	ATP-dependent protease peptidase subunit	0.755736	1.0255e-08	8.42591e-08	834.424	854.749	859.698	1463.15	1259.23	1607.74	969	990	1064	1629	1148	1432	90.4904	145.517
E2348C_3363	yqjH	siderophore interacting protein	-0.934298	1.06393e-08	8.72578e-08	1387.26	998.07	1342.07	676.336	618.644	633.215	1611	1156	1661	753	564	564	92.1321	44.943
E2348C_0962	hyaF	HyaF protein involved in nickel incorporation into hydrogenase-1 proteins	0.969382	1.07909e-08	8.83411e-08	312.586	256.425	217.349	518.255	519.924	520.943	363	297	269	577	474	464	17.2925	32.412
E2348C_0409	adk	adenylate kinase	1.08656	1.08907e-08	8.89966e-08	4307.32	4695.94	6450.97	11469.9	11857.3	10111.2	5002	5439	7984	12770	10810	9006	452.107	924.153	path:ecg00230;path:ecg01100;path:ecg01110;path:ecg01130	;Purine metabolism - Escherichia coli O127:H6 E2348/69 (EPEC);Metabolic pathways - Escherichia coli O127:H6 E2348/69 (EPEC);Biosynthesis of secondary metabolites - Escherichia coli O127:H6 E2348/69 (EPEC);Biosynthesis of antibiotics - Escherichia coli O127:H6 E2348/69 (EPEC)
E2348C_4063	rbsR	transcriptional repressor RbsR	1.1712	1.10012e-08	8.97375e-08	104.195	72.5241	122.814	245.206	231.443	214.44	121	84	152	273	211	191	5.7087	12.4057
E2348C_2923	ihgO	hydroxyglutarate oxidase	-1.44607	1.11271e-08	9.06006e-08	2606.61	2780.96	2277.72	920.643	862.153	904.913	3027	3221	2819	1025	786	806	113.755	37.7739
E2348C_0420	ybaS	glutaminase	-1.68029	1.14247e-08	9.28567e-08	2114.05	2168.82	2041.78	624.241	295.063	912.772	2455	2512	2527	695	269	813	127.759	35.102	path:ecg00220;path:ecg00250;path:ecg00471;path:ecg01100	;Arginine biosynthesis - Escherichia coli O127:H6 E2348/69 (EPEC);Alanine, aspartate and glutamate metabolism - Escherichia coli O127:H6 E2348/69 (EPEC);D-Glutamine and D-glutamate metabolism - Escherichia coli O127:H6 E2348/69 (EPEC);Metabolic pathways - Escherichia coli O127:H6 E2348/69 (EPEC)
E2348C_4157	fadA	3-ketoacyl-CoA thiolase	1.16745	1.15705e-08	9.3873e-08	186.863	201.168	168.869	498.495	318.097	462.561	217	233	209	555	290	412	9.01041	19.5939	path:ecg00071;path:ecg00280;path:ecg00281;path:ecg00362;path:ecg00592;path:ecg01100;path:ecg01110;path:ecg01120;path:ecg01130;path:ecg01212	;Fatty acid degradation - Escherichia coli O127:H6 E2348/69 (EPEC);Valine, leucine and isoleucine degradation - Escherichia coli O127:H6 E2348/69 (EPEC);Geraniol degradation - Escherichia coli O127:H6 E2348/69 (EPEC);Benzoate degradation - Escherichia coli O127:H6 E2348/69 (EPEC);alpha-Linolenic acid metabolism - Escherichia coli O127:H6 E2348/69 (EPEC);Metabolic pathways - Escherichia coli O127:…
E2348C_0480	ybdJ	hypothetical protein	1.17751	1.23862e-08	1.0031e-07	371.142	270.239	505.8	849.687	914.803	894.809	431	313	626	946	834	797	87.1996	190.533
E2348C_1668	speG	spermidine N1-acetyltransferase	1.03548	1.25172e-08	1.0119e-07	803.424	549.111	929.185	1527.82	1624.49	1602.12	933	636	1150	1701	1481	1427	76.9801	151.193	path:ecg00330;path:ecg01100	;Arginine and proline metabolism - Escherichia coli O127:H6 E2348/69 (EPEC);Metabolic pathways - Escherichia coli O127:H6 E2348/69 (EPEC)
E2348C_2184	gne	UDP-galactose 4-epimerase	1.14491	1.25409e-08	1.012e-07	5397.49	4388.57	7690.42	13101	13737.4	12672.2	6268	5083	9518	14586	12524	11287	331.865	707.44
E2348C_3437	yhbS	acyltransferase	0.895789	1.34689e-08	1.08495e-07	1204.71	1421.99	1092.4	2355.05	2412.05	2224.11	1399	1647	1352	2622	2199	1981	138.842	247.35
E2348C_2081	yedX	hypothetical protein	0.973097	1.37462e-08	1.10532e-07	345.309	357.44	350.666	793.999	551.734	748.855	401	414	434	884	503	667	47.9601	90.2165	path:ecg00230;path:ecg01100;path:ecg01120	;Purine metabolism - Escherichia coli O127:H6 E2348/69 (EPEC);Metabolic pathways - Escherichia coli O127:H6 E2348/69 (EPEC);Microbial metabolism in diverse environments - Escherichia coli O127:H6 E2348/69 (EPEC)
E2348C_3665	rtcB	hypothetical protein	-0.857872	1.41984e-08	1.13966e-07	1463.04	1561	1372.77	795.795	845.7	762.328	1699	1808	1699	886	771	679	67.5014	34.9361
E2348C_0606	sucB	dihydrolipoamide succinyltransferase	0.955621	1.43325e-08	1.14838e-07	16479.2	18444.4	16533	33750.3	31941.3	35380.3	19137	21363	20462	37576	29120	31513	795.641	1480.42	path:ecg00020;path:ecg00310;path:ecg01100;path:ecg01110;path:ecg01120;path:ecg01130;path:ecg01200	;Citrate cycle (TCA cycle) - Escherichia coli O127:H6 E2348/69 (EPEC);Lysine degradation - Escherichia coli O127:H6 E2348/69 (EPEC);Metabolic pathways - Escherichia coli O127:H6 E2348/69 (EPEC);Biosynthesis of secondary metabolites - Escherichia coli O127:H6 E2348/69 (EPEC);Microbial metabolism in diverse environments - Escherichia coli O127:H6 E2348/69 (EPEC);Biosynthesis of antibiotics - Escher…
E2348C_3489	arcB	aerobic respiration control sensor protein ArcB	-0.634406	1.50614e-08	1.20464e-07	10668.4	9530.02	10559.6	6293.61	7183.51	6265.91	12389	11038	13069	7007	6549	5581	248.401	150.676	path:ecg02020	;Two-component system - Escherichia coli O127:H6 E2348/69 (EPEC)
E2348C_3684	yhhW	hypothetical protein	-0.813464	1.53789e-08	1.22787e-07	935.175	745.099	891.21	476.938	491.405	483.893	1086	863	1103	531	448	431	69.7961	37.2185
E2348C_1971	yebE	hypothetical protein	-0.707788	1.57263e-08	1.25339e-07	4498.49	4133.88	4755.81	2660.43	3027.41	2467.74	5224	4788	5886	2962	2760	2198	382.84	220.327
E2348C_3432	yraP	hypothetical protein	0.856426	1.5888e-08	1.26405e-07	834.424	627.679	825.763	1540.39	1354.65	1284.39	969	727	1022	1715	1235	1144	75.0822	129.311
E2348C_0889	serS	seryl-tRNA synthetase	0.860779	1.5923e-08	1.2646e-07	19401.9	16395.6	19712.5	32380.6	39813.7	29554.5	22531	18990	24397	36051	36297	26324	810.752	1403	path:ecg00970	;Aminoacyl-tRNA biosynthesis - Escherichia coli O127:H6 E2348/69 (EPEC)
E2348C_0770	ybiR	transporter	0.812662	1.60585e-08	1.27313e-07	519.255	442.915	488.832	766.155	967.454	836.427	603	513	605	853	882	745	24.4797	40.9795
E2348C_0600	gltA	type II citrate synthase	0.728351	1.66459e-08	1.31739e-07	12791.9	14337.3	14716.7	23651.1	23398.8	22667.7	14855	16606	18214	26332	21332	20190	614.107	968.27	path:ecg00020;path:ecg00630;path:ecg01100;path:ecg01110;path:ecg01120;path:ecg01130;path:ecg01200;path:ecg01210;path:ecg01230	;Citrate cycle (TCA cycle) - Escherichia coli O127:H6 E2348/69 (EPEC);Glyoxylate and dicarboxylate metabolism - Escherichia coli O127:H6 E2348/69 (EPEC);Metabolic pathways - Escherichia coli O127:H6 E2348/69 (EPEC);Biosynthesis of secondary metabolites - Escherichia coli O127:H6 E2348/69 (EPEC);Microbial metabolism in diverse environments - Escherichia coli O127:H6 E2348/69 (EPEC);Biosynthesis of…
E2348C_0039	caiB	crotonobetainyl-CoA:carnitine CoA-transferase	-1.01319	1.6778e-08	1.32552e-07	310.003	249.518	297.339	123.95	166.727	127.99	360	289	368	138	152	114	13.2889	6.13155
E2348C_4510	aidB	isovaleryl CoA dehydrogenase	-1.39269	1.69087e-08	1.33351e-07	6525.56	6104.12	5479.77	2259.84	1413.89	2943.77	7578	7070	6782	2516	1289	2622	209.992	72.6964
E2348C_3349	cca	multifunctional tRNA nucleotidyl transferase/2'3'-cyclic phosphodiesterase/2'nucleotidase/phosphatase	0.558357	1.69669e-08	1.33578e-07	2651.39	2483.09	2756.85	3965.5	3897.24	3786.94	3079	2876	3412	4415	3553	3373	120.175	167.67
E2348C_1303	umuC	DNA polymerase V subunit UmuC	-1.02744	1.79219e-08	1.40851e-07	1475.96	1371.05	1068.97	582.026	700.911	607.392	1714	1588	1323	648	639	541	58.1592	26.5737
E2348C_3371	ygjI	transporter	-1.48316	1.90035e-08	1.49092e-07	86.973	94.1087	64.639	21.5565	28.5191	33.6816	101	109	80	24	26	30	3.22468	1.04384
E2348C_3637	hofO	membrane protein	1.31471	1.96513e-08	1.53907e-07	43.9171	37.1255	29.8955	96.1062	85.5572	103.29	51	43	37	107	78	92	4.74471	11.5291
E2348C_3246	gspG	type II secretion protein	-1.37075	1.98943e-08	1.5554e-07	75.7785	80.2946	67.0629	25.1493	31.8097	25.8226	88	93	83	28	29	23	9.2164	3.23826	path:ecg03070	;Bacterial secretion system - Escherichia coli O127:H6 E2348/69 (EPEC)
E2348C_4117		hypothetical protein	1.70053	2.03857e-08	1.59107e-07	14.639	25.0381	12.1198	59.2805	65.8132	56.136	17	29	15	66	60	50	1.94844	6.48925
E2348C_2453	cvpA	colicin V production protein	1.10617	2.10023e-08	1.63637e-07	861.119	990.3	1086.74	2346.07	2425.22	1687.45	1000	1147	1345	2612	2211	1503	113.235	235.249
E2348C_2014	flhC	transcriptional activator FlhC	-1.71148	2.26038e-08	1.75812e-07	69.7507	51.803	67.0629	19.7602	15.3564	16.8408	81	60	83	22	14	15	6.15801	1.59935	path:ecg02020;path:ecg02040	;Two-component system - Escherichia coli O127:H6 E2348/69 (EPEC);Flagellar assembly - Escherichia coli O127:H6 E2348/69 (EPEC)
E2348C_0795	ybjI	hypothetical protein	0.674638	2.36453e-08	1.83596e-07	470.171	524.937	480.752	759.868	840.215	766.818	546	608	595	846	766	683	34.066	51.7377
E2348C_0265	ykgI	hypothetical protein	-1.27942	2.68839e-08	2.08385e-07	96.4453	99.289	118.774	42.2149	32.9066	50.5224	112	115	147	47	30	45	25.0331	9.4646
E2348C_1494	ymjA	hypothetical protein	1.11592	2.72153e-08	2.10592e-07	378.031	264.195	501.76	841.603	863.25	829.691	439	306	621	937	787	739	88.0378	183.755
E2348C_0751	dinG	ATP-dependent DNA helicase DinG	0.965944	2.87931e-08	2.2242e-07	2403.38	1872.68	2197.73	3756.23	5396.68	3669.05	2791	2169	2720	4182	4920	3268	56.8598	106.307
E2348C_0261		adhesin/invasin	-0.830962	2.97918e-08	2.29351e-07	1617.18	1583.44	1164.31	819.148	782.08	830.814	1878	1834	1441	912	713	740	19.3413	10.205
E2348C_3689	ugpQ	glycerophosphodiester phosphodiesterase	-0.822673	2.9791e-08	2.29351e-07	567.478	598.324	615.686	344.006	276.415	378.357	659	693	762	383	252	337	45.136	23.956	path:ecg00564	;Glycerophospholipid metabolism - Escherichia coli O127:H6 E2348/69 (EPEC)
E2348C_4095	wzyE	common antigen polymerase	0.813811	3.01456e-08	2.3168e-07	375.448	335.856	435.505	658.372	722.848	652.301	436	389	539	733	659	581	16.0061	26.806
E2348C_2623		hypothetical protein	0.878331	3.06141e-08	2.34881e-07	258.336	199.441	243.204	405.083	493.599	404.18	300	231	301	451	450	360	10.4873	18.3986
E2348C_0085	fruR	DNA-binding transcriptional regulator FruR	0.746831	3.07511e-08	2.35532e-07	1943.55	2132.56	2593.64	3684.37	3782.07	3798.17	2257	2470	3210	4102	3448	3383	125.157	199.946
E2348C_3060	syd	SecY interacting protein Syd	0.86637	3.1126e-08	2.38001e-07	1252.93	1049.87	1429.33	2223.92	2597.43	2051.21	1455	1216	1769	2476	2368	1827	129.147	224.425
E2348C_0923	asnC	asparaginyl-tRNA synthetase	0.85023	3.16251e-08	2.41409e-07	4766.29	5159.57	5275.35	8787.88	10225.2	8649.44	5535	5976	6529	9784	9322	7704	204.492	352.144	path:ecg00970	;Aminoacyl-tRNA biosynthesis - Escherichia coli O127:H6 E2348/69 (EPEC)
E2348C_0421	ybaT	transporter	-1.54199	3.22282e-08	2.45598e-07	2498.97	2538.35	2428.81	896.392	428.883	1087.92	2902	2940	3006	998	391	969	108.839	33.327
E2348C_2477	yfcU	outer membrane usher protein	-1.10513	3.28792e-08	2.50137e-07	429.698	444.642	294.107	170.656	151.37	209.949	499	515	364	190	138	187	8.33075	3.59781
E2348C_2990	hycA	formate hydrogenlyase regulatory protein HycA	-2.01855	3.29432e-08	2.50203e-07	60.2783	42.3058	38.7834	8.0837	10.9689	11.2272	70	49	48	9	10	10	5.78078	1.17065
E2348C_4382	uvrA	excinuclease ABC subunit A	-0.633522	3.31678e-08	2.51486e-07	8019.6	7533.01	6957.58	4684.05	4728.68	5042.14	9313	8725	8611	5215	4311	4491	150.355	91.3598	path:ecg03420	;Nucleotide excision repair - Escherichia coli O127:H6 E2348/69 (EPEC)
E2348_P1_003	bfpA	major pilin structural unit bundlin	1.60502	3.3869e-08	2.56372e-07	56.8339	79.4312	56.5591	194.907	270.931	165.04	66	92	70	217	247	147	6.22508	19.3209	path:ecg05130	;Pathogenic Escherichia coli infection - Escherichia coli O127:H6 E2348/69 (EPEC)
E2348C_3358	rpsU	30S ribosomal protein S21	1.05126	3.39396e-08	2.56477e-07	1116.01	998.07	1451.95	2646.06	2853	2026.51	1296	1156	1797	2946	2601	1805	311.895	620.713	path:ecg03010	;Ribosome - Escherichia coli O127:H6 E2348/69 (EPEC)
E2348C_1127	csgG	outer membrane lipoprotein	-0.893233	3.53704e-08	2.66843e-07	415.921	418.741	339.355	224.547	188.665	211.072	483	485	420	250	172	188	26.5194	13.3474
E2348C_0984		hypothetical protein	1.24375	3.60852e-08	2.71782e-07	50.806	73.3875	50.0952	114.968	157.952	153.813	59	85	62	128	144	137	5.80398	13.5118
E2348C_1144	lpxL	lipid A biosynthesis lauroyl acyltransferase	-0.795788	3.75876e-08	2.82188e-07	1924.6	2356.17	1813.93	1109.26	1236.19	1138.44	2235	2729	2245	1235	1127	1014	124.482	67.4768	path:ecg00540;path:ecg01100	;Lipopolysaccharide biosynthesis - Escherichia coli O127:H6 E2348/69 (EPEC);Metabolic pathways - Escherichia coli O127:H6 E2348/69 (EPEC)
E2348C_3716	acpT	holo-(acyl carrier protein) synthase 2	0.893166	3.75918e-08	2.82188e-07	215.28	227.933	256.94	443.705	476.049	395.198	250	264	318	494	434	352	22.4531	39.8668	path:ecg00770	;Pantothenate and CoA biosynthesis - Escherichia coli O127:H6 E2348/69 (EPEC)
E2348C_1898	ydjG	oxidoreductase	-0.938987	3.80592e-08	2.85223e-07	421.087	510.259	361.17	211.074	247.896	206.581	489	591	447	235	226	184	24.7781	12.0995	path:ecg00640	;Propanoate metabolism - Escherichia coli O127:H6 E2348/69 (EPEC)
E2348C_0019		arylsulfatase	-1.03817	3.99356e-08	2.9879e-07	351.337	391.976	256.94	167.961	140.401	169.531	408	454	318	187	128	151	12.5947	5.70572
E2348C_4342	yjbF	lipoprotein	1.4817	4.03064e-08	3.01065e-07	285.892	252.108	153.518	652.983	483.727	898.177	332	292	190	727	441	800	20.3891	56.8953
E2348C_1788	ydiA	hypothetical protein	0.698462	4.07346e-08	3.03762e-07	992.87	1027.43	1099.67	1783.8	1577.32	1727.87	1153	1190	1361	1986	1438	1539	70.536	108.82
E2348C_0944	sulA	SOS cell division inhibitor	1.10901	4.36381e-08	3.2441e-07	3210.25	2231.84	3239.22	6126.55	6673.46	6338.88	3728	2585	4009	6821	6084	5646	322.004	669.442
E2348C_3685	yhhX	dehydrogenase	-0.755891	4.36471e-08	3.2441e-07	5041.85	3702.18	4129.62	2482.59	2516.26	2574.4	5855	4288	5111	2764	2294	2293	234.36	130.155
E2348C_0945	yccR	hypothetical protein	0.737963	4.44899e-08	3.29997e-07	742.285	887.557	789.404	1328.42	1380.98	1350.63	862	1028	977	1479	1259	1203	72.2892	114.954
E2348C_1678	dgsA	DNA-binding transcriptional repressor	0.667968	4.45448e-08	3.29997e-07	1025.59	873.743	1042.3	1600.57	1549.9	1544.86	1191	1012	1290	1782	1413	1376	45.4944	68.5779
E2348C_1796	btuC	vtamin B12-transporter permease	0.625932	4.48456e-08	3.31681e-07	1238.29	1054.19	1210.36	1771.23	1860.32	1795.23	1438	1221	1498	1972	1696	1599	67.4189	98.6736	path:ecg02010	;ABC transporters - Escherichia coli O127:H6 E2348/69 (EPEC)
E2348C_1310	cvrA	potassium/proton antiporter	0.568653	4.49414e-08	3.31847e-07	3243.84	2909.6	3290.12	4511.6	4660.67	4874.85	3767	3370	4072	5023	4249	4342	102.615	144.293
E2348C_0457	lpxH	UDP-2,3-diacylglucosamine hydrolase	1.77779	4.55635e-08	3.35891e-07	67.1673	29.355	124.43	251.493	310.419	277.312	78	34	154	280	283	247	5.80727	20.7119	path:ecg00540;path:ecg01100	;Lipopolysaccharide biosynthesis - Escherichia coli O127:H6 E2348/69 (EPEC);Metabolic pathways - Escherichia coli O127:H6 E2348/69 (EPEC)
E2348C_4638	yjiJ	hypothetical protein	1.30265	4.57242e-08	3.36527e-07	189.446	198.578	276.332	656.576	398.17	644.442	220	230	342	731	363	574	10.6352	25.7043
E2348C_2177	manC	GDP-mannose pyrophosphorylase	0.760265	4.70611e-08	3.45803e-07	18635.5	21913.5	21511	33108.1	40169.1	32560	21641	25381	26623	36861	36621	29001	806.677	1302.67	path:ecg00051;path:ecg00520;path:ecg01100;path:ecg01110	;Fructose and mannose metabolism - Escherichia coli O127:H6 E2348/69 (EPEC);Amino sugar and nucleotide sugar metabolism - Escherichia coli O127:H6 E2348/69 (EPEC);Metabolic pathways - Escherichia coli O127:H6 E2348/69 (EPEC);Biosynthesis of secondary metabolites - Escherichia coli O127:H6 E2348/69 (EPEC)
E2348C_2621		hypothetical protein	0.879615	4.80577e-08	3.52553e-07	397.837	382.479	510.648	814.657	741.495	845.409	462	443	632	907	676	753	36.2677	63.7541
E2348C_2028	tyrP	tyrosine transporter	-0.927975	5.02111e-08	3.67159e-07	515.81	614.728	438.737	258.678	300.547	254.858	599	712	543	288	274	227	24.3535	11.9794
E2348C_3491	gltB	glutamate synthase subunit alpha	-0.883946	5.01473e-08	3.67159e-07	19720.5	19973.5	18222.5	10578.9	10489.5	9976.5	22901	23134	22553	11778	9563	8886	239.68	121.558	path:ecg00250;path:ecg00910;path:ecg01100;path:ecg01110;path:ecg01120;path:ecg01130;path:ecg01230	;Alanine, aspartate and glutamate metabolism - Escherichia coli O127:H6 E2348/69 (EPEC);Nitrogen metabolism - Escherichia coli O127:H6 E2348/69 (EPEC);Metabolic pathways - Escherichia coli O127:H6 E2348/69 (EPEC);Biosynthesis of secondary metabolites - Escherichia coli O127:H6 E2348/69 (EPEC);Microbial metabolism in diverse environments - Escherichia coli O127:H6 E2348/69 (EPEC);Biosynthesis of a…
E2348C_4314	yjaA	hypothetical protein	1.26877	5.20695e-08	3.80133e-07	58.5561	57.8466	68.6789	133.83	198.536	129.113	68	67	85	149	181	115	9.09384	21.4312
E2348C_1913	yeaJ	diguanylate cyclase	-0.904226	5.53757e-08	4.03617e-07	416.782	410.97	541.351	259.577	238.024	224.544	484	476	670	289	217	200	17.3322	8.63301
E2348C_2119		integrase	0.808818	5.61029e-08	4.08259e-07	435.726	460.183	483.984	841.603	900.544	694.964	506	533	599	937	821	619	20.4989	34.2257
E2348C_1951	yobH	hypothetical protein	0.928104	5.65521e-08	4.10867e-07	175.668	163.179	208.461	342.21	319.194	394.075	204	189	258	381	291	351	43.0528	78.4945
E2348C_4351	lamB	maltoporin	1.10096	5.92015e-08	4.29425e-07	221.308	341.036	220.581	632.325	515.537	565.851	257	395	273	704	470	504	10.9583	22.7818
E2348C_0248	ecpB	chaperone	-1.26058	6.16982e-08	4.46817e-07	6379.17	3643.47	6191.61	2196.97	1691.4	2659.73	7408	4220	7663	2446	1542	2369	459.148	174.753
E2348C_0466	ompT	outer membrane protease	1.26028	6.4025e-08	4.62847e-07	2152.8	3341.29	2655.85	8184.3	4648.61	7347.09	2500	3870	3287	9112	4238	6544	160.492	377.093
E2348C_2499		hypothetical protein	-0.653004	6.41164e-08	4.62847e-07	632.923	581.057	570.439	383.527	370.748	374.989	735	673	706	427	338	334	16.9225	10.1256
E2348C_4062	rbsK	ribokinase	0.719045	6.56014e-08	4.72811e-07	824.952	916.912	875.05	1454.17	1319.55	1559.46	958	1062	1083	1619	1203	1389	53.0097	83.1337	path:ecg00030;path:ecg01100	;Pentose phosphate pathway - Escherichia coli O127:H6 E2348/69 (EPEC);Metabolic pathways - Escherichia coli O127:H6 E2348/69 (EPEC)
E2348C_1537	uspF	stress-induced protein, ATP-binding protein	1.68205	6.73048e-08	4.84316e-07	1559.49	2266.38	1466.5	7302.27	3007.66	8156.57	1811	2625	1815	8130	2742	7265	228.444	757.713
E2348C_3434	yraR	nucleoside-diphosphate-sugarepimerase	-0.712455	6.82181e-08	4.90107e-07	1376.07	1529.91	1299.24	792.202	911.513	848.777	1598	1772	1608	882	831	756	124.504	71.6041
E2348C_4069	ilvL	ilvG operon leader peptide	1.00198	6.96653e-08	4.9971e-07	220.447	245.201	211.693	500.291	345.519	532.17	256	284	262	557	315	474	128.839	248.35
E2348C_ncR_10			0.841972	7.10208e-08	5.08626e-07	1464.76	1412.49	2014.31	2835.58	3150.26	2868.55	1701	1636	2493	3157	2872	2555	274.093	468.652
E2348C_3157	gcvT	glycine cleavage system aminomethyltransferase T	1.10274	7.11741e-08	5.08918e-07	496.866	540.478	506.608	1174.83	941.129	1274.29	577	626	627	1308	858	1135	26.564	55.2466	path:ecg00260;path:ecg00630;path:ecg00670;path:ecg01100;path:ecg01110;path:ecg01130;path:ecg01200	;Glycine, serine and threonine metabolism - Escherichia coli O127:H6 E2348/69 (EPEC);Glyoxylate and dicarboxylate metabolism - Escherichia coli O127:H6 E2348/69 (EPEC);One carbon pool by folate - Escherichia coli O127:H6 E2348/69 (EPEC);Metabolic pathways - Escherichia coli O127:H6 E2348/69 (EPEC);Biosynthesis of secondary metabolites - Escherichia coli O127:H6 E2348/69 (EPEC);Biosynthesis of ant…
E2348C_0786	rimO	ribosomal protein S12 methylthiotransferase	1.27267	7.22356e-08	5.15691e-07	2219.1	2268.11	2942.69	4827.76	8869.43	4886.08	2577	2627	3642	5375	8086	4352	105.737	249.962
E2348C_4700	creD		1.04861	7.51921e-08	5.35951e-07	345.309	367.801	247.244	584.721	810.599	628.724	401	426	306	651	739	560	13.368	26.7094
E2348C_2399	arnA	bifunctional UDP-glucuronic acid decarboxylase/UDP-4-amino-4-deoxy-L-arabinose formyltransferase	-0.775452	7.57249e-08	5.38899e-07	3821.65	3557.14	3979.34	2216.73	1959.04	2410.48	4438	4120	4925	2468	1786	2147	108.081	59.2653	path:ecg00520;path:ecg01503	;Amino sugar and nucleotide sugar metabolism - Escherichia coli O127:H6 E2348/69 (EPEC);Cationic antimicrobial peptide (CAMP) resistance - Escherichia coli O127:H6 E2348/69 (EPEC)
E2348C_0325	yaiA	hypothetical protein	-1.05466	7.5984e-08	5.39892e-07	2659.14	2597.92	2705.14	1315.85	902.738	1541.5	3088	3009	3348	1465	823	1373	782.094	349.601
E2348C_3115	yqeF	acetyl-CoA acetyltransferase	0.844605	7.96652e-08	5.6516e-07	303.114	395.429	374.906	701.485	556.122	688.228	352	458	464	781	507	613	17.0922	29.3603	path:ecg00071;path:ecg00280;path:ecg00310;path:ecg00362;path:ecg00380;path:ecg00620;path:ecg00630;path:ecg00640;path:ecg00650;path:ecg00900;path:ecg01100;path:ecg01110;path:ecg01120;path:ecg01130;path:ecg01200;path:ecg01212;path:ecg02020	;Fatty acid degradation - Escherichia coli O127:H6 E2348/69 (EPEC);Valine, leucine and isoleucine degradation - Escherichia coli O127:H6 E2348/69 (EPEC);Lysine degradation - Escherichia coli O127:H6 E2348/69 (EPEC);Benzoate degradation - Escherichia coli O127:H6 E2348/69 (EPEC);Tryptophan metabolism - Escherichia coli O127:H6 E2348/69 (EPEC);Pyruvate metabolism - Escherichia coli O127:H6 E2348/69…
E2348C_1575	ydcO	benzoate transporter	-0.802897	8.32317e-08	5.89536e-07	304.836	297.004	257.748	166.165	162.339	159.426	354	344	319	185	148	142	13.8116	7.4179
E2348C_0276	betT	choline transport protein BetT	-0.767195	8.34689e-08	5.90291e-07	9758.2	10782.8	9048.65	5206.8	6745.85	5307.1	11332	12489	11199	5797	6150	4727	273.927	151.36
E2348C_4125	rhtB	homoserine/homoserine lactone efflux protein	1.01667	8.36324e-08	5.90523e-07	116.251	84.6115	107.462	214.667	229.249	190.863	135	98	133	239	209	170	9.38602	18.2224
E2348C_4279	fabR	DNA-binding transcriptional repressor FabR	0.779919	8.53063e-08	6.01403e-07	2443	2074.71	2384.37	3820.89	4654.09	3468.09	2837	2403	2951	4254	4243	3089	184.854	302.026
E2348C_4467	yjeH	hypothetical protein	0.663054	8.56068e-08	6.02581e-07	449.504	403.2	479.944	684.42	722.848	714.051	522	467	594	762	659	636	20.014	30.1062
E2348C_0117	aceE	pyruvate dehydrogenase subunit E1	-1.05904	8.6405e-08	6.07254e-07	39681.2	40450.3	36483.9	15228.8	23801.3	15843.8	46081	46851	45154	16955	21699	14112	824.912	367.438	path:ecg00010;path:ecg00020;path:ecg00620;path:ecg01100;path:ecg01110;path:ecg01120;path:ecg01130;path:ecg01200	;Glycolysis / Gluconeogenesis - Escherichia coli O127:H6 E2348/69 (EPEC);Citrate cycle (TCA cycle) - Escherichia coli O127:H6 E2348/69 (EPEC);Pyruvate metabolism - Escherichia coli O127:H6 E2348/69 (EPEC);Metabolic pathways - Escherichia coli O127:H6 E2348/69 (EPEC);Biosynthesis of secondary metabolites - Escherichia coli O127:H6 E2348/69 (EPEC);Microbial metabolism in diverse environments - Esch…
E2348C_0178	dxr	1-deoxy-D-xylulose 5-phosphate reductoisomerase	1.03015	8.79263e-08	6.16986e-07	1052.29	660.488	1092.4	2051.46	1689.21	2092.75	1222	765	1352	2284	1540	1864	44.3716	86.9326	path:ecg00900;path:ecg01100;path:ecg01110;path:ecg01130	;Terpenoid backbone biosynthesis - Escherichia coli O127:H6 E2348/69 (EPEC);Metabolic pathways - Escherichia coli O127:H6 E2348/69 (EPEC);Biosynthesis of secondary metabolites - Escherichia coli O127:H6 E2348/69 (EPEC);Biosynthesis of antibiotics - Escherichia coli O127:H6 E2348/69 (EPEC)
E2348C_3462	obgE	GTPase ObgE	-1.2596	8.83523e-08	6.19014e-07	6067.45	6074.76	4174.06	1671.53	3086.64	1828.91	7046	7036	5166	1861	2814	1629	261.914	100.188
E2348C_0396	ybaJ	hypothetical protein	1.07988	8.88156e-08	6.21297e-07	5813.42	3827.38	6903.44	11407	13027.7	11276.6	6751	4433	8544	12700	11877	10044	835.324	1698.44
E2348C_3688	yhhA	hypothetical protein	-1.23658	9.06525e-08	6.33166e-07	4217.76	4988.63	3276.39	1940.99	1287.74	1900.77	4898	5778	4055	2161	1174	1693	532.262	207.447
E2348C_0080	leuL	leu operon leader peptide	1.01353	9.25356e-08	6.45321e-07	111.945	134.688	114.734	270.355	222.668	248.121	130	156	142	301	203	221	78.1754	151.885
E2348C_2088	shiA	shikimate transporter	-0.805105	9.37698e-08	6.52921e-07	1798.02	1300.25	1613.55	927.829	914.803	830.814	2088	1506	1997	1033	834	740	67.6324	36.1886
E2348C_4689		hypothetical protein	-1.15941	9.40366e-08	6.53771e-07	166706	113522	169210	54928.7	88558.2	52532.1	193592	131485	209422	61155	80736	46790	25536	10496.9
E2348C_0015	dnaJ	molecular chaperone DnaJ	0.921086	9.79901e-08	6.80211e-07	2449.02	2597.92	2334.28	4816.09	3963.05	5378.96	2844	3009	2889	5362	3613	4791	122.952	223.404
E2348C_2894		hypothetical protein	0.69968	1.02555e-07	7.10805e-07	2349.13	2497.77	2778.67	4405.62	3686.64	4361.77	2728	2893	3439	4905	3361	3885	198.866	307.228
E2348C_ncR_01			1.43212	1.05053e-07	7.27006e-07	41.3337	30.2184	35.5514	105.986	104.204	93.1858	48	35	44	118	95	83	36.8042	98.3263
E2348C_2874	tyrA	bifunctional chorismate mutase/prephenate dehydrogenase	-0.753378	1.05684e-07	7.30256e-07	987.704	920.366	769.204	515.56	555.025	506.347	1147	1066	952	574	506	451	44.9808	25.066	path:ecg00400;path:ecg00401;path:ecg01100;path:ecg01110;path:ecg01130;path:ecg01230	;Phenylalanine, tyrosine and tryptophan biosynthesis - Escherichia coli O127:H6 E2348/69 (EPEC);Novobiocin biosynthesis - Escherichia coli O127:H6 E2348/69 (EPEC);Metabolic pathways - Escherichia coli O127:H6 E2348/69 (EPEC);Biosynthesis of secondary metabolites - Escherichia coli O127:H6 E2348/69 (EPEC);Biosynthesis of antibiotics - Escherichia coli O127:H6 E2348/69 (EPEC);Biosynthesis of amino …
E2348C_4124		transposase	1.12787	1.06271e-07	7.33191e-07	496.866	559.472	543.775	1399.38	770.014	1412.38	577	648	673	1558	702	1258	35.0102	74.2065
E2348C_1367	adhE	bifunctional acetaldehyde-CoA/alcohol dehydrogenase	-0.906625	1.14121e-07	7.86145e-07	19947	24792.9	17981.8	11239	9094.29	12710.3	23164	28716	22255	12513	8291	11321	440.758	220.384	path:ecg00010;path:ecg00071;path:ecg00350;path:ecg00620;path:ecg00625;path:ecg00626;path:ecg00650;path:ecg01100;path:ecg01110;path:ecg01120;path:ecg01130;path:ecg01220	;Glycolysis / Gluconeogenesis - Escherichia coli O127:H6 E2348/69 (EPEC);Fatty acid degradation - Escherichia coli O127:H6 E2348/69 (EPEC);Tyrosine metabolism - Escherichia coli O127:H6 E2348/69 (EPEC);Pyruvate metabolism - Escherichia coli O127:H6 E2348/69 (EPEC);Chloroalkane and chloroalkene degradation - Escherichia coli O127:H6 E2348/69 (EPEC);Naphthalene degradation - Escherichia coli O127:H…
E2348C_1045	torT	TMAO reductase system periplasmic protein TorT	-0.677538	1.19808e-07	8.24065e-07	1016.98	985.983	934.033	585.619	628.516	613.006	1181	1142	1156	652	573	546	53.8131	31.6772
E2348C_4443	adiC	arginine:agmatin antiporter	-1.20657	1.25162e-07	8.59588e-07	95.5842	99.289	76.7588	33.233	40.5848	40.418	111	115	95	37	37	36	3.82313	1.52412
E2348C_1587	ydcY	hypothetical protein	0.677907	1.31305e-07	9.00406e-07	7731.99	9427.28	8833.73	14954.8	12487	14356.2	8979	10919	10933	16650	11384	12787	2091.32	3185.4
E2348C_ncR_73			-1.33363	1.3261e-07	9.07975e-07	2888.19	4740.83	2357.71	1547.58	907.125	1343.9	3354	5491	2918	1723	827	1197	1336.84	483.612
E2348C_2481	fadI	3-ketoacyl-CoA thiolase	1.22226	1.32992e-07	9.09213e-07	345.309	295.277	353.898	853.279	504.568	1037.39	401	342	438	950	460	924	14.3244	32.6234	path:ecg00071;path:ecg00280;path:ecg00281;path:ecg00362;path:ecg00592;path:ecg01100;path:ecg01110;path:ecg01120;path:ecg01130;path:ecg01212	;Fatty acid degradation - Escherichia coli O127:H6 E2348/69 (EPEC);Valine, leucine and isoleucine degradation - Escherichia coli O127:H6 E2348/69 (EPEC);Geraniol degradation - Escherichia coli O127:H6 E2348/69 (EPEC);Benzoate degradation - Escherichia coli O127:H6 E2348/69 (EPEC);alpha-Linolenic acid metabolism - Escherichia coli O127:H6 E2348/69 (EPEC);Metabolic pathways - Escherichia coli O127:…
E2348C_0115	aroP	aromatic amino acid transporter	-0.844103	1.44933e-07	9.89354e-07	1051.43	1017.06	1014.83	521.848	707.492	471.543	1221	1178	1256	581	645	420	42.3174	22.0699
E2348C_1633		fimbrial chaperone protein	-1.2308	1.48725e-07	1.01371e-06	152.418	121.737	187.453	52.0949	68.007	70.7314	177	141	232	58	62	63	12.2748	4.79362
E2348C_3364	yqjI	transcriptional regulator	-0.911811	1.55915e-07	1.06111e-06	888.675	1313.21	927.569	507.477	564.897	570.342	1032	1521	1148	565	515	508	94.1936	46.9793
E2348C_0932	ycbW	hypothetical protein	1.04944	1.58934e-07	1.08003e-06	1426.87	1146.57	1935.13	3166.12	3567.08	2788.84	1657	1328	2395	3525	3252	2484	157.027	312.601
E2348C_0846	grxA	glutaredoxin	1.03331	1.63309e-07	1.1081e-06	160.168	233.977	155.942	428.436	331.26	386.216	186	271	193	477	302	344	40.0379	79.1815
E2348C_2814	iscR	DNA-binding transcriptional regulator IscR	1.30273	1.72447e-07	1.16835e-06	2742.66	1314.07	2159.75	5390.03	4581.7	5986.35	3185	1522	2673	6001	4177	5332	241.042	582.379
E2348C_1685	mdtJ	multidrug efflux system protein MdtJ	1.23399	1.76122e-07	1.19146e-06	206.669	170.086	233.508	372.748	670.198	443.475	240	197	289	415	611	395	31.5072	72.4812
E2348C_0470	cusS	sensor kinase CusS	0.784075	1.81549e-07	1.22634e-06	268.669	244.337	303.803	502.986	426.689	488.384	312	283	376	560	389	435	10.6867	17.5257	path:ecg02020	;Two-component system - Escherichia coli O127:H6 E2348/69 (EPEC)
E2348C_1761	pykF	pyruvate kinase	-0.629231	1.8797e-07	1.26627e-06	6692.62	7330.12	6530.96	4182.86	4513.69	4536.92	7772	8490	8083	4657	4115	4041	273.98	167.106	path:ecg00010;path:ecg00230;path:ecg00620;path:ecg01100;path:ecg01110;path:ecg01120;path:ecg01130;path:ecg01200;path:ecg01230	;Glycolysis / Gluconeogenesis - Escherichia coli O127:H6 E2348/69 (EPEC);Purine metabolism - Escherichia coli O127:H6 E2348/69 (EPEC);Pyruvate metabolism - Escherichia coli O127:H6 E2348/69 (EPEC);Metabolic pathways - Escherichia coli O127:H6 E2348/69 (EPEC);Biosynthesis of secondary metabolites - Escherichia coli O127:H6 E2348/69 (EPEC);Microbial metabolism in diverse environments - Escherichia …
E2348C_2234	rtlK		-0.888725	1.88021e-07	1.26627e-06	244.558	227.07	224.62	115.866	143.692	112.272	284	263	278	129	131	100	9.13245	4.61129
E2348C_1737	nemA	N-ethylmaleimide reductase	-0.618188	1.93275e-07	1.29972e-06	739.701	801.219	731.229	472.447	474.952	527.679	859	928	905	526	433	470	38.983	23.974	path:ecg00633;path:ecg01120	;Nitrotoluene degradation - Escherichia coli O127:H6 E2348/69 (EPEC);Microbial metabolism in diverse environments - Escherichia coli O127:H6 E2348/69 (EPEC)
E2348C_3681	gntU	low affinity gluconate transporter	-0.819101	1.96233e-07	1.31764e-06	302.253	265.058	288.451	141.914	160.145	179.635	351	307	357	158	146	160	12.0448	6.41375
E2348C_3795	lpfD	fimbrial protein	0.61447	1.99386e-07	1.33683e-06	663.923	719.198	666.59	1075.13	1006.94	1067.71	771	833	825	1197	918	951	36.5675	53.1996
E2348C_0451	fdrA	membrane protein FdrA	-1.61105	2.00949e-07	1.34532e-06	46.5004	61.3002	54.1351	16.1674	16.4533	15.7181	54	71	67	18	15	14	1.82649	0.516828
E2348C_1046	torR	DNA-binding transcriptional regulator TorR	-0.782622	2.03806e-07	1.36242e-06	458.977	598.324	518.728	305.384	327.969	275.067	533	693	642	340	299	245	42.7852	23.3697	path:ecg02020	;Two-component system - Escherichia coli O127:H6 E2348/69 (EPEC)
E2348C_0060	hepA	ATP-dependent helicase HepA	-0.623024	2.05365e-07	1.37082e-06	3391.09	3557.14	3367.69	2034.4	2442.77	2194.92	3938	4120	4168	2265	2227	1955	66.8728	40.9503
E2348C_2720	yfgD	oxidoreductase	0.714424	2.08991e-07	1.39297e-06	1224.51	1124.99	1112.6	1916.73	2007.3	1791.86	1422	1303	1377	2134	1830	1596	181.404	283.108
E2348C_3215	yggX	hypothetical protein	0.820146	2.17011e-07	1.44429e-06	924.842	960.082	1088.36	1842.19	1434.73	2023.14	1074	1112	1347	2051	1308	1802	203.163	342.68
E2348C_4205		glycoprotein	-1.51212	2.25706e-07	1.49995e-06	272.114	549.975	252.092	85.3279	154.661	113.395	316	637	312	95	141	101	14.4052	4.52302
E2348C_1660	ydfH	DNA-binding transcriptional regulator	0.86605	2.32507e-07	1.54261e-06	576.95	525.8	723.149	1031.12	1270.19	1066.58	670	609	895	1148	1158	950	50.1954	87.4501
E2348C_4311	zraR	transcriptional regulatory protein ZraR	-1.04246	2.32809e-07	1.54261e-06	390.948	380.752	286.835	174.249	199.633	129.113	454	441	355	194	182	115	15.0387	6.75737	path:ecg02020	;Two-component system - Escherichia coli O127:H6 E2348/69 (EPEC)
E2348C_2864	kgtP	alpha-ketoglutarate transporter	0.764722	2.41553e-07	1.59821e-06	3985.26	3606.35	4999.83	7604.07	6868.7	7088.86	4628	4177	6188	8466	6262	6314	183.079	295.962
E2348C_2725	purN	phosphoribosylglycinamide formyltransferase	0.93328	2.5153e-07	1.66179e-06	204.085	185.627	238.356	470.651	351.004	395.198	237	215	295	524	320	352	18.5586	33.9375	path:ecg00230;path:ecg00670;path:ecg01100;path:ecg01110;path:ecg01130	;Purine metabolism - Escherichia coli O127:H6 E2348/69 (EPEC);One carbon pool by folate - Escherichia coli O127:H6 E2348/69 (EPEC);Metabolic pathways - Escherichia coli O127:H6 E2348/69 (EPEC);Biosynthesis of secondary metabolites - Escherichia coli O127:H6 E2348/69 (EPEC);Biosynthesis of antibiotics - Escherichia coli O127:H6 E2348/69 (EPEC)
E2348C_3225			-0.746553	2.60547e-07	1.71885e-06	632.061	741.646	585.791	360.174	414.623	385.093	734	859	725	401	378	343	44.0552	24.724
E2348C_1604	narY	nitrate reductase 2 (NRZ), beta subunit	-1.24442	2.64337e-07	1.74131e-06	1836.77	1839.01	1694.35	748.191	445.336	993.608	2133	2130	2097	833	406	885	65.5125	25.2895	path:ecg00910;path:ecg01120;path:ecg02020	;Nitrogen metabolism - Escherichia coli O127:H6 E2348/69 (EPEC);Microbial metabolism in diverse environments - Escherichia coli O127:H6 E2348/69 (EPEC);Two-component system - Escherichia coli O127:H6 E2348/69 (EPEC)
E2348C_1771	ydiI	hypothetical protein	0.895445	3.04386e-07	2.00222e-06	306.558	400.61	340.971	714.06	648.26	611.883	356	464	422	795	591	545	47.9732	85.6143	path:ecg00130;path:ecg01100;path:ecg01110	;Ubiquinone and other terpenoid-quinone biosynthesis - Escherichia coli O127:H6 E2348/69 (EPEC);Metabolic pathways - Escherichia coli O127:H6 E2348/69 (EPEC);Biosynthesis of secondary metabolites - Escherichia coli O127:H6 E2348/69 (EPEC)
E2348C_0919	ycbK	hypothetical protein	0.901345	3.13777e-07	2.06098e-06	7880.1	5133.67	7986.95	12872.8	14266.1	12603.7	9151	5946	9885	14332	13006	11226	724.01	1291.05
E2348C_3575	rpmC	50S ribosomal protein L29	-0.902096	3.17285e-07	2.081e-06	8285.69	9179.48	8171.98	4328.37	5134.53	4075.48	9622	10632	10114	4819	4681	3630	2514.82	1257.33	path:ecg03010	;Ribosome - Escherichia coli O127:H6 E2348/69 (EPEC)
E2348C_1632		outer membrane usher protein	-0.988633	3.22807e-07	2.11415e-06	307.42	379.025	283.604	148.201	194.149	138.095	357	439	351	165	177	123	6.87964	3.23024
E2348C_2476	yfcS	chaperone	0.960251	3.3183e-07	2.1701e-06	129.168	103.606	107.462	216.463	221.571	234.649	150	120	133	241	202	209	8.56575	16.0035
E2348C_2325	yejB	oligopeptide transporter subunit	0.926213	3.37169e-07	2.20183e-06	130.029	108.786	165.637	273.948	233.637	272.821	151	126	205	305	213	243	6.98146	12.7118	path:ecg02010	;ABC transporters - Escherichia coli O127:H6 E2348/69 (EPEC)
E2348C_2326	yejE	oligopeptide transporter subunit	0.876858	3.69592e-07	2.41008e-06	284.169	215.846	268.252	453.585	481.533	493.997	330	250	332	505	439	440	14.1512	24.8537	path:ecg02010	;ABC transporters - Escherichia coli O127:H6 E2348/69 (EPEC)
E2348C_3869	rfaC	ADP-heptose--LPS heptosyltransferase	1.04945	3.70976e-07	2.41562e-06	1440.65	1068.87	1944.83	2967.62	3264.33	3188.53	1673	1238	2407	3304	2976	2840	87.8047	175.082	path:ecg00540;path:ecg01100	;Lipopolysaccharide biosynthesis - Escherichia coli O127:H6 E2348/69 (EPEC);Metabolic pathways - Escherichia coli O127:H6 E2348/69 (EPEC)
E2348C_1694	rstB	sensor protein RstB	0.572546	3.71643e-07	2.41648e-06	426.254	413.56	429.849	633.223	647.163	614.128	495	479	532	705	590	547	18.3916	25.9495	path:ecg02020	;Two-component system - Escherichia coli O127:H6 E2348/69 (EPEC)
E2348C_0848	nfsA	nitroreductase A	0.743125	3.74177e-07	2.42946e-06	505.477	587.964	479.136	912.56	802.921	935.227	587	681	593	1016	732	833	40.9382	65.4008	path:ecg00633;path:ecg01120	;Nitrotoluene degradation - Escherichia coli O127:H6 E2348/69 (EPEC);Microbial metabolism in diverse environments - Escherichia coli O127:H6 E2348/69 (EPEC)
E2348C_4249		5'-nucleotidase/2', 3'-cyclic phosphodiesterase	-0.975984	3.84908e-07	2.49555e-06	402.143	561.199	393.49	222.751	218.28	236.894	467	650	487	248	199	211	16.4043	7.78324	path:ecg00230;path:ecg00240;path:ecg00760;path:ecg01100;path:ecg01110	;Purine metabolism - Escherichia coli O127:H6 E2348/69 (EPEC);Pyrimidine metabolism - Escherichia coli O127:H6 E2348/69 (EPEC);Nicotinate and nicotinamide metabolism - Escherichia coli O127:H6 E2348/69 (EPEC);Metabolic pathways - Escherichia coli O127:H6 E2348/69 (EPEC);Biosynthesis of secondary metabolites - Escherichia coli O127:H6 E2348/69 (EPEC)
E2348C_0456	purE	N5-carboxyaminoimidazole ribonucleotide mutase	1.30362	3.88356e-07	2.5143e-06	63.7228	48.3494	79.1828	169.758	197.44	127.99	74	56	98	189	180	114	7.09337	17.2977	path:ecg00230;path:ecg01100;path:ecg01110;path:ecg01130	;Purine metabolism - Escherichia coli O127:H6 E2348/69 (EPEC);Metabolic pathways - Escherichia coli O127:H6 E2348/69 (EPEC);Biosynthesis of secondary metabolites - Escherichia coli O127:H6 E2348/69 (EPEC);Biosynthesis of antibiotics - Escherichia coli O127:H6 E2348/69 (EPEC)
E2348C_2934	ygaC	hypothetical protein	1.00102	3.91343e-07	2.53001e-06	514.088	473.134	559.935	1174.83	751.367	1227.13	597	548	693	1308	685	1093	84.644	163.068
E2348C_4286	coaA	pantothenate kinase	1.06368	3.93236e-07	2.53862e-06	916.231	790.859	1283.08	1994.88	2505.29	1892.91	1064	916	1588	2221	2284	1686	59.4349	119.875	path:ecg00770;path:ecg01100	;Pantothenate and CoA biosynthesis - Escherichia coli O127:H6 E2348/69 (EPEC);Metabolic pathways - Escherichia coli O127:H6 E2348/69 (EPEC)
E2348C_2278	osmF	transporter subunit: periplasmic-binding component of ABC superfamily	1.08843	3.96256e-07	2.55446e-06	936.037	999.797	1134.41	2382.89	1506.03	2798.94	1087	1158	1404	2653	1373	2493	63.064	130.058	path:ecg02010	;ABC transporters - Escherichia coli O127:H6 E2348/69 (EPEC)
E2348C_0011	yaaH	hypothetical protein	-0.756073	4.11609e-07	2.64827e-06	310.864	366.938	355.514	201.194	225.959	179.635	361	425	440	224	206	160	34.322	19.0783
E2348C_0102	secM	SecA regulator SecM	0.795861	4.11979e-07	2.64827e-06	1284.79	1090.45	1557.8	2198.77	2441.67	2252.18	1492	1263	1928	2448	2226	2006	144.869	239.669	path:ecg03060;path:ecg03070	;Protein export - Escherichia coli O127:H6 E2348/69 (EPEC);Bacterial secretion system - Escherichia coli O127:H6 E2348/69 (EPEC)
E2348C_2620	hemF	coproporphyrinogen III oxidase	1.14324	4.22352e-07	2.71109e-06	434.004	260.742	500.144	891.901	879.703	944.208	504	302	619	993	802	841	25.153	53.8365	path:ecg00860;path:ecg01100;path:ecg01110	;Porphyrin and chlorophyll metabolism - Escherichia coli O127:H6 E2348/69 (EPEC);Metabolic pathways - Escherichia coli O127:H6 E2348/69 (EPEC);Biosynthesis of secondary metabolites - Escherichia coli O127:H6 E2348/69 (EPEC)
E2348C_0125	yacC	hypothetical protein	1.20465	4.2457e-07	2.72146e-06	1225.37	694.16	1647.49	2922.71	2777.32	2801.19	1423	804	2039	3254	2532	2495	194.349	435.633
E2348C_3745	chuW	coproporphyrinogen III oxidase	-1.13658	4.25887e-07	2.72604e-06	268.669	163.179	191.493	90.7171	96.526	88.695	312	189	237	101	88	79	8.81491	3.678	path:ecg00860;path:ecg01100;path:ecg01110	;Porphyrin and chlorophyll metabolism - Escherichia coli O127:H6 E2348/69 (EPEC);Metabolic pathways - Escherichia coli O127:H6 E2348/69 (EPEC);Biosynthesis of secondary metabolites - Escherichia coli O127:H6 E2348/69 (EPEC)
E2348C_0742	ybhP	DNase	1.44245	4.2999e-07	2.73294e-06	918.814	643.22	994.632	2634.39	1504.93	3232.31	1067	745	1231	2933	1372	2879	63.4789	172.75
E2348C_1603	narW	nitrate reductase 2 (NRZ), delta subunit (assembly subunit)	-1.30974	4.29156e-07	2.73294e-06	306.558	405.79	256.94	98.8008	89.9447	186.372	356	470	318	110	82	166	26.1636	9.64415	path:ecg00910;path:ecg01120;path:ecg02020	;Nitrogen metabolism - Escherichia coli O127:H6 E2348/69 (EPEC);Microbial metabolism in diverse environments - Escherichia coli O127:H6 E2348/69 (EPEC);Two-component system - Escherichia coli O127:H6 E2348/69 (EPEC)
E2348C_1945	yebN	hypothetical protein	-1.02328	4.27997e-07	2.73294e-06	228.197	390.249	343.395	153.59	174.405	134.727	265	452	425	171	159	120	31.8684	14.5475
E2348C_2480	fadJ	multifunctional fatty acid oxidation complex subunit alpha	0.978195	4.28445e-07	2.73294e-06	905.036	918.639	904.138	1940.99	1378.79	2147.77	1051	1064	1119	2161	1257	1913	23.9731	45.4891	path:ecg00071;path:ecg00280;path:ecg00281;path:ecg00310;path:ecg00362;path:ecg00380;path:ecg00410;path:ecg00640;path:ecg00650;path:ecg00903;path:ecg00930;path:ecg01040;path:ecg01100;path:ecg01110;path:ecg01120;path:ecg01130;path:ecg01200;path:ecg01212	;Fatty acid degradation - Escherichia coli O127:H6 E2348/69 (EPEC);Valine, leucine and isoleucine degradation - Escherichia coli O127:H6 E2348/69 (EPEC);Geraniol degradation - Escherichia coli O127:H6 E2348/69 (EPEC);Lysine degradation - Escherichia coli O127:H6 E2348/69 (EPEC);Benzoate degradation - Escherichia coli O127:H6 E2348/69 (EPEC);Tryptophan metabolism - Escherichia coli O127:H6 E2348/6…
E2348C_4307	hupA	transcriptional regulator HU subunit alpha	0.765792	4.29574e-07	2.73294e-06	6206.09	5976.33	7338.14	12179.4	9902.69	11381	7207	6922	9082	13560	9028	10137	1349.46	2185.61
E2348C_4390	actP	acetate permease	0.757037	4.33103e-07	2.74886e-06	284.169	242.611	278.756	474.244	402.557	495.12	330	281	345	528	367	441	9.21774	14.8336
E2348C_2812	iscU	scaffold protein	0.623272	4.49799e-07	2.85083e-06	4599.24	4227.99	3779.76	6851.38	6070.17	6581.39	5341	4897	4678	7628	5534	5862	614.274	898.699
E2348C_ncR_08			0.938956	4.62965e-07	2.93017e-06	607.95	562.062	783.748	1308.66	1481.89	1013.82	706	651	970	1457	1351	903	414.587	761.596
E2348_P1_105	rsvB	putative resolvase	-0.870406	4.81301e-07	3.04196e-06	3437.59	2289.69	2921.68	1484.71	1657.4	1531.39	3992	2652	3616	1653	1511	1364	201.964	102.924
E2348C_4559	mpl	UDP-N-acetylmuramate: L-alanyl-gamma-D-glutamyl-meso-diaminopimelate ligase	-0.660968	4.84989e-07	3.06098e-06	1843.66	1968.51	1535.98	1126.33	1186.83	1050.87	2141	2280	1901	1254	1082	936	73.29	43.6555
E2348C_4471	yjeJ	hypothetical protein	0.798018	4.87511e-07	3.07261e-06	304.836	372.981	322.387	563.164	569.284	623.11	354	432	399	627	519	555	21.6367	36.0084
E2348C_3404	tdcE	pyruvate formate-lyase 4/2-ketobutyrate formate-lyase	-0.742069	4.90526e-07	3.08731e-06	396.115	390.249	346.627	229.038	225.959	216.685	460	452	429	255	206	193	9.30465	5.21884	path:ecg00620;path:ecg00640;path:ecg00650;path:ecg01100	;Pyruvate metabolism - Escherichia coli O127:H6 E2348/69 (EPEC);Propanoate metabolism - Escherichia coli O127:H6 E2348/69 (EPEC);Butanoate metabolism - Escherichia coli O127:H6 E2348/69 (EPEC);Metabolic pathways - Escherichia coli O127:H6 E2348/69 (EPEC)
E2348C_0878	clpS	ATP-dependent Clp protease adaptor protein ClpS	0.752573	4.97856e-07	3.12908e-06	14335.1	14211.3	14230.3	25128.6	20766.3	26742.1	16647	16460	17612	27977	18932	23819	2512.63	4037.35
E2348C_2622		helicase	0.613922	5.06143e-07	3.17675e-06	1368.32	1329.61	1163.5	1957.15	1940.39	2036.62	1589	1540	1440	2179	1769	1814	21.0961	30.6849
E2348C_0151	hrpB	ATP-dependent RNA helicase HrpB	-0.541105	5.07248e-07	3.17927e-06	2701.33	2711.89	2383.56	1738	1862.51	1742.46	3137	3141	2950	1935	1698	1552	60.464	39.2177
E2348C_1048	torA	trimethylamine N-oxide (TMAO) reductase I, catalytic subunit	-0.833252	5.3013e-07	3.31809e-06	305.697	374.708	273.908	173.35	172.211	184.126	355	434	339	193	157	164	7.04668	3.71037	path:ecg02020	;Two-component system - Escherichia coli O127:H6 E2348/69 (EPEC)
E2348C_2955	luxS	S-ribosylhomocysteinase	-1.09447	5.342e-07	3.33894e-06	6789.06	9340.94	6422.69	3624.19	2546.97	4129.37	7884	10819	7949	4035	2322	3678	821.172	356.304	path:ecg00270;path:ecg01100;path:ecg01230	;Cysteine and methionine metabolism - Escherichia coli O127:H6 E2348/69 (EPEC);Metabolic pathways - Escherichia coli O127:H6 E2348/69 (EPEC);Biosynthesis of amino acids - Escherichia coli O127:H6 E2348/69 (EPEC)
E2348C_0736	moaD	molybdopterin synthase small subunit	1.05427	5.35651e-07	3.34338e-06	89.5564	100.152	95.3425	199.398	156.855	249.244	104	116	118	222	143	222	21.8281	43.9524	path:ecg00790;path:ecg01100;path:ecg04122	;Folate biosynthesis - Escherichia coli O127:H6 E2348/69 (EPEC);Metabolic pathways - Escherichia coli O127:H6 E2348/69 (EPEC);Sulfur relay system - Escherichia coli O127:H6 E2348/69 (EPEC)
E2348C_4308	yjaH	hypothetical protein	1.14846	5.42256e-07	3.37994e-06	678.562	424.784	892.018	1435.31	1756.12	1365.23	788	492	1104	1598	1601	1216	54.3175	116.745
E2348C_3638	hofN	fimbrial assembly protein	1.01246	5.46297e-07	3.40043e-06	118.834	82.8847	85.6467	197.602	173.308	220.053	138	96	106	220	158	196	10.0571	19.53
E2348C_0632	gpmA	phosphoglyceromutase	-0.626099	5.47666e-07	3.40427e-06	17280.1	20079.7	16359.3	11953.1	12175.4	10519.9	20067	23257	20247	13308	11100	9370	1342.74	820.243	path:ecg00010;path:ecg00260;path:ecg00680;path:ecg01100;path:ecg01110;path:ecg01120;path:ecg01130;path:ecg01200;path:ecg01230	;Glycolysis / Gluconeogenesis - Escherichia coli O127:H6 E2348/69 (EPEC);Glycine, serine and threonine metabolism - Escherichia coli O127:H6 E2348/69 (EPEC);Methane metabolism - Escherichia coli O127:H6 E2348/69 (EPEC);Metabolic pathways - Escherichia coli O127:H6 E2348/69 (EPEC);Biosynthesis of secondary metabolites - Escherichia coli O127:H6 E2348/69 (EPEC);Microbial metabolism in diverse envir…
E2348C_3362	mug		-0.557178	5.51985e-07	3.4264e-06	1107.4	1038.65	1132.8	758.969	704.201	757.837	1286	1203	1402	845	642	675	122.017	78.1349
E2348C_3769	yhjJ	zinc-dependent peptidase	0.846661	5.79804e-07	3.59415e-06	1042.82	1123.26	1028.57	1729.91	2454.83	1626.82	1211	1301	1273	1926	2238	1449	40.2033	69.2234
E2348C_1780	ydiO	acyl-CoA dehydrogenase	-0.846322	5.81235e-07	3.59808e-06	323.781	305.637	279.564	172.452	190.858	135.849	376	354	346	192	174	121	14.8773	7.72049
E2348C_1665	rspA	dehydratase	1.14345	5.82807e-07	3.60288e-06	207.53	252.108	167.253	501.189	405.848	516.452	241	292	207	558	370	460	9.70071	20.9004	path:ecg00040;path:ecg01100	;Pentose and glucuronate interconversions - Escherichia coli O127:H6 E2348/69 (EPEC);Metabolic pathways - Escherichia coli O127:H6 E2348/69 (EPEC)
E2348C_4391	yjcH	inner membrane protein involved in acetate transport	1.18039	6.50157e-07	4.01374e-06	29.2781	37.1255	38.7834	87.1243	81.1696	77.4677	34	43	48	97	74	69	6.28844	13.9083
E2348C_3258	glcE	glycolate oxidase FAD binding subunit	1.19591	6.60305e-07	4.07083e-06	43.056	44.0325	38.7834	108.681	82.2665	106.658	50	51	48	121	75	95	2.25237	5.04065	path:ecg00630;path:ecg01100;path:ecg01110;path:ecg01120;path:ecg01130	;Glyoxylate and dicarboxylate metabolism - Escherichia coli O127:H6 E2348/69 (EPEC);Metabolic pathways - Escherichia coli O127:H6 E2348/69 (EPEC);Biosynthesis of secondary metabolites - Escherichia coli O127:H6 E2348/69 (EPEC);Microbial metabolism in diverse environments - Escherichia coli O127:H6 E2348/69 (EPEC);Biosynthesis of antibiotics - Escherichia coli O127:H6 E2348/69 (EPEC)
E2348C_2717	bcp	thioredoxin-dependent thiol peroxidase	0.951143	6.77266e-07	4.16971e-06	797.396	802.083	1151.38	1904.16	1703.46	1799.72	926	929	1425	2120	1553	1603	110.268	204.718
E2348C_tRNA_22			1.20207	6.81236e-07	4.18844e-06	74.0562	92.3819	54.9431	186.823	164.533	175.144	86	107	68	208	150	156	47.2706	106.682
E2348C_3933	cesD2	chaperone CesD2	1.14453	6.86673e-07	4.21613e-06	2607.47	2648.86	3597.16	7403.77	5624.83	7140.51	3028	3068	4452	8243	5128	6360	409.578	881.581
E2348C_3247	gspF	type II secretion protein	-1.42615	7.05611e-07	4.32653e-06	68.0284	69.0706	66.255	23.3529	29.6159	17.9635	79	80	82	26	27	16	3.1316	1.03252	path:ecg03070	;Bacterial secretion system - Escherichia coli O127:H6 E2348/69 (EPEC)
E2348C_0671		hypothetical protein	0.67637	7.2057e-07	4.40585e-06	2696.16	2304.37	3118.02	4348.13	4502.72	4200.1	3131	2669	3859	4841	4105	3741	185.904	282.112
E2348C_0737	moaE	molybdopterin guanine dinucleotide biosynthesis protein MoaE	0.973345	7.20183e-07	4.40585e-06	449.504	377.298	403.994	908.069	591.222	959.926	522	437	500	1011	539	855	51.2927	96.86	path:ecg00790;path:ecg01100;path:ecg04122	;Folate biosynthesis - Escherichia coli O127:H6 E2348/69 (EPEC);Metabolic pathways - Escherichia coli O127:H6 E2348/69 (EPEC);Sulfur relay system - Escherichia coli O127:H6 E2348/69 (EPEC)
E2348C_0934	rlmL	23S rRNA m(2)G2445 methyltransferase	0.663389	7.21471e-07	4.40585e-06	3762.23	3767.8	3379.81	5275.96	6744.76	5354.26	4369	4364	4183	5874	6149	4769	97.4918	146.949
E2348C_3646	yhgE	hypothetical protein	0.747146	7.56577e-07	4.614e-06	969.62	862.519	874.242	1547.58	1252.64	1778.39	1126	999	1082	1723	1142	1584	29.6029	47.376
E2348C_0395	hha	hemolysin expression-modulating protein	0.95799	7.64621e-07	4.65677e-06	3226.61	2681.67	4452.82	6790.31	6625.2	7058.55	3747	3106	5511	7560	6040	6287	894.543	1667.79
E2348C_1382	yciC	hypothetical protein	0.712153	7.8355e-07	4.76563e-06	564.894	460.183	626.998	935.014	915.9	874.6	656	533	776	1041	835	779	41.9608	65.32
E2348C_0607	sucC	succinyl-CoA synthetase subunit beta	0.853221	7.87756e-07	4.78477e-06	8774.8	10119.7	8399.84	17226.4	15346.5	17327	10190	11721	10396	19179	13991	15433	440.263	762.691	path:ecg00020;path:ecg00640;path:ecg00660;path:ecg01100;path:ecg01110;path:ecg01120;path:ecg01130;path:ecg01200	;Citrate cycle (TCA cycle) - Escherichia coli O127:H6 E2348/69 (EPEC);Propanoate metabolism - Escherichia coli O127:H6 E2348/69 (EPEC);C5-Branched dibasic acid metabolism - Escherichia coli O127:H6 E2348/69 (EPEC);Metabolic pathways - Escherichia coli O127:H6 E2348/69 (EPEC);Biosynthesis of secondary metabolites - Escherichia coli O127:H6 E2348/69 (EPEC);Microbial metabolism in diverse environmen…
E2348C_2173	wzy	O-antigen polymerase	0.653833	8.50715e-07	5.16024e-06	1630.96	1886.49	2069.26	3003.54	3060.31	2773.12	1894	2185	2561	3344	2790	2470	90.2165	135.014
E2348C_0283	yahG	hypothetical protein	-1.20295	8.55965e-07	5.18513e-06	107.64	123.464	83.2227	39.5203	40.5848	51.6452	125	143	103	44	37	46	4.16663	1.65815
E2348C_3770	dctA	C4-dicarboxylate transporter DctA	0.836778	8.64297e-07	5.22859e-06	260.919	286.643	290.067	486.818	605.481	421.02	303	332	359	542	552	375	12.2646	20.9597	path:ecg02020	;Two-component system - Escherichia coli O127:H6 E2348/69 (EPEC)
E2348C_0779	iaaA	L-asparaginase	0.941008	8.73613e-07	5.27788e-06	1996.94	1878.72	1944.83	4053.53	2800.35	4504.36	2319	2176	2407	4513	2553	4012	113.658	209.84
E2348C_2483	fadL	long-chain fatty acid outer membrane transporter	0.631026	8.88025e-07	5.35779e-06	862.841	901.372	865.354	1360.76	1206.58	1524.66	1002	1044	1071	1515	1100	1358	36.9553	54.457
E2348C_3216	mltC	murein transglycosylase C	0.7932	8.96291e-07	5.40045e-06	778.452	579.33	780.516	1264.65	1128.7	1348.39	904	671	966	1408	1029	1201	37.4309	61.8146
E2348C_ncR_39			-1.26301	9.36384e-07	5.63451e-06	607.95	682.072	595.487	299.995	257.768	195.353	706	790	737	334	235	174	196.165	74.0728
E2348C_2825	yphF	sugar transporter subunit: periplasmic-binding component of ABC superfamily	-1.09267	9.49091e-07	5.70338e-06	153.279	176.993	104.23	70.0587	64.7163	62.8724	178	205	129	78	59	56	8.30157	3.58083
E2348C_2968	norW	nitric oxide reductase	-0.76751	9.66729e-07	5.80166e-06	253.169	234.84	231.892	136.525	148.08	134.727	294	272	287	152	135	120	11.9741	6.59505
E2348C_3400	yhaM	hypothetical protein	-0.893076	9.96581e-07	5.97288e-06	316.031	271.102	240.78	148.201	137.111	153.813	367	314	298	165	125	137	11.9133	5.97542
E2348C_3449	infB	translation initiation factor IF-2	-0.718887	1.01279e-06	6.06199e-06	53784.6	52786.4	49469	27878.9	38277	27967	62459	61139	61225	31039	34896	24910	1100.49	628.046
E2348C_3026	cysI	sulfite reductase subunit beta	-0.781331	1.02411e-06	6.12165e-06	44964.2	42905.8	43684.6	23064.6	30003.1	22765.4	52216	49695	54066	25679	27353	20277	1448.45	789.533	path:ecg00920;path:ecg01100;path:ecg01120	;Sulfur metabolism - Escherichia coli O127:H6 E2348/69 (EPEC);Metabolic pathways - Escherichia coli O127:H6 E2348/69 (EPEC);Microbial metabolism in diverse environments - Escherichia coli O127:H6 E2348/69 (EPEC)
E2348C_3339		hypothetical protein	-0.91916	1.03751e-06	6.19352e-06	580.394	830.574	664.166	408.676	364.166	306.503	674	962	822	455	332	273	228.095	112.436
E2348C_3653	feoA	ferrous iron transport protein A	-1.24071	1.04783e-06	6.2469e-06	509.783	322.905	458.129	159.878	184.277	180.758	592	374	567	178	168	161	107.145	41.0855
E2348C_3766	yhjG	outer membrane biogenesis protein	-0.997041	1.07585e-06	6.4055e-06	5080.6	5731.13	4446.35	2482.59	1908.58	3103.2	5900	6638	5503	2764	1740	2764	138.335	64.4641
E2348C_3793	eptB	phosphoethanolamine transferase	0.844068	1.09844e-06	6.53139e-06	845.619	751.143	676.285	1240.4	1719.92	1168.75	982	870	837	1381	1568	1041	25.3383	43.5148	path:ecg00540;path:ecg01503	;Lipopolysaccharide biosynthesis - Escherichia coli O127:H6 E2348/69 (EPEC);Cationic antimicrobial peptide (CAMP) resistance - Escherichia coli O127:H6 E2348/69 (EPEC)
E2348C_1553	aldA	aldehyde dehydrogenase	0.904356	1.12659e-06	6.68997e-06	517.533	467.09	451.665	911.662	730.526	1085.67	601	541	559	1015	666	967	18.815	33.8185	path:ecg00620;path:ecg00630;path:ecg01120	;Pyruvate metabolism - Escherichia coli O127:H6 E2348/69 (EPEC);Glyoxylate and dicarboxylate metabolism - Escherichia coli O127:H6 E2348/69 (EPEC);Microbial metabolism in diverse environments - Escherichia coli O127:H6 E2348/69 (EPEC)
E2348C_0475	cusA	copper/silver efflux system, membrane component	-0.781415	1.25341e-06	7.4244e-06	344.448	309.954	255.324	180.536	172.211	170.654	400	359	316	201	157	152	5.45554	2.96854	path:ecg02020	;Two-component system - Escherichia coli O127:H6 E2348/69 (EPEC)
E2348C_0570		DeoR family transcriptional regulator	0.791113	1.25356e-06	7.4244e-06	580.394	454.139	650.43	1013.16	915.9	1016.06	674	526	805	1128	835	905	41.8011	68.9384
E2348C_1767	sufC	cysteine desulfurase	-1.07726	1.27564e-06	7.54529e-06	3916.37	3442.31	2923.3	1620.33	1227.42	1903.01	4548	3987	3618	1804	1119	1695	259.583	113.531
E2348C_2900	ypjD	hypothetical protein	1.11436	1.2915e-06	7.62911e-06	758.646	442.052	984.129	1568.24	1763.79	1537.01	881	512	1218	1746	1608	1369	47.7673	100.158
E2348C_0639	ybhT	hypothetical protein	1.41064	1.30886e-06	7.72162e-06	24.1113	31.0818	18.5837	65.5678	69.1039	72.9769	28	36	23	73	63	65	9.23991	24.7032
E2348C_2803	yfhM	hypothetical protein	0.723063	1.32582e-06	7.81143e-06	5196.85	5574	4774.4	8479.8	7728.66	9645.3	6035	6456	5909	9441	7046	8591	59.007	92.9918
E2348C_0552	ybeY	metalloprotease	0.901995	1.32816e-06	7.81505e-06	896.425	619.909	893.634	1563.75	1252.64	1754.81	1041	718	1106	1741	1142	1563	97.4126	174.32
E2348C_0408	htpG	heat shock protein 90	0.985146	1.342e-06	7.88624e-06	5074.58	6363.99	4620.88	11395.3	8822.26	12197.2	5893	7371	5719	12687	8043	10864	161.055	308.464
E2348C_2017	otsA	trehalose-6-phosphate synthase	-1.02939	1.3444e-06	7.89006e-06	9868.43	9128.55	9460.72	4669.68	3293.95	5670.86	11460	10573	11709	5199	3003	5051	376.745	170.837	path:ecg00500;path:ecg01100	;Starch and sucrose metabolism - Escherichia coli O127:H6 E2348/69 (EPEC);Metabolic pathways - Escherichia coli O127:H6 E2348/69 (EPEC)
E2348C_1476	yciT	DNA-binding transcriptional regulator	0.817719	1.43412e-06	8.40571e-06	799.119	677.755	1023.72	1559.26	1579.52	1318.07	928	785	1267	1736	1440	1174	63.0133	105.912
E2348C_2801	ndk	nucleoside diphosphate kinase	1.31551	1.48145e-06	8.67185e-06	734.535	614.728	1148.15	1871.83	3041.67	1618.96	853	712	1421	2084	2773	1442	109.349	269.551	path:ecg00230;path:ecg00240;path:ecg01100;path:ecg01110;path:ecg01130	;Purine metabolism - Escherichia coli O127:H6 E2348/69 (EPEC);Pyrimidine metabolism - Escherichia coli O127:H6 E2348/69 (EPEC);Metabolic pathways - Escherichia coli O127:H6 E2348/69 (EPEC);Biosynthesis of secondary metabolites - Escherichia coli O127:H6 E2348/69 (EPEC);Biosynthesis of antibiotics - Escherichia coli O127:H6 E2348/69 (EPEC)
E2348C_2257	yehD	fimbrial protein-like protein	1.35429	1.49451e-06	8.737e-06	19.8057	31.0818	18.5837	61.0768	62.5225	62.8724	23	36	23	68	57	56	2.40026	6.12595
E2348C_2384	glpA	sn-glycerol-3-phosphate dehydrogenase subunit A	-1.65284	1.51272e-06	8.83201e-06	90.4175	88.065	68.6789	22.4547	17.5502	29.1907	105	102	85	25	16	26	2.85863	0.758672	path:ecg00564;path:ecg01110	;Glycerophospholipid metabolism - Escherichia coli O127:H6 E2348/69 (EPEC);Biosynthesis of secondary metabolites - Escherichia coli O127:H6 E2348/69 (EPEC)
E2348C_4230	glpK	glycerol kinase	-0.669155	1.52485e-06	8.89134e-06	1667.99	1796.7	1614.36	1022.14	1055.2	1098.02	1937	2081	1998	1138	962	978	63.4048	37.5448	path:ecg00561;path:ecg01100	;Glycerolipid metabolism - Escherichia coli O127:H6 E2348/69 (EPEC);Metabolic pathways - Escherichia coli O127:H6 E2348/69 (EPEC)
E2348C_3243	gspJ	type II secretion protein	-1.34387	1.52926e-06	8.89767e-06	57.695	62.1636	52.5192	17.9638	25.2284	21.3317	67	72	65	20	23	19	5.35718	1.90042	path:ecg03070	;Bacterial secretion system - Escherichia coli O127:H6 E2348/69 (EPEC)
E2348C_3438	yhbT	lipid carrier protein	0.737789	1.52987e-06	8.89767e-06	1277.9	1418.54	1333.99	2108.05	2521.74	2146.64	1484	1643	1651	2347	2299	1912	144.617	230.235
E2348C_1699	ydgA	hypothetical protein	-0.617111	1.55577e-06	9.03665e-06	23582.6	27101.6	23059.1	15495.6	15154.6	17203.5	27386	31390	28539	17252	13816	15323	920.017	565.905
E2348C_4193	yiiE	transcriptional regulator	-1.28483	1.56559e-06	9.082e-06	122.279	129.507	94.5345	35.9275	46.0692	53.8906	142	150	117	40	42	48	29.7704	11.0872
E2348C_0035	caiF	DNA-binding transcriptional activator CaiF	-0.795452	1.58549e-06	9.18566e-06	240.252	325.495	294.915	165.267	151.37	174.022	279	377	365	184	138	155	40.8874	22.1054
E2348C_0458	ppiB	peptidyl-prolyl cis-trans isomerase B	0.987598	1.62173e-06	9.38361e-06	1822.99	1256.22	2303.57	3526.29	4100.16	3263.75	2117	1455	2851	3926	3738	2907	205.858	392.268
E2348C_1707	malY	bifunctional beta-cystathionase, PLP-dependent/regulator of maltose regulon	0.698386	1.63301e-06	9.43681e-06	316.031	297.867	287.643	494.004	542.959	435.616	367	345	356	550	495	388	14.4942	22.379	path:ecg00270;path:ecg00450;path:ecg01100;path:ecg01110;path:ecg01230	;Cysteine and methionine metabolism - Escherichia coli O127:H6 E2348/69 (EPEC);Selenocompound metabolism - Escherichia coli O127:H6 E2348/69 (EPEC);Metabolic pathways - Escherichia coli O127:H6 E2348/69 (EPEC);Biosynthesis of secondary metabolites - Escherichia coli O127:H6 E2348/69 (EPEC);Biosynthesis of amino acids - Escherichia coli O127:H6 E2348/69 (EPEC)
E2348C_3843	yibH	hypothetical protein	-0.8609	1.63923e-06	9.46064e-06	165.335	167.496	151.902	82.6334	77.879	103.29	192	194	188	92	71	92	8.0344	4.1428
E2348C_2258	yehE	hypothetical protein	1.24489	1.65291e-06	9.52744e-06	141.224	94.9721	188.261	370.952	239.121	438.984	164	110	233	413	218	391	28.5036	66.4137
E2348C_2236	gatD	galactitol-1-phosphate dehydrogenase	-1.33101	1.65978e-06	9.55485e-06	116.251	134.688	84.8387	51.1968	25.2284	49.3997	135	156	105	57	23	44	6.06531	2.15555	path:ecg00052;path:ecg01100	;Galactose metabolism - Escherichia coli O127:H6 E2348/69 (EPEC);Metabolic pathways - Escherichia coli O127:H6 E2348/69 (EPEC)
E2348C_2977	hydN	electron transport protein HydN	-1.7644	1.6623e-06	9.55716e-06	44.7782	38.8522	27.4716	12.5746	8.77509	6.73633	52	45	34	14	8	6	3.96656	0.946077
E2348C_4505	yjfJ	transcriptional regulator effectorprotein	0.800795	1.66602e-06	9.56637e-06	155.863	152.819	120.39	266.762	241.315	245.876	181	177	149	297	220	219	11.565	19.2313
E2348C_0891	dmsB	dimethyl sulfoxide reductase, anaerobic subunit B	0.857015	1.73456e-06	9.94729e-06	189.446	135.551	134.934	282.031	291.772	269.453	220	157	167	314	266	240	14.0611	24.3323	path:ecg00920	;Sulfur metabolism - Escherichia coli O127:H6 E2348/69 (EPEC)
E2348C_1495	pspF	phage shock protein operon transcriptional activator	-0.690494	1.80915e-06	1.03488e-05	356.503	315.135	296.531	193.111	207.312	195.353	414	365	367	215	189	174	18.6749	10.8659
E2348C_2323	rtn	hypothetical protein	0.822432	1.80709e-06	1.03488e-05	585.561	437.735	675.477	1002.38	1105.66	931.858	680	507	836	1116	1008	830	20.6351	34.8121
E2348C_1794	btuD	vitamin B12-transporter ATPase	0.742587	1.85908e-06	1.0621e-05	1470.79	1356.37	1974.72	2552.65	2740.02	2811.29	1708	1571	2444	2842	2498	2504	120.938	192.81	path:ecg02010	;ABC transporters - Escherichia coli O127:H6 E2348/69 (EPEC)
E2348C_4384	yjcB	hypothetical protein	-0.884167	1.90636e-06	1.08773e-05	888.675	795.175	822.531	467.956	483.727	386.216	1032	921	1018	521	441	344	167.705	84.5491
E2348C_1600	nhoA	N-hydroxyarylamine O-acetyltransferase	-0.572853	1.91216e-06	1.08967e-05	1367.46	1394.36	1402.67	992.499	958.679	836.427	1588	1615	1736	1105	874	745	92.8009	58.7258
E2348C_3804	yiaD	outer membrane lipoprotein	0.794468	1.94272e-06	1.10569e-05	766.396	872.88	671.437	1387.7	1444.6	1215.91	890	1011	831	1545	1317	1083	65.8901	109.337
E2348C_0892	dmsC	dimethyl sulfoxide reductase, anaerobic subunit C	0.848437	1.97481e-06	1.12254e-05	192.891	164.043	154.326	320.653	335.647	275.067	224	190	191	357	306	245	11.1656	19.2139	path:ecg00920	;Sulfur metabolism - Escherichia coli O127:H6 E2348/69 (EPEC)
E2348C_0587	kdpA	potassium-transporting ATPase subunit A	-0.915286	2.00874e-06	1.14039e-05	510.644	331.539	384.602	195.805	242.412	202.09	593	384	476	218	221	180	13.8602	6.82317	path:ecg02020	;Two-component system - Escherichia coli O127:H6 E2348/69 (EPEC)
E2348C_0551	ybeX	ion transport	0.635338	2.01176e-06	1.14067e-05	3330.81	2977.81	3662.61	5252.61	4857.01	5460.91	3868	3449	4533	5848	4428	4864	214.176	316.01
E2348C_1605	narZ	nitrate reductase 2 (NRZ), alpha subunit	-1.06561	2.01621e-06	1.14176e-05	1878.1	2185.22	1833.32	916.152	619.741	1209.17	2181	2531	2269	1020	565	1077	29.6703	13.1076	path:ecg00910;path:ecg01120;path:ecg02020	;Nitrogen metabolism - Escherichia coli O127:H6 E2348/69 (EPEC);Microbial metabolism in diverse environments - Escherichia coli O127:H6 E2348/69 (EPEC);Two-component system - Escherichia coli O127:H6 E2348/69 (EPEC)
E2348C_2290	sanA	hypothetical protein	1.02834	2.035e-06	1.15096e-05	163.613	229.66	217.349	421.251	469.467	383.971	190	266	269	469	428	342	15.9549	31.5642
E2348C_1693	rstA	DNA-binding transcriptional regulator RstA	0.931078	2.08985e-06	1.1805e-05	320.336	229.66	391.066	682.623	521.021	621.987	372	266	484	760	475	554	24.7326	45.2059	path:ecg02020	;Two-component system - Escherichia coli O127:H6 E2348/69 (EPEC)
E2348C_1173	flgL	flagellar hook-associated protein FlgL	-0.677701	2.10998e-06	1.19039e-05	300.531	311.681	293.299	176.045	196.343	190.863	349	361	363	196	179	170	17.8876	10.5344	path:ecg02040	;Flagellar assembly - Escherichia coli O127:H6 E2348/69 (EPEC)
E2348C_0138	yadC		-1.04758	2.12182e-06	1.19467e-05	919.675	1591.21	869.394	523.644	545.153	526.556	1068	1843	1076	583	497	469	49.9616	22.4414
E2348C_1677	ynfK	dethiobiotin synthetase, with altered C-ter by frameshift mutation	-0.995295	2.12286e-06	1.19467e-05	576.95	619.909	496.912	273.948	306.031	251.489	670	718	615	305	279	224	48.7673	22.6675	path:ecg00780;path:ecg01100	;Biotin metabolism - Escherichia coli O127:H6 E2348/69 (EPEC);Metabolic pathways - Escherichia coli O127:H6 E2348/69 (EPEC)
E2348C_3312	ygiS	hypothetical protein	0.611654	2.17232e-06	1.22098e-05	297.947	309.091	309.459	445.502	514.44	447.966	346	358	383	496	469	399	10.7437	15.6169
E2348C_1213	ycfZ	hypothetical protein	0.933858	2.18282e-06	1.22536e-05	105.918	88.065	77.5668	158.979	207.312	161.672	123	102	96	177	189	144	6.49387	11.9357
E2348C_1500	pspE	thiosulfate:cyanide sulfurtransferase	-1.34798	2.19031e-06	1.22804e-05	818.063	2029.81	814.451	468.855	478.243	413.161	950	2351	1008	522	436	368	217.083	76.9781
E2348C_1772	ydiJ	FAD-linked oxidoreductase	0.841282	2.25935e-06	1.26518e-05	2221.69	2075.57	2143.59	4134.36	3633.99	3917.17	2580	2404	2653	4603	3313	3489	39.7447	68.1631
E2348C_0485	fepA	outer membrane receptor FepA	-0.903073	2.36992e-06	1.32546e-05	15960.8	14720.7	12583.6	6889.11	9955.34	5940.32	18535	17050	15574	7670	9076	5291	363.986	181.234	path:ecg02020	;Two-component system - Escherichia coli O127:H6 E2348/69 (EPEC)
E2348C_0455	purK	phosphoribosylaminoimidazole carboxylase ATPase subunit	0.954263	2.39821e-06	1.33962e-05	212.696	246.064	239.164	533.524	477.146	367.13	247	285	296	594	435	327	12.3088	22.9719	path:ecg00230;path:ecg01100;path:ecg01110;path:ecg01130	;Purine metabolism - Escherichia coli O127:H6 E2348/69 (EPEC);Metabolic pathways - Escherichia coli O127:H6 E2348/69 (EPEC);Biosynthesis of secondary metabolites - Escherichia coli O127:H6 E2348/69 (EPEC);Biosynthesis of antibiotics - Escherichia coli O127:H6 E2348/69 (EPEC)
E2348C_2181	wbiN	glycosyl transferase family protein	0.672682	2.4231e-06	1.35185e-05	7060.32	8653.68	7315.52	11922.6	12873.1	12147.8	8199	10023	9054	13274	11736	10820	426.129	647.968
E2348C_2839	yfhL	(4Fe-4S)-binding protein	-0.859449	2.46338e-06	1.37263e-05	1531.07	1516.96	2017.54	857.77	1066.17	830.814	1778	1757	2497	955	972	740	366.345	188.225
E2348C_1793	nlpC	lipoprotein	0.71564	2.48874e-06	1.38505e-05	608.811	775.318	801.523	1296.09	1205.48	1114.86	707	898	992	1443	1099	993	88.5094	138.622
E2348C_2482	yfcZ	hypothetical protein	-1.17328	2.52732e-06	1.40479e-05	98.1676	103.606	74.3348	38.6221	31.8097	47.1543	114	120	92	43	29	42	18.2377	7.36643
E2348C_3293	exbB	biopolymer transport protein ExbB	-0.781054	2.59021e-06	1.43798e-05	5232.16	3865.36	5230.91	2770.91	3037.28	2447.53	6076	4477	6474	3085	2769	2180	368.571	200.231
E2348C_3818	xylF	D-xylose transporter subunit XylF	-1.05789	2.63088e-06	1.45876e-05	128.307	189.944	121.198	64.6696	61.4257	79.7132	149	220	150	72	56	71	8.30807	3.70048	path:ecg02010	;ABC transporters - Escherichia coli O127:H6 E2348/69 (EPEC)
E2348C_1569	ydcH	hypothetical protein	0.80428	2.78794e-06	1.54396e-05	729.368	865.973	770.012	1570.03	1220.83	1384.31	847	1003	953	1748	1113	1233	197.909	330.78
E2348C_4439	proP	proline/glycine betaine transporter	-0.774751	2.87474e-06	1.59008e-05	35173.3	29945.6	31375	16667.7	22318.4	16853.2	40846	34684	38831	18557	20347	15011	1211.82	662.661
E2348C_3986	ilvB	acetolactate synthase catalytic subunit	0.67032	2.89882e-06	1.60144e-05	1374.35	1675.83	1607.89	2407.15	2417.54	2636.15	1596	1941	1990	2680	2204	2348	51.9277	78.8216	path:ecg00290;path:ecg00650;path:ecg00660;path:ecg00770;path:ecg01100;path:ecg01110;path:ecg01130;path:ecg01210;path:ecg01230	;Valine, leucine and isoleucine biosynthesis - Escherichia coli O127:H6 E2348/69 (EPEC);Butanoate metabolism - Escherichia coli O127:H6 E2348/69 (EPEC);C5-Branched dibasic acid metabolism - Escherichia coli O127:H6 E2348/69 (EPEC);Pantothenate and CoA biosynthesis - Escherichia coli O127:H6 E2348/69 (EPEC);Metabolic pathways - Escherichia coli O127:H6 E2348/69 (EPEC);Biosynthesis of secondary met…
E2348C_3817	xylA	xylose isomerase	-0.88836	2.91077e-06	1.60608e-05	368.559	441.189	333.699	192.212	190.858	225.667	428	511	413	214	174	201	16.2594	8.21304	path:ecg00040;path:ecg00051;path:ecg01100	;Pentose and glucuronate interconversions - Escherichia coli O127:H6 E2348/69 (EPEC);Fructose and mannose metabolism - Escherichia coli O127:H6 E2348/69 (EPEC);Metabolic pathways - Escherichia coli O127:H6 E2348/69 (EPEC)
E2348_P1_053	traQ	conjugal transfer pilin chaperone TraQ	-1.53468	2.96288e-06	1.63283e-05	52.5283	56.9833	50.0952	20.6583	6.58132	22.4544	61	66	62	23	6	20	10.5483	3.11182
E2348_P1_040		hypothetical protein	0.528626	2.98002e-06	1.64028e-05	5253.69	5701.78	5824.78	7692.99	8735.61	7854.56	6101	6604	7209	8565	7964	6996	367.302	503.083
E2348C_0872	aqpZ	aquaporin Z	0.962744	3.07065e-06	1.68811e-05	195.474	268.512	189.877	459.873	332.357	506.347	227	311	235	512	303	451	17.653	33.2957
E2348C_ncR_47			2.66608	3.08687e-06	1.69497e-05	0.861119	0	0.807987	17.0656	7.67821	12.3499	1	0	1	19	7	11	0.362867	7.50564
E2348C_2895	rplS	50S ribosomal protein L19	-0.853321	3.13001e-06	1.71657e-05	9915.79	11455.4	9665.14	5194.23	6728.3	5026.42	11515	13268	11962	5783	6134	4477	1678.9	868.553	path:ecg03010	;Ribosome - Escherichia coli O127:H6 E2348/69 (EPEC)
E2348C_0739	ybhM	hypothetical protein	1.01464	3.16461e-06	1.73177e-05	110.223	198.578	133.318	297.3	295.063	321.098	128	230	165	331	269	286	11.6133	22.8272
E2348C_3025	cysH	phosphoadenosine phosphosulfate reductase	-0.838657	3.1654e-06	1.73177e-05	7790.55	8848.81	7890	4188.25	5407.65	3946.36	9047	10249	9765	4663	4930	3515	628.453	328.541	path:ecg00920;path:ecg01100;path:ecg01120	;Sulfur metabolism - Escherichia coli O127:H6 E2348/69 (EPEC);Metabolic pathways - Escherichia coli O127:H6 E2348/69 (EPEC);Microbial metabolism in diverse environments - Escherichia coli O127:H6 E2348/69 (EPEC)
E2348C_2967	norV	anaerobic nitric oxide reductase flavorubredoxin	-1.00067	3.24484e-06	1.77309e-05	142.946	174.403	129.278	79.9388	68.007	69.6087	166	202	160	89	62	62	5.83367	2.69296
E2348C_4568	mgtA	magnesium-transporting ATPase MgtA	-0.657364	3.33244e-06	1.81876e-05	1900.49	1666.33	1515.78	1129.02	1144.05	928.49	2207	1930	1876	1257	1043	827	35.5489	21.1547
E2348C_1900	ydjI	aldolase	-0.951563	3.36658e-06	1.83517e-05	196.335	227.933	147.054	94.3098	89.9447	105.536	228	264	182	105	82	94	12.8362	6.17869
E2348C_0994		antitermination protein	0.816428	3.4407e-06	1.87332e-05	212.696	170.086	229.468	375.443	410.236	305.38	247	197	284	418	374	272	42.3822	71.2195
E2348C_1908	yeaE	oxidoreductase	0.584761	3.44978e-06	1.87439e-05	531.311	505.942	551.855	785.915	734.914	873.477	617	586	683	875	670	778	35.0634	49.9734
E2348_P1_044	mvpA	plasmid maintenance protein	-0.861752	3.45097e-06	1.87439e-05	4182.46	3659.88	3710.28	2223.02	1744.05	2300.46	4857	4239	4592	2475	1590	2049	546.368	280.227
E2348C_4651	tsr	methyl-accepting chemotaxis protein I, serine sensor receptor	-0.803949	3.47246e-06	1.8838e-05	316.031	410.97	298.955	190.416	201.827	188.617	367	476	370	212	184	168	11.5841	6.22214	path:ecg02020;path:ecg02030	;Two-component system - Escherichia coli O127:H6 E2348/69 (EPEC);Bacterial chemotaxis - Escherichia coli O127:H6 E2348/69 (EPEC)
E2348C_0306	tauB	taurine transporter ATP-binding subunit	-0.817929	3.55392e-06	1.92568e-05	356.503	414.424	302.187	189.518	180.986	231.281	414	480	374	211	165	206	26.2879	13.9895	path:ecg00920;path:ecg02010	;Sulfur metabolism - Escherichia coli O127:H6 E2348/69 (EPEC);ABC transporters - Escherichia coli O127:H6 E2348/69 (EPEC)
E2348C_0983		hypothetical protein	1.07331	3.67204e-06	1.98492e-05	79.223	75.9777	58.1751	163.47	133.82	163.917	92	88	72	182	122	146	6.00948	12.2967
E2348C_3306		TRAP-type C4-dicarboxylate transport system, periplasmic component	-1.46638	3.66964e-06	1.98492e-05	80.9452	143.322	57.3671	26.9457	34.0035	33.6816	94	166	71	30	31	30	5.35631	1.71695
E2348C_4196	fdoH	formate dehydrogenase-O, Fe-S subunit FdoH	-0.522109	3.74042e-06	2.01947e-05	2148.49	1999.59	1987.65	1420.93	1421.57	1416.87	2495	2316	2460	1582	1296	1262	128.163	84.1309	path:ecg00630;path:ecg00680;path:ecg01100;path:ecg01120;path:ecg01200	;Glyoxylate and dicarboxylate metabolism - Escherichia coli O127:H6 E2348/69 (EPEC);Methane metabolism - Escherichia coli O127:H6 E2348/69 (EPEC);Metabolic pathways - Escherichia coli O127:H6 E2348/69 (EPEC);Microbial metabolism in diverse environments - Escherichia coli O127:H6 E2348/69 (EPEC);Carbon metabolism - Escherichia coli O127:H6 E2348/69 (EPEC)
E2348C_2231	altR	D-arabitol repressor	0.479968	3.85432e-06	2.07848e-05	1738.6	1662.88	1864.83	2448.46	2457.03	2457.64	2019	1926	2308	2726	2240	2189	105.477	139.419
E2348C_4388	yjcD	permease	0.95206	3.88613e-06	2.09314e-05	411.615	450.686	422.577	877.53	983.907	673.633	478	522	523	977	897	600	17.9302	33.4558
E2348_P1_095			1.12963	3.99899e-06	2.15136e-05	37.0281	50.9396	29.8955	88.0225	86.654	90.9404	43	59	37	98	79	81	3.57517	7.65482
E2348C_3408	tdcA	DNA-binding transcriptional activator TdcA	-1.06357	4.05856e-06	2.18081e-05	154.14	111.376	109.078	70.0587	50.4568	52.7679	179	129	135	78	46	47	7.53641	3.28707
E2348C_4086	wzzE	lipopolysaccharide biosynthesis protein WzzE	0.591116	4.16032e-06	2.23283e-05	1756.68	1558.41	1989.26	2702.65	2544.78	2779.86	2040	1805	2462	3009	2320	2476	95.6695	136.768
E2348C_1644	yneG	hypothetical protein	0.90491	4.23045e-06	2.26778e-05	92.1398	82.0214	123.622	177.841	212.796	177.39	107	95	153	198	194	158	15.6293	28.1422
E2348C_0954	yccX	acylphosphatase	0.966796	4.41225e-06	2.36244e-05	535.616	821.077	622.958	1385.91	1028.88	1533.64	622	951	771	1543	938	1366	133.281	252.556	path:ecg00620;path:ecg00627;path:ecg01120	;Pyruvate metabolism - Escherichia coli O127:H6 E2348/69 (EPEC);Aminobenzoate degradation - Escherichia coli O127:H6 E2348/69 (EPEC);Microbial metabolism in diverse environments - Escherichia coli O127:H6 E2348/69 (EPEC)
E2348C_0816		capsid portal protein	1.0469	4.42079e-06	2.36421e-05	39.6115	60.4368	42.0153	103.292	103.107	94.3086	46	70	52	115	94	84	2.5999	5.22542
E2348C_2475	yfcR	fimbrial protein	0.913968	4.49651e-06	2.40186e-05	87.8342	63.0269	68.6789	140.117	150.273	130.236	102	73	85	156	137	116	8.4326	15.2437
E2348C_2484	vacJ	lipoprotein	0.621487	4.52171e-06	2.41247e-05	1349.37	1644.74	1403.47	2389.18	2251.91	2158.99	1567	1905	1737	2660	2053	1923	109.472	160.36
E2348C_3324		ferrichrome iron receptor	-0.645248	4.57815e-06	2.4397e-05	782.757	689.843	706.181	464.364	417.914	502.979	909	799	874	517	381	448	19.1941	11.5395
E2348C_2212	yegD	chaperone	-0.827708	4.76749e-06	2.53462e-05	783.618	855.612	927.569	438.316	589.028	400.811	910	991	1148	488	537	357	35.7612	18.8196
E2348C_2809	hscA	chaperone protein HscA	0.704652	4.76469e-06	2.53462e-05	2291.44	1937.43	1818.78	3057.43	3799.62	3076.26	2661	2244	2251	3404	3464	2740	61.652	95.7178
E2348C_2026	ftnA	ferritin	0.76888	4.77639e-06	2.53637e-05	1939.24	2673.03	2528.19	4252.92	4440.2	3599.44	2252	3096	3129	4735	4048	3206	269.77	439.942
E2348C_1555	cybB	cytochrome b561	0.668181	4.7823e-06	2.53653e-05	1219.34	1257.95	1623.25	2196.97	2362.69	2000.69	1416	1457	2009	2446	2154	1782	145.715	220.269
E2348C_3321		permease of ferrichrome ABC transporter	-0.694293	4.81473e-06	2.55073e-05	946.37	700.203	735.268	474.244	501.277	486.138	1099	811	910	528	457	433	42.8556	24.8317	path:ecg02010	;ABC transporters - Escherichia coli O127:H6 E2348/69 (EPEC)
E2348C_3190		hypothetical protein	0.924855	5.08591e-06	2.69124e-05	302.253	222.753	197.957	485.022	391.589	519.82	351	258	245	540	357	463	18.6511	34.0384
E2348C_2270	yehS	hypothetical protein	0.766369	5.15654e-06	2.72542e-05	559.727	536.161	751.428	1088.6	1036.56	1049.74	650	621	930	1212	945	935	74.0603	120.21
E2348C_0748	ybiH	DNA-binding transcriptional regulator	0.679992	5.27852e-06	2.78664e-05	1007.51	854.749	1049.58	1589.79	1330.52	1778.39	1170	990	1299	1770	1213	1584	81.8341	124.784
E2348C_2616	yfeY	hypothetical protein	0.934513	5.33189e-06	2.81153e-05	837.869	937.634	820.915	1559.26	2274.94	1222.64	973	1086	1016	1736	2074	1089	84.8858	156.438
E2348C_1837		tail sheath protein	-0.830794	5.38822e-06	2.83792e-05	294.503	276.282	209.269	153.59	145.886	132.481	342	320	259	171	133	118	12.4044	6.49732
E2348C_2452	purF	amidophosphoribosyltransferase	0.90091	5.42996e-06	2.85658e-05	1528.49	1813.97	2045.82	3837.96	3282.98	3113.31	1775	2101	2532	4273	2993	2773	66.8917	120.135	path:ecg00230;path:ecg00250;path:ecg01100;path:ecg01110;path:ecg01130	;Purine metabolism - Escherichia coli O127:H6 E2348/69 (EPEC);Alanine, aspartate and glutamate metabolism - Escherichia coli O127:H6 E2348/69 (EPEC);Metabolic pathways - Escherichia coli O127:H6 E2348/69 (EPEC);Biosynthesis of secondary metabolites - Escherichia coli O127:H6 E2348/69 (EPEC);Biosynthesis of antibiotics - Escherichia coli O127:H6 E2348/69 (EPEC)
E2348C_3485	npr	phosphohistidinoprotein-hexose phosphotransferase component of N-regulated PTS system (Npr)	0.874059	5.47984e-06	2.87946e-05	550.255	398.019	716.685	1029.32	1047.53	1022.8	639	461	887	1146	955	911	115.42	202.507	path:ecg02060	;Phosphotransferase system (PTS) - Escherichia coli O127:H6 E2348/69 (EPEC)
E2348C_ncR_61			-1.55963	5.60984e-06	2.94435e-05	85.2508	50.9396	126.046	26.9457	17.5502	35.9271	99	59	156	30	16	32	47.349	13.6829
E2348C_1612	adhP	alcohol dehydrogenase	-0.83166	5.62623e-06	2.94953e-05	21427.2	25594.1	19570.3	12373.4	9561.56	14993.9	24883	29644	24221	13776	8717	13355	1239.2	652.16	path:ecg00010;path:ecg00071;path:ecg00350;path:ecg00625;path:ecg00626;path:ecg01100;path:ecg01110;path:ecg01120;path:ecg01130;path:ecg01220	;Glycolysis / Gluconeogenesis - Escherichia coli O127:H6 E2348/69 (EPEC);Fatty acid degradation - Escherichia coli O127:H6 E2348/69 (EPEC);Tyrosine metabolism - Escherichia coli O127:H6 E2348/69 (EPEC);Chloroalkane and chloroalkene degradation - Escherichia coli O127:H6 E2348/69 (EPEC);Naphthalene degradation - Escherichia coli O127:H6 E2348/69 (EPEC);Metabolic pathways - Escherichia coli O127:H6…
E2348C_2303	yeiE	DNA-binding transcriptional regulator	-0.810973	5.75592e-06	3.01402e-05	1178.87	1292.48	1070.58	630.528	810.599	553.501	1369	1497	1325	702	739	493	75.617	40.3138
E2348C_1496	pspA	phage shock protein PspA	-1.92312	6.00885e-06	3.14282e-05	45133	142046	48105.1	15153.3	19968.8	14936.7	52412	164523	59537	16871	18205	13304	6552.01	1334.5
E2348C_3322		permease of ferrichrome ABC transporter	-0.672049	6.14003e-06	3.20772e-05	662.201	524.073	574.479	337.719	374.038	387.339	769	607	711	376	341	345	33.7955	19.9348	path:ecg02010	;ABC transporters - Escherichia coli O127:H6 E2348/69 (EPEC)
E2348C_1646	yneI	succinate semialdehyde dehydrogenase	-0.540141	6.26413e-06	3.26878e-05	1467.35	1509.19	1332.37	982.618	974.035	995.854	1704	1748	1649	1094	888	887	58.4511	37.9157	path:ecg00250;path:ecg00650;path:ecg00760;path:ecg01100;path:ecg01120	;Alanine, aspartate and glutamate metabolism - Escherichia coli O127:H6 E2348/69 (EPEC);Butanoate metabolism - Escherichia coli O127:H6 E2348/69 (EPEC);Nicotinate and nicotinamide metabolism - Escherichia coli O127:H6 E2348/69 (EPEC);Metabolic pathways - Escherichia coli O127:H6 E2348/69 (EPEC);Microbial metabolism in diverse environments - Escherichia coli O127:H6 E2348/69 (EPEC)
E2348C_3967		component of T3SS	2.08822	6.30808e-06	3.28791e-05	3739.84	928.136	5255.15	18247.6	21139.2	17083.3	4343	1075	6504	20316	19272	15216	862.814	4597.78
E2348C_0635	galT	galactose-1-phosphate uridylyltransferase	0.625101	6.38106e-06	3.32212e-05	641.534	525.8	548.623	891.003	892.866	876.845	745	609	679	992	814	781	30.9425	45.3234	path:ecg00052;path:ecg00520;path:ecg01100	;Galactose metabolism - Escherichia coli O127:H6 E2348/69 (EPEC);Amino sugar and nucleotide sugar metabolism - Escherichia coli O127:H6 E2348/69 (EPEC);Metabolic pathways - Escherichia coli O127:H6 E2348/69 (EPEC)
E2348C_1485		multidrug-efflux transport protein	-0.864672	6.43819e-06	3.348e-05	255.752	284.053	201.189	125.746	133.82	141.463	297	329	249	140	122	126	4.48637	2.30267	path:ecg01501;path:ecg01503	;beta-Lactam resistance - Escherichia coli O127:H6 E2348/69 (EPEC);Cationic antimicrobial peptide (CAMP) resistance - Escherichia coli O127:H6 E2348/69 (EPEC)
E2348C_0817		terminase, ATPase subunit	1.00747	6.45778e-06	3.35434e-05	39.6115	44.8959	44.4393	100.597	87.7509	76.345	46	52	55	112	80	68	1.37479	2.66848
E2348C_ncR_20			0.988715	6.46705e-06	3.35529e-05	245.419	372.981	332.891	772.442	456.305	701.701	285	432	412	860	416	625	275.134	529.478
E2348C_0672		repressor protein	0.666528	6.7001e-06	3.46427e-05	8166.85	7868.01	11040.3	14486	14457	14325.9	9484	9113	13664	16128	13180	12760	722.093	1089.99
E2348C_0734	moaB	molybdopterin biosynthesis protein B	0.884132	6.69724e-06	3.46427e-05	433.143	311.681	364.402	766.155	517.73	796.009	503	361	451	853	472	709	40.8689	72.3316
E2348C_4504	yjfI	hypothetical protein	0.863338	6.68493e-06	3.46427e-05	164.474	144.185	104.23	245.206	281.9	234.649	191	167	129	273	257	209	19.361	33.7911
E2348C_0877	cspD	stationary phase/starvation inducible regulatory protein CspD	1.21416	6.8389e-06	3.532e-05	1339.04	1933.98	1221.68	4716.39	1975.49	4198.98	1555	2240	1512	5251	1801	3740	375.069	862.836
E2348C_4074	ilvA	threonine dehydratase	-0.67966	7.29184e-06	3.76162e-05	1946.13	1881.31	1475.38	1136.21	1162.7	986.872	2260	2179	1826	1265	1060	879	64.6706	37.9087	path:ecg00260;path:ecg00290;path:ecg01100;path:ecg01110;path:ecg01130;path:ecg01200;path:ecg01230	;Glycine, serine and threonine metabolism - Escherichia coli O127:H6 E2348/69 (EPEC);Valine, leucine and isoleucine biosynthesis - Escherichia coli O127:H6 E2348/69 (EPEC);Metabolic pathways - Escherichia coli O127:H6 E2348/69 (EPEC);Biosynthesis of secondary metabolites - Escherichia coli O127:H6 E2348/69 (EPEC);Biosynthesis of antibiotics - Escherichia coli O127:H6 E2348/69 (EPEC);Carbon metabo…
E2348C_4452	dcuS	sensory histidine kinase DcuS	0.567546	7.30724e-06	3.76527e-05	1333.87	1142.26	1367.11	1764.94	2002.91	1953.53	1549	1323	1692	1965	1826	1740	44.4686	62.5572	path:ecg02020	;Two-component system - Escherichia coli O127:H6 E2348/69 (EPEC)
E2348C_tRNA_48			0.986259	7.48719e-06	3.8536e-05	699.229	752.87	723.149	1395.79	1895.42	1118.23	812	872	895	1554	1728	996	539.309	1033.9
E2348C_3046	eno	phosphopyruvate hydratase	-0.661358	7.53121e-06	3.87184e-05	29697.4	39290.8	28292.5	19823	20137.7	21137.5	34487	45508	35016	22070	18359	18827	1407.66	839.173	path:ecg00010;path:ecg00680;path:ecg01100;path:ecg01110;path:ecg01120;path:ecg01130;path:ecg01200;path:ecg01230;path:ecg03018	;Glycolysis / Gluconeogenesis - Escherichia coli O127:H6 E2348/69 (EPEC);Methane metabolism - Escherichia coli O127:H6 E2348/69 (EPEC);Metabolic pathways - Escherichia coli O127:H6 E2348/69 (EPEC);Biosynthesis of secondary metabolites - Escherichia coli O127:H6 E2348/69 (EPEC);Microbial metabolism in diverse environments - Escherichia coli O127:H6 E2348/69 (EPEC);Biosynthesis of antibiotics - Esc…
E2348C_3774	bcsB	cellulose synthase regulator protein	-0.630829	7.60859e-06	3.90718e-05	2586.8	3091.77	2401.34	1689.49	1707.85	1790.74	3004	3581	2972	1881	1557	1595	64.9663	39.5559
E2348C_0772	ybiT	fused transporter subunits of ABC superfamily: ATP-binding components	0.787593	7.68464e-06	3.94176e-05	4574.27	4576.79	4384.14	6508.28	10252.6	6874.42	5312	5301	5426	7246	9347	6123	160.17	264.681
E2348C_1940		hypothetical protein	1.14736	7.69393e-06	3.94205e-05	38.7504	37.9888	38.7834	103.292	82.2665	79.7132	45	44	48	115	75	71	10.3737	22.5035
E2348C_0874	ybjX	hypothetical protein	0.484925	7.75075e-06	3.96217e-05	3416.92	3103	3567.26	4839.44	4400.71	4914.15	3968	3594	4415	5388	4012	4377	191.73	254.26
E2348C_PP_5			-0.617806	7.74753e-06	3.96217e-05	6535.89	6998.58	7101.4	4240.35	4955.73	4178.77	7590	8106	8789	4721	4518	3722	9.53567	5.84839
E2348C_1245		hypothetical protein	-0.694948	7.9242e-06	4.04627e-05	793.091	903.962	1005.94	622.445	476.049	556.87	921	1047	1245	693	434	496	151.624	87.8274
E2348C_3379	ygjR	NAD(P)-binding dehydrogenase	0.666268	8.13767e-06	4.15058e-05	310.003	315.135	321.579	520.051	427.786	564.729	360	365	398	579	390	503	18.084	27.3455
E2348C_4318	aceA	isocitrate lyase	0.844641	8.66224e-06	4.41315e-05	561.45	668.258	521.152	1120.04	848.99	1220.4	652	774	645	1247	774	1087	25.2439	43.6119	path:ecg00630;path:ecg01100;path:ecg01110;path:ecg01120;path:ecg01200	;Glyoxylate and dicarboxylate metabolism - Escherichia coli O127:H6 E2348/69 (EPEC);Metabolic pathways - Escherichia coli O127:H6 E2348/69 (EPEC);Biosynthesis of secondary metabolites - Escherichia coli O127:H6 E2348/69 (EPEC);Microbial metabolism in diverse environments - Escherichia coli O127:H6 E2348/69 (EPEC);Carbon metabolism - Escherichia coli O127:H6 E2348/69 (EPEC)
E2348C_0550	lnt	apolipoprotein N-acyltransferase	0.755328	8.80237e-06	4.4795e-05	674.256	582.783	701.333	1074.23	1216.45	1049.74	783	675	868	1196	1109	935	23.9813	38.6342
E2348C_0745	ybhS	transporter subunit: membrane component of ABC superfamily	0.801016	8.84811e-06	4.49771e-05	864.564	611.275	917.066	1420.04	1181.35	1620.09	1004	708	1135	1581	1077	1443	39.9173	66.4424
E2348_P1_063	traC	conjugal transfer ATP-binding protein TraC	-0.744197	8.98345e-06	4.56137e-05	434.004	464.5	332.891	243.409	227.056	257.103	504	538	412	271	207	229	8.81988	4.93932
E2348C_1276	rluE	23S rRNA pseudouridine synthase E	0.877965	9.52198e-06	4.82938e-05	520.116	417.877	744.156	973.637	1073.85	1096.9	604	484	921	1084	979	977	48.6521	85.8011
E2348C_3863	yibQ	polysaccharide deacetylase	0.905867	9.61639e-06	4.8718e-05	730.229	480.904	824.955	1262.85	1418.27	1204.68	848	557	1021	1406	1293	1073	40.1515	72.1803
E2348C_tRNA_47			0.921756	9.6427e-06	4.87966e-05	823.23	971.306	883.13	1667.04	2227.78	1275.41	956	1125	1093	1856	2031	1136	663.363	1212.08
E2348C_0948	helD	DNA helicase IV	0.595993	9.91844e-06	5.01358e-05	2132.13	2237.89	1993.3	3209.23	2938.56	3518.61	2476	2592	2467	3573	2679	3134	58.3389	83.9366
E2348C_0668		hypothetical protein	0.930481	1.01368e-05	5.11825e-05	122.279	114.83	117.966	231.733	193.052	266.085	142	133	146	258	176	237	20.6721	38.0592
E2348C_3469	yrbA	DNA-binding transcriptional regulator	0.990681	1.02792e-05	5.18433e-05	335.836	265.922	508.224	773.34	739.302	747.732	390	308	629	861	674	666	82.3616	158.08
E2348C_3356	ttdT	tartrate: succinate antiporter	-1.36185	1.0399e-05	5.2389e-05	69.7507	80.2946	40.3994	25.1493	15.3564	28.068	81	93	50	28	14	25	2.44445	0.835974
E2348C_4545	cysQ	adenosine-3'(2'),5'-bisphosphate nucleotidase	-0.975022	1.04203e-05	5.24379e-05	1638.71	2167.09	1439.83	962.858	643.872	1000.34	1903	2510	1782	1072	587	891	133.02	62.7682	path:ecg00920;path:ecg01100;path:ecg01120;path:ecg01130	;Sulfur metabolism - Escherichia coli O127:H6 E2348/69 (EPEC);Metabolic pathways - Escherichia coli O127:H6 E2348/69 (EPEC);Microbial metabolism in diverse environments - Escherichia coli O127:H6 E2348/69 (EPEC);Biosynthesis of antibiotics - Escherichia coli O127:H6 E2348/69 (EPEC)
E2348C_4319	aceK	bifunctional isocitrate dehydrogenase kinase/phosphatase	0.635717	1.06527e-05	5.3548e-05	301.392	371.255	347.435	552.386	470.564	571.465	350	430	430	615	429	509	11.1326	16.489
E2348C_3072	fucR	DNA-binding transcriptional activator FucR	0.808413	1.07289e-05	5.38708e-05	162.752	151.092	176.949	340.414	223.765	305.38	189	175	219	379	204	272	12.6541	21.177
E2348C_0920	ycbL	metal-binding enzyme	0.657331	1.11401e-05	5.58736e-05	5375.97	4114.02	5799.73	7794.48	8541.46	7944.37	6243	4765	7178	8678	7787	7076	446.073	668.368
E2348C_2078	hchA	chaperone protein HchA	-1.3057	1.12443e-05	5.63339e-05	2176.91	2699.8	2113.69	943.098	630.71	1089.04	2528	3127	2616	1050	575	970	154.337	55.7896	path:ecg00620;path:ecg01120	;Pyruvate metabolism - Escherichia coli O127:H6 E2348/69 (EPEC);Microbial metabolism in diverse environments - Escherichia coli O127:H6 E2348/69 (EPEC)
E2348C_3690	ugpC	glycerol-3-phosphate transporter ATP-binding subunit	-0.719719	1.13361e-05	5.67307e-05	1249.48	1192.33	1254	678.132	619.741	927.368	1451	1381	1552	755	565	826	65.0915	37.1164	path:ecg02010	;ABC transporters - Escherichia coli O127:H6 E2348/69 (EPEC)
E2348C_4487	rsgA	ribosome-associated GTPase	0.560276	1.14264e-05	5.71192e-05	1439.79	1347.74	1602.24	2006.55	2373.66	2121.94	1672	1561	1983	2234	2164	1890	78.6792	110.162
E2348C_1829		tail fibre assembly protein	-0.636556	1.14399e-05	5.71238e-05	1371.76	1581.72	1515.78	1041.9	923.579	890.318	1593	1832	1876	1160	842	793	137.545	83.1697
E2348C_3722	nikR	nickel responsive regulator	0.97239	1.15271e-05	5.74958e-05	245.419	187.354	345.011	481.429	602.191	479.402	285	217	427	536	549	427	36.6098	69.3466
E2348C_0605	sucA	2-oxoglutarate dehydrogenase E1	0.770721	1.16188e-05	5.78888e-05	13100.2	15074.7	12957.7	25110.7	20257.3	25598	15213	17460	16037	27957	18468	22800	276.372	451.788	path:ecg00020;path:ecg00310;path:ecg00380;path:ecg01100;path:ecg01110;path:ecg01120;path:ecg01130;path:ecg01200	;Citrate cycle (TCA cycle) - Escherichia coli O127:H6 E2348/69 (EPEC);Lysine degradation - Escherichia coli O127:H6 E2348/69 (EPEC);Tryptophan metabolism - Escherichia coli O127:H6 E2348/69 (EPEC);Metabolic pathways - Escherichia coli O127:H6 E2348/69 (EPEC);Biosynthesis of secondary metabolites - Escherichia coli O127:H6 E2348/69 (EPEC);Microbial metabolism in diverse environments - Escherichia …
E2348_P1_106	ccdB	plasmid maintenance protein CcdB	-0.932204	1.1762e-05	5.85382e-05	1093.62	698.477	740.116	360.174	523.215	417.652	1270	809	916	401	477	372	156.489	75.8792
E2348C_0319	phoA	alkaline phosphatase	-0.500773	1.18557e-05	5.89394e-05	1281.35	1213.92	1111.79	830.825	869.831	840.918	1488	1406	1376	925	793	749	48.0287	32.0158	path:ecg00627;path:ecg00790;path:ecg01100;path:ecg01120;path:ecg02020	;Aminobenzoate degradation - Escherichia coli O127:H6 E2348/69 (EPEC);Folate biosynthesis - Escherichia coli O127:H6 E2348/69 (EPEC);Metabolic pathways - Escherichia coli O127:H6 E2348/69 (EPEC);Microbial metabolism in diverse environments - Escherichia coli O127:H6 E2348/69 (EPEC);Two-component system - Escherichia coli O127:H6 E2348/69 (EPEC)
E2348C_1686	tqsA	transporter	-0.792284	1.24099e-05	6.16267e-05	402.143	288.37	361.17	227.242	193.052	178.513	467	334	447	253	176	159	19.2101	10.3078
E2348C_0669		hypothetical protein	0.95441	1.26209e-05	6.26055e-05	139.501	101.016	155.942	273.948	212.796	299.767	162	117	193	305	194	267	33.3309	62.378
E2348C_4097	yifK	transporter	-0.68801	1.26612e-05	6.27367e-05	1051.43	1500.56	1144.92	762.562	757.949	755.591	1221	1738	1417	849	691	673	50.1252	29.2896
E2348C_3511	aaeB	p-hydroxybenzoic acid efflux subunit AaeB	-0.710225	1.27389e-05	6.30526e-05	397.837	315.998	347.435	219.158	233.637	189.74	462	366	430	244	213	169	10.1848	5.81965
E2348C_1344	ychO	hypothetical protein	0.862004	1.3207e-05	6.52982e-05	544.227	345.353	428.233	803.879	678.973	950.945	632	400	530	895	619	847	17.8718	31.1446
E2348C_0445	allB	allantoinase	-0.77956	1.32486e-05	6.5432e-05	259.197	320.315	222.197	158.979	140.401	161.672	301	371	275	177	128	144	11.0675	6.03833	path:ecg00230;path:ecg01100;path:ecg01120	;Purine metabolism - Escherichia coli O127:H6 E2348/69 (EPEC);Metabolic pathways - Escherichia coli O127:H6 E2348/69 (EPEC);Microbial metabolism in diverse environments - Escherichia coli O127:H6 E2348/69 (EPEC)
E2348C_2159	hisL	his operon leader peptide	1.0298	1.33335e-05	6.57794e-05	335.836	256.425	336.123	758.071	652.648	537.783	390	297	416	844	595	479	344.068	680.395
E2348C_1538	ompN	outer membrane pore protein N, non-specific	-1.07556	1.34842e-05	6.64504e-05	208.391	396.293	221.389	117.663	119.561	142.586	242	459	274	131	109	127	13.6455	5.97928
E2348C_3326	yqiA	esterase	0.640508	1.36731e-05	6.72347e-05	412.476	346.216	404.802	558.673	694.329	573.71	479	401	501	622	633	511	37.7514	55.9875
E2348C_3567	rplR	50S ribosomal protein L18	-0.694306	1.36696e-05	6.72347e-05	13923.4	13004.3	13831.9	7862.74	9513.3	7606.43	16169	15062	17119	8754	8673	6775	2172.22	1258.54	path:ecg03010	;Ribosome - Escherichia coli O127:H6 E2348/69 (EPEC)
E2348C_4245		nucleoside-specific channel-forming protein Tsx	-1.31161	1.3733e-05	6.74557e-05	94.7231	232.25	107.462	54.7895	58.135	51.6452	110	269	133	61	53	46	9.42829	3.40826
E2348C_4302	rsd	anti-RNA polymerase sigma 70 factor	0.827842	1.3828e-05	6.7849e-05	1501.79	1037.79	1834.94	2722.41	2380.24	2774.24	1744	1202	2271	3031	2170	2471	173.59	294.568
E2348C_2901	yfjD	hypothetical protein	0.675907	1.40469e-05	6.88481e-05	980.815	827.121	1056.85	1478.42	1731.98	1402.28	1139	958	1308	1646	1579	1249	42.8448	65.125
E2348C_4379	aphA	acid phosphatase/phosphotransferase	0.593376	1.42961e-05	6.99934e-05	291.058	269.375	307.035	423.945	481.533	410.916	338	312	380	472	439	366	22.9279	32.8796	path:ecg00627;path:ecg01120	;Aminobenzoate degradation - Escherichia coli O127:H6 E2348/69 (EPEC);Microbial metabolism in diverse environments - Escherichia coli O127:H6 E2348/69 (EPEC)
E2348C_IE6			0.637819	1.4375e-05	7.03039e-05	1704.15	1543.73	1688.69	2355.05	3106.38	2270.14	1979	1788	2090	2622	2832	2022	3.17494	4.69898
E2348C_0055	pdxA	4-hydroxythreonine-4-phosphate dehydrogenase	0.711966	1.43937e-05	7.03191e-05	1611.15	1317.52	1736.36	2540.98	2719.18	2450.9	1871	1526	2149	2829	2479	2183	89.0327	138.902	path:ecg00750;path:ecg01100	;Vitamin B6 metabolism - Escherichia coli O127:H6 E2348/69 (EPEC);Metabolic pathways - Escherichia coli O127:H6 E2348/69 (EPEC)
E2348C_2396	ais	hypothetical protein	0.995714	1.47377e-05	7.19217e-05	159.307	167.496	289.259	421.251	412.429	427.757	185	194	358	469	376	381	19.3001	37.315
E2348C_4073	ilvD	dihydroxy-acid dehydratase	-0.556356	1.48153e-05	7.22224e-05	5127.1	4932.51	4312.23	3232.58	3308.21	3190.77	5954	5713	5337	3599	3016	2842	146.354	93.7676	path:ecg00290;path:ecg00770;path:ecg01100;path:ecg01110;path:ecg01130;path:ecg01210;path:ecg01230	;Valine, leucine and isoleucine biosynthesis - Escherichia coli O127:H6 E2348/69 (EPEC);Pantothenate and CoA biosynthesis - Escherichia coli O127:H6 E2348/69 (EPEC);Metabolic pathways - Escherichia coli O127:H6 E2348/69 (EPEC);Biosynthesis of secondary metabolites - Escherichia coli O127:H6 E2348/69 (EPEC);Biosynthesis of antibiotics - Escherichia coli O127:H6 E2348/69 (EPEC);2-Oxocarboxylic acid…
E2348C_1497	pspB	phage shock protein B	-1.8374	1.49035e-05	7.25741e-05	2050.32	6517.68	1843.02	771.544	863.25	736.505	2381	7549	2281	859	787	656	861.268	187.938
E2348C_2172	wbiP	glycosyl transferase family protein	0.775628	1.49637e-05	7.27892e-05	2659.14	3620.16	3639.98	5828.35	6235.8	5117.36	3088	4193	4505	6489	5685	4558	252.973	415.008
E2348C_0966	etk	cryptic autophosphorylating protein tyrosine kinase Etk	-0.95859	1.51231e-05	7.34853e-05	7595.93	11841.3	9944.71	4703.81	5724.65	4349.42	8821	13715	12308	5237	5219	3874	253.15	120.811
E2348C_1602	narV	nitrate reductase 2 (NRZ), gamma subunit	-1.21854	1.51784e-05	7.36749e-05	172.224	252.971	176.141	96.1062	42.7786	106.658	200	293	218	107	39	95	16.5843	6.4353	path:ecg00910;path:ecg01120;path:ecg02020	;Nitrogen metabolism - Escherichia coli O127:H6 E2348/69 (EPEC);Microbial metabolism in diverse environments - Escherichia coli O127:H6 E2348/69 (EPEC);Two-component system - Escherichia coli O127:H6 E2348/69 (EPEC)
E2348C_4082	rhoL	rho operon leader peptide	0.817315	1.52345e-05	7.38676e-05	17597.8	12438.8	21961.1	29329.5	31387.4	32187.3	20436	14407	27180	32654	28615	28669	9648.21	16252.5
E2348C_3019	ygbE	hypothetical protein	0.600542	1.55348e-05	7.52432e-05	2370.66	2301.78	3046.92	3939.46	3842.39	3986.78	2753	2666	3771	4386	3503	3551	449.754	647.902
E2348C_4527		hypothetical protein	-0.564493	1.59766e-05	7.73001e-05	1177.15	1506.6	1291.16	877.53	900.544	898.177	1367	1745	1598	977	821	800	155.803	99.4567
E2348C_2612	ucpA	short chain dehydrogenase	0.591093	1.60973e-05	7.78008e-05	825.813	873.743	807.179	1238.6	1107.86	1449.43	959	1012	999	1379	1010	1291	59.6358	85.5519
E2348C_3862	envC	hypothetical protein	0.699468	1.63673e-05	7.90214e-05	923.981	672.575	982.513	1421.83	1536.74	1266.43	1073	779	1216	1583	1401	1128	38.7114	59.7771
E2348C_2485	yfdC	hypothetical protein	1.26798	1.64808e-05	7.94844e-05	1836.77	1488.47	1906.04	4945.43	2408.76	5962.77	2133	1724	2359	5506	2196	5311	105.934	254.864
E2348C_0790	dacC	D-alanyl-D-alanine carboxypeptidase	0.96554	1.66137e-05	8.00397e-05	6296.5	7141.04	6251.4	14406.9	9141.45	15811.3	7312	8271	7737	16040	8334	14083	308.179	583.875	path:ecg00550;path:ecg01100	;Peptidoglycan biosynthesis - Escherichia coli O127:H6 E2348/69 (EPEC);Metabolic pathways - Escherichia coli O127:H6 E2348/69 (EPEC)
E2348C_3652	yhgF	transcriptional accessory protein	0.80519	1.67389e-05	8.0557e-05	1959.91	2322.5	1983.61	3705.03	3630.69	3759.99	2276	2690	2455	4125	3310	3349	50.7943	85.2368
E2348C_3463	yhbE	hypothetical protein	-0.762383	1.69038e-05	8.12643e-05	2569.58	2445.96	2337.51	1231.42	1833.99	1221.52	2984	2833	2893	1371	1672	1088	143.534	79.1483
E2348C_3521	mreC	rod shape-determining protein MreC	0.786084	1.70606e-05	8.19308e-05	707.84	640.63	707.797	1024.83	1481.89	1084.55	822	742	876	1141	1351	966	35.1501	58.032
E2348C_3183	yggP	dehydrogenase	-1.15997	1.71764e-05	8.23993e-05	123.14	170.95	78.3748	59.2805	51.5537	48.277	143	198	97	66	47	43	5.46691	2.21852
E2348C_0765	rhtA	threonine and homoserine efflux system	0.647425	1.73014e-05	8.2911e-05	224.752	225.343	227.044	405.981	338.938	321.098	261	261	281	452	309	286	14.3771	21.3887
E2348C_3794	lpfE	fimbrial protein	0.580834	1.77016e-05	8.47389e-05	631.2	625.952	673.861	1030.22	856.668	1014.94	733	725	834	1147	781	904	68.5858	97.4667
E2348C_4437	yjdA	hypothetical protein	-0.753724	1.77683e-05	8.49683e-05	790.507	606.095	833.843	423.047	439.852	445.72	918	702	1032	471	401	397	18.9158	10.4739
E2348C_4238	cytR	DNA-binding transcriptional regulator CytR	0.659801	1.78946e-05	8.54819e-05	749.174	662.215	833.035	1203.57	1059.59	1309.09	870	767	1031	1340	966	1166	41.3077	62.1271
E2348C_3407	tdcB	threonine dehydratase	-1.15106	1.83062e-05	8.73558e-05	153.279	259.015	122.814	80.837	68.007	81.9586	178	300	152	90	62	73	10.1255	4.15858	path:ecg00260;path:ecg00290;path:ecg01100;path:ecg01110;path:ecg01130;path:ecg01200;path:ecg01230	;Glycine, serine and threonine metabolism - Escherichia coli O127:H6 E2348/69 (EPEC);Valine, leucine and isoleucine biosynthesis - Escherichia coli O127:H6 E2348/69 (EPEC);Metabolic pathways - Escherichia coli O127:H6 E2348/69 (EPEC);Biosynthesis of secondary metabolites - Escherichia coli O127:H6 E2348/69 (EPEC);Biosynthesis of antibiotics - Escherichia coli O127:H6 E2348/69 (EPEC);Carbon metabo…
E2348C_4119	rarD	chloramphenical resistance permease	0.804348	1.83871e-05	8.76491e-05	101.612	83.7481	105.846	179.638	190.858	144.831	118	97	131	200	174	129	6.17409	10.3062
E2348C_0982		hypothetical protein	0.781896	1.85225e-05	8.82014e-05	241.974	270.239	222.197	521.848	344.422	409.793	281	313	275	581	314	365	49.0312	80.6149
E2348C_4356	plsB	glycerol-3-phosphate acyltransferase	0.707206	1.9084e-05	9.07795e-05	3706.26	3393.09	3483.23	5297.52	7043.11	5094.91	4304	3930	4311	5898	6421	4538	82.3635	128.27	path:ecg00561;path:ecg00564;path:ecg01100;path:ecg01110	;Glycerolipid metabolism - Escherichia coli O127:H6 E2348/69 (EPEC);Glycerophospholipid metabolism - Escherichia coli O127:H6 E2348/69 (EPEC);Metabolic pathways - Escherichia coli O127:H6 E2348/69 (EPEC);Biosynthesis of secondary metabolites - Escherichia coli O127:H6 E2348/69 (EPEC)
E2348_P1_041	traX	conjugal transfer pilus acetylation protein TraX	0.589156	1.91852e-05	9.1165e-05	503.755	530.117	467.825	714.958	854.475	701.701	585	614	579	796	779	625	37.8726	54.2229
E2348C_1768	sufB	cysteine desulfurase activator complex subunit SufB	-1.04807	1.92843e-05	9.15396e-05	6262.92	5970.29	5126.68	2845.46	2008.4	3289.57	7273	6915	6345	3168	1831	2930	219.909	97.6895
E2348C_1993	yecE	hypothetical protein	1.01399	1.93505e-05	9.17575e-05	170.502	133.824	284.412	380.832	431.076	412.039	198	155	352	424	393	367	13.607	26.6643
E2348C_0434	ybbA	ABC transporter ATP-binding protein	-0.528505	1.9682e-05	9.32316e-05	1347.65	1233.77	1252.38	829.926	992.682	826.323	1565	1429	1550	924	905	736	105.277	68.7704
E2348C_3323		ABC-type iron-siderophore transport system ATP-binding protein	-0.761668	1.99261e-05	9.42892e-05	2079.6	1317.52	1902.81	997.888	1083.72	1010.45	2415	1526	2355	1111	988	900	123.836	68.0906	path:ecg02010	;ABC transporters - Escherichia coli O127:H6 E2348/69 (EPEC)
E2348C_3110	ygeA	racemase	-0.581447	2.01007e-05	9.5016e-05	920.536	1092.18	934.033	675.438	608.772	674.755	1069	1265	1156	752	555	601	80.0377	50.4195
E2348C_4218	cpxP	repressor CpxP	-0.783217	2.03916e-05	9.62902e-05	32401.3	30205.4	36836.9	17769.8	24004.3	15296	37627	34985	45591	19784	21884	13624	3746.6	2030.48
E2348C_1350	narJ	molybdenum-cofactor-assembly chaperone subunit (delta subunit) of nitrate reductase 1	-0.987935	2.05554e-05	9.69622e-05	146.39	167.496	154.326	93.4116	59.2319	75.2223	170	194	191	104	54	67	12.4018	5.7102	path:ecg00910;path:ecg01120;path:ecg02020	;Nitrogen metabolism - Escherichia coli O127:H6 E2348/69 (EPEC);Microbial metabolism in diverse environments - Escherichia coli O127:H6 E2348/69 (EPEC);Two-component system - Escherichia coli O127:H6 E2348/69 (EPEC)
E2348C_0592	ybgH	transporter	-0.698138	2.06026e-05	9.70836e-05	1769.6	1973.69	1821.2	1081.42	1220.83	1098.02	2055	2286	2254	1204	1113	978	70.7228	40.9254
E2348C_0646	ybhH	hypothetical protein	-1.75542	2.06686e-05	9.72929e-05	55.1116	40.579	20.1997	14.371	5.48443	7.85905	64	47	25	16	5	7	2.07566	0.467959
E2348C_3747	chuY	ShuY-like protein	-0.892609	2.08329e-05	9.79646e-05	153.279	134.688	124.43	81.7352	60.3288	75.2223	178	156	154	91	55	67	12.4671	6.20845
E2348C_1974	purT	phosphoribosylglycinamide formyltransferase 2	0.96363	2.12907e-05	0.000100013	204.946	240.884	221.389	516.459	501.277	315.485	238	279	274	575	457	281	10.6559	20.1273	path:ecg00230;path:ecg00670;path:ecg01100;path:ecg01110;path:ecg01130	;Purine metabolism - Escherichia coli O127:H6 E2348/69 (EPEC);One carbon pool by folate - Escherichia coli O127:H6 E2348/69 (EPEC);Metabolic pathways - Escherichia coli O127:H6 E2348/69 (EPEC);Biosynthesis of secondary metabolites - Escherichia coli O127:H6 E2348/69 (EPEC);Biosynthesis of antibiotics - Escherichia coli O127:H6 E2348/69 (EPEC)
E2348C_0727	bioB	biotin synthase	0.78885	2.16807e-05	0.000101739	2443.86	1748.35	2178.33	3593.65	3705.28	3849.81	2838	2025	2696	4001	3378	3429	115.694	191.08	path:ecg00780;path:ecg01100	;Biotin metabolism - Escherichia coli O127:H6 E2348/69 (EPEC);Metabolic pathways - Escherichia coli O127:H6 E2348/69 (EPEC)
E2348C_1323	dhaL	dihydroxyacetone kinase subunit DhaL	0.635997	2.17345e-05	0.000101886	338.42	262.468	301.379	515.56	433.27	461.438	393	304	373	574	395	411	26.9279	39.7171	path:ecg00561;path:ecg01100	;Glycerolipid metabolism - Escherichia coli O127:H6 E2348/69 (EPEC);Metabolic pathways - Escherichia coli O127:H6 E2348/69 (EPEC)
E2348C_2387	yfaD	hypothetical protein	0.636225	2.21021e-05	0.000103502	302.253	281.463	355.514	444.603	493.599	533.292	351	326	440	495	450	475	18.7034	27.7084
E2348C_1226		transcriptional repressor DicA	0.478928	2.23155e-05	0.000104393	1463.9	1554.09	1742.02	2217.63	2293.59	2142.15	1700	1800	2156	2469	2091	1908	219.984	290.814
E2348C_1769	sufA	iron-sulfur cluster assembly scaffold protein	-0.994304	2.24294e-05	0.000104818	1700.71	1523.01	1287.12	703.282	634	868.986	1975	1764	1593	783	578	774	230.51	106.755
E2348C_2277	yehY	transporter subunit: membrane component of ABC superfamily	0.744494	2.27162e-05	0.000106048	510.644	505.942	555.087	905.374	680.07	1076.69	593	586	687	1008	620	959	25.5994	41.0413	path:ecg02010	;ABC transporters - Escherichia coli O127:H6 E2348/69 (EPEC)
E2348C_tRNA_10			0.655612	2.3006e-05	0.00010729	225.613	215.846	231.892	370.054	340.035	358.148	262	250	287	412	310	319	169.36	254.007
E2348C_0452	ylbE	hypothetical protein	-0.950669	2.34273e-05	0.000109142	93.862	92.3819	71.9109	39.5203	41.6817	49.3997	109	107	89	44	38	44	3.85988	1.85069
E2348C_1583	ydcV	spermidine/putrescine transporter subunit, membrane component of ABC superfamily	-1.10241	2.34734e-05	0.000109244	141.224	195.988	126.046	63.7714	58.135	86.4495	164	227	156	71	53	77	10.9445	4.68165
E2348C_1915	yoaI	hypothetical protein	-0.696106	2.35709e-05	0.000109585	260.919	280.599	293.299	158.979	200.73	151.567	303	325	363	177	183	135	149.862	86.8307
E2348C_1636		hypothetical protein	0.656179	2.36536e-05	0.000109857	1751.52	1832.1	2099.15	3126.59	2755.38	3140.25	2034	2122	2598	3481	2512	2797	58.6596	88.0831
E2348C_0648	ybhJ	hypothetical protein	-0.76743	2.37128e-05	0.000110019	185.141	173.54	194.725	104.19	129.433	87.5722	215	201	241	116	118	78	4.61639	2.5308	path:ecg00020;path:ecg00630;path:ecg01100;path:ecg01110;path:ecg01120;path:ecg01130;path:ecg01200;path:ecg01210;path:ecg01230	;Citrate cycle (TCA cycle) - Escherichia coli O127:H6 E2348/69 (EPEC);Glyoxylate and dicarboxylate metabolism - Escherichia coli O127:H6 E2348/69 (EPEC);Metabolic pathways - Escherichia coli O127:H6 E2348/69 (EPEC);Biosynthesis of secondary metabolites - Escherichia coli O127:H6 E2348/69 (EPEC);Microbial metabolism in diverse environments - Escherichia coli O127:H6 E2348/69 (EPEC);Biosynthesis of…
E2348_P1_078		hypothetical protein	-0.858026	2.37665e-05	0.000110155	477.921	763.23	466.209	318.857	297.256	309.871	555	884	577	355	271	276	38.967	20.09
E2348C_3406	tdcC	threonine/serine transporter TdcC	-0.697147	2.42688e-05	0.000112368	155.863	179.584	165.637	105.986	98.7198	101.045	181	208	205	118	90	90	7.08438	4.09329
E2348C_4377		response regulator in two-component system	-0.904892	2.42982e-05	0.000112389	224.752	327.222	193.109	131.136	120.658	138.095	261	379	239	146	110	123	10.2904	5.1184	path:ecg02020	;Two-component system - Escherichia coli O127:H6 E2348/69 (EPEC)
E2348C_3727	yhiI	HlyD family secretion protein	0.742344	2.47337e-05	0.000114286	608.811	503.352	522.768	1023.94	726.139	1013.82	707	583	647	1140	662	903	28.8997	46.1577
E2348C_3746	chuX	ShuX-like protein	-0.814561	2.47921e-05	0.000114439	238.53	176.993	206.845	129.339	99.8167	119.008	277	205	256	144	91	106	23.7603	12.5405
E2348C_3522	mreB	rod shape-determining protein MreB	0.545218	2.48371e-05	0.000114529	1701.57	1769.93	1666.88	2397.27	2771.83	2361.08	1976	2050	2063	2669	2527	2103	92.7527	128.639
E2348C_0392	ylaB	hypothetical protein	0.634262	2.49224e-05	0.000114806	1019.57	820.214	975.241	1488.3	1269.1	1641.42	1184	950	1207	1657	1157	1462	34.2841	50.6107
E2348C_1664	rspB	dehydrogenase	0.797411	2.49786e-05	0.000114947	112.807	158.862	134.126	238.02	227.056	249.244	131	184	166	265	207	222	7.48034	12.4937	path:ecg00040;path:ecg01100	;Pentose and glucuronate interconversions - Escherichia coli O127:H6 E2348/69 (EPEC);Metabolic pathways - Escherichia coli O127:H6 E2348/69 (EPEC)
E2348C_2716	gcvR	glycine cleavage system transcriptional repressor	0.927436	2.52698e-05	0.000116169	1439.79	1015.34	1973.11	3045.76	2410.96	3150.36	1672	1176	2442	3391	2198	2806	146.309	267.97
E2348C_3443	deaD	ATP-dependent RNA helicase DeaD	-0.99616	2.59288e-05	0.000119078	21740.7	19065.2	20692.6	7890.59	15037.2	7074.26	25247	22082	25610	8785	13709	6301	614.149	283.009	path:ecg03018	;RNA degradation - Escherichia coli O127:H6 E2348/69 (EPEC)
E2348_P1_013	bfpI	prepilin	-0.819618	2.62998e-05	0.000120659	762.952	498.172	778.9	359.275	434.367	345.798	886	577	964	400	396	308	70.7173	37.2154
E2348C_3656	yhgA	hypothetical protein	0.669256	2.67656e-05	0.000122671	205.807	228.796	204.421	370.952	282.997	369.375	239	265	253	413	258	329	13.6453	20.6942
E2348C_4613		McrC family protein, McrBC 5-methylcytosine restriction system component	-0.802197	2.7103e-05	0.000124092	800.841	1010.16	1009.18	465.262	688.845	441.229	930	1170	1249	518	628	393	40.5033	21.6993
E2348C_0743	ybhQ	hypothetical protein	0.930752	2.71654e-05	0.000124252	639.812	1147.44	656.086	1536.8	1852.64	1370.84	743	1329	812	1711	1689	1221	111.412	206.479
E2348C_2808	fdx	[2Fe-2S] ferredoxin	0.683731	2.7204e-05	0.000124302	3413.48	2426.97	3182.66	4781.96	5135.62	4699.71	3964	2811	3939	5324	4682	4186	507.786	775.879
E2348C_1376	yciY	hypothetical protein	-0.57993	2.7417e-05	0.000125149	2702.19	2886.29	3319.21	2192.48	1725.4	2009.67	3138	3343	4108	2441	1573	1790	965.363	607.371
E2348C_3557	rplQ	50S ribosomal protein L17	-0.700502	2.7459e-05	0.000125214	4253.07	5024.89	4437.47	2640.67	3342.21	2380.17	4939	5820	5492	2940	3047	2120	672.405	388.275	path:ecg03010	;Ribosome - Escherichia coli O127:H6 E2348/69 (EPEC)
E2348C_PP_11			-0.961461	2.79671e-05	0.000127402	818.063	1556.68	855.659	568.553	525.409	524.311	950	1803	1059	633	479	467	5.25416	2.50549
E2348C_3427	agaI	galactosamine-6-phosphate isomerase	1.20951	2.80607e-05	0.0001277	26.6947	14.6775	22.6236	54.7895	43.8755	57.2588	31	17	28	61	40	51	1.69795	3.89602	path:ecg00052	;Galactose metabolism - Escherichia coli O127:H6 E2348/69 (EPEC)
E2348C_0059	rluA	23S rRNA/tRNA pseudouridine synthase A	-0.829084	2.93484e-05	0.000133254	295.364	463.637	343.395	225.445	216.087	168.408	343	537	425	251	197	150	31.3665	16.4621
E2348C_1975	eda	keto-hydroxyglutarate-aldolase/keto-deoxy-phosphogluconate aldolase	-0.645939	2.93194e-05	0.000133254	781.896	931.59	676.285	529.931	525.409	460.316	908	1079	837	590	479	410	70.0187	42.0817	path:ecg00030;path:ecg00630;path:ecg01100;path:ecg01120;path:ecg01200	;Pentose phosphate pathway - Escherichia coli O127:H6 E2348/69 (EPEC);Glyoxylate and dicarboxylate metabolism - Escherichia coli O127:H6 E2348/69 (EPEC);Metabolic pathways - Escherichia coli O127:H6 E2348/69 (EPEC);Microbial metabolism in diverse environments - Escherichia coli O127:H6 E2348/69 (EPEC);Carbon metabolism - Escherichia coli O127:H6 E2348/69 (EPEC)
E2348C_4695	ytjC		0.55714	2.93696e-05	0.000133254	2049.46	1829.51	2452.24	3123	3121.74	3114.43	2380	2119	3035	3477	2846	2774	184.528	257.608
E2348C_1570	rimL	ribosomal-protein-L7/L12-serine acetyltransferase	0.75433	2.95602e-05	0.000133985	233.363	220.163	334.507	451.789	415.72	478.279	271	255	414	503	379	426	27.5667	44.4639
E2348C_4017	trmE	tRNA modification GTPase TrmE	-0.535852	2.99139e-05	0.000135452	1210.73	1197.51	1098.05	774.239	750.27	884.704	1406	1387	1359	862	684	788	48.4185	31.5009
E2348C_4235	hslU	ATP-dependent protease ATP-binding subunit HslU	0.602816	2.99717e-05	0.000135578	2454.19	2820.67	2237.32	3890.95	3491.39	4092.32	2850	3267	2769	4332	3183	3645	106.146	153.691
E2348C_1759	ydhY	hypothetical protein	-1.31099	3.01805e-05	0.000136386	58.5561	80.2946	50.0952	25.1493	25.2284	20.209	68	93	62	28	23	18	5.6597	2.00603
E2348C_3430	yraN	hypothetical protein	0.747592	3.06149e-05	0.00013821	156.724	140.731	168.869	300.893	208.408	281.803	182	163	209	335	190	251	22.2308	35.6214
E2348C_3037	yqcE	transporter	-0.96356	3.07141e-05	0.00013852	120.557	178.72	105.038	71.8551	68.007	61.7497	140	207	130	80	62	55	5.93713	2.81183
E2348C_0972	gfcA	hypothetical protein	-0.671826	3.1438e-05	0.000141643	3081.95	3308.48	3108.33	2165.53	2185	1561.7	3579	3832	3847	2411	1992	1391	584.868	344.127
E2348C_0150	ligT	2'-5' RNA ligase	1.01878	3.20756e-05	0.000144372	103.334	53.5297	110.694	179.638	188.665	190.863	120	62	137	200	172	170	9.55461	18.7874
E2348C_2613	murQ	N-acetylmuramic acid 6-phosphate etherase	-0.645253	3.24335e-05	0.000145838	315.17	353.987	313.499	176.943	223.765	224.544	366	410	388	197	204	200	20.6301	12.4455	path:ecg00520;path:ecg01100	;Amino sugar and nucleotide sugar metabolism - Escherichia coli O127:H6 E2348/69 (EPEC);Metabolic pathways - Escherichia coli O127:H6 E2348/69 (EPEC)
E2348C_3808	cspA	major cold shock protein	1.34187	3.35753e-05	0.000150822	7286.79	3045.15	11811.2	18426.3	25329.3	16716.2	8462	3527	14618	20515	23092	14889	1975.44	5061.66
E2348C_3139	ygfT	oxidoreductase Fe-S binding subunit	-0.738394	3.4268e-05	0.00015378	271.253	329.812	218.157	164.369	163.436	157.181	315	382	270	183	149	140	8.02196	4.50445
E2348C_0965	appA	phosphoanhydride phosphorylase	0.600134	3.55655e-05	0.000159445	548.533	437.735	491.256	784.119	680.07	788.15	637	507	608	873	620	702	21.4828	30.9275	path:ecg00562;path:ecg00627;path:ecg01120	;Inositol phosphate metabolism - Escherichia coli O127:H6 E2348/69 (EPEC);Aminobenzoate degradation - Escherichia coli O127:H6 E2348/69 (EPEC);Microbial metabolism in diverse environments - Escherichia coli O127:H6 E2348/69 (EPEC)
E2348C_3995	yidP	hypothetical protein	0.557423	3.57293e-05	0.00016002	306.558	332.402	280.372	447.298	479.339	432.248	356	385	347	498	437	385	10.4172	14.5809
E2348C_2423	nuoG	NADH dehydrogenase subunit G	-0.632939	3.57673e-05	0.000160032	6969.9	6241.39	6433.19	4330.17	4093.58	4156.31	8094	7229	7962	4821	3732	3702	135.924	82.266	path:ecg00190;path:ecg01100	;Oxidative phosphorylation - Escherichia coli O127:H6 E2348/69 (EPEC);Metabolic pathways - Escherichia coli O127:H6 E2348/69 (EPEC)
E2348C_2229	atlK	D-xylulose kinase	-0.996999	3.67072e-05	0.000164075	124.862	95.8355	84.8387	54.7895	42.7786	50.5224	145	111	105	61	39	45	3.94	1.80354	path:ecg00040;path:ecg01100	;Pentose and glucuronate interconversions - Escherichia coli O127:H6 E2348/69 (EPEC);Metabolic pathways - Escherichia coli O127:H6 E2348/69 (EPEC)
E2348C_0430	ybbM	hypothetical protein	0.621449	3.68084e-05	0.000164365	389.226	446.369	327.235	596.397	623.032	580.447	452	517	405	664	568	517	28.0506	41.1525
E2348C_4191		hypothetical protein	-0.629235	3.69327e-05	0.000164757	763.813	960.945	854.851	538.913	599.997	517.574	887	1113	1058	600	547	461	155.597	94.6791
E2348C_0621	tolQ	colicin uptake protein TolQ	0.625355	3.73383e-05	0.000166402	1672.29	1521.28	1904.43	2584.09	3025.21	2308.31	1942	1762	2357	2877	2758	2056	138.888	203.68	path:ecg01120	;Microbial metabolism in diverse environments - Escherichia coli O127:H6 E2348/69 (EPEC)
E2348C_4654			-1.29406	3.7996e-05	0.000169166	48.2227	36.2621	39.5914	15.2692	17.5502	14.5954	56	42	49	17	16	13	2.41411	0.870776
E2348C_2282	yohC	hypothetical protein	-1.91571	4.01355e-05	0.000178516	494.282	506.806	390.258	100.597	53.7474	123.499	574	587	483	112	49	110	44.564	8.43805
E2348C_2991	hypA	hydrogenase nickel incorporation protein	-0.832313	4.04058e-05	0.000179365	325.503	329.812	255.324	188.62	140.401	172.899	378	382	316	210	128	154	48.8662	25.495
E2348C_4135		LysR family transcriptional regulator	0.701053	4.03879e-05	0.000179365	475.338	499.035	594.679	890.105	692.135	993.608	552	578	736	991	631	885	32.6653	50.7395
E2348C_3535	acrE	hypothetical protein	-1.07515	4.05871e-05	0.000179993	60.2783	69.0706	50.9032	28.742	26.3253	26.9453	70	80	63	32	24	24	2.92889	1.26284
E2348C_0113	ampD	N-acetyl-anhydromuranmyl-L-alanine amidase	0.672956	4.08311e-05	0.000180898	1928.91	1320.11	1983.61	2804.15	2819	2791.08	2240	1529	2455	3122	2570	2486	179.352	271.875
E2348C_1607	yddG	hypothetical protein	0.747944	4.14057e-05	0.000183084	129.168	197.715	183.413	302.69	303.838	260.471	150	229	227	337	277	232	11.63	18.7316
E2348C_4268	ppc	phosphoenolpyruvate carboxylase	-0.554992	4.13716e-05	0.000183084	15211.7	13318.5	15150.6	9486.67	10663.9	9442.08	17665	15426	18751	10562	9722	8410	310.929	199.022	path:ecg00620;path:ecg00680;path:ecg01100;path:ecg01120;path:ecg01200	;Pyruvate metabolism - Escherichia coli O127:H6 E2348/69 (EPEC);Methane metabolism - Escherichia coli O127:H6 E2348/69 (EPEC);Metabolic pathways - Escherichia coli O127:H6 E2348/69 (EPEC);Microbial metabolism in diverse environments - Escherichia coli O127:H6 E2348/69 (EPEC);Carbon metabolism - Escherichia coli O127:H6 E2348/69 (EPEC)
E2348C_4115	yigE	hypothetical protein	0.98014	4.18583e-05	0.000184905	94.7231	109.65	102.614	279.337	133.82	207.703	110	127	127	311	122	185	7.55732	14.4534
E2348C_1992	yecD	hypothetical protein	0.599404	4.24388e-05	0.000187286	352.198	265.922	328.851	476.04	480.436	487.261	409	308	407	530	438	434	31.5639	45.4208
E2348C_1314	ymgE	hypothetical protein	-1.25478	4.28824e-05	0.000189059	173.946	109.65	128.47	62.8732	35.1004	63.9951	202	127	159	70	32	57	30.5683	11.3307
E2348C_3457	hflB	ATP-dependent metalloprotease	-0.462788	4.43276e-05	0.00019524	42395.5	43295.2	38224.3	28470.8	32507.3	28687.8	49233	50146	47308	31698	29636	25552	1206.67	826.53
E2348C_1978	yebK	DNA-binding transcriptional regulator HexR	0.764229	4.47062e-05	0.000196716	273.836	222.753	337.739	464.364	450.82	520.943	318	258	418	517	411	464	18.1286	29.4588
E2348C_0591	phr	deoxyribodipyrimidine photolyase	-0.549202	4.49097e-05	0.000197419	1663.68	1706.04	1527.1	1051.78	1002.55	1277.66	1932	1976	1890	1171	914	1138	65.0264	41.9212
E2348C_4664	yjjQ	DNA-binding transcriptional regulator	0.933659	4.55517e-05	0.000200047	44.7782	44.8959	53.3272	105.986	80.0727	93.1858	52	52	66	118	73	83	3.71607	6.85627
E2348C_0893	ycaC		0.966923	4.56615e-05	0.00020014	152.418	138.141	165.637	350.294	190.858	373.866	177	160	205	390	174	333	16.9189	32.0768
E2348C_3274	pitB	phosphate transporter	-0.867122	4.56449e-05	0.00020014	278.141	284.916	191.493	138.321	144.789	122.377	323	330	237	154	132	109	9.46957	4.81893
E2348C_1212	cobB	NAD-dependent deacetylase	0.629759	4.61975e-05	0.000202293	924.842	725.241	1004.33	1314.05	1496.15	1327.06	1074	840	1243	1463	1364	1182	61.0374	89.7755
E2348C_4440	basS	sensor protein BasS/PmrB	0.583994	4.6651e-05	0.000204081	591.589	473.997	624.574	836.214	798.533	913.895	687	549	773	931	728	814	29.2471	41.6461	path:ecg01503;path:ecg02020	;Cationic antimicrobial peptide (CAMP) resistance - Escherichia coli O127:H6 E2348/69 (EPEC);Two-component system - Escherichia coli O127:H6 E2348/69 (EPEC)
E2348C_0088	ftsL	cell division protein FtsL	0.541415	4.67789e-05	0.000204443	2033.96	1804.47	2117.73	2798.76	3232.52	2676.57	2362	2090	2621	3116	2947	2384	307.216	424.27
E2348C_2438	yfcC	hypothetical protein	-1.12822	4.7349e-05	0.000206734	127.446	88.065	100.19	40.4185	49.3599	48.277	148	102	124	45	45	43	3.92385	1.62017
E2348C_2299	folE	GTP cyclohydrolase I	-0.694966	4.76227e-05	0.000207729	1665.4	1346.01	1707.28	1058.96	975.132	852.145	1934	1559	2113	1179	889	759	133.26	76.8746	path:ecg00790;path:ecg01100	;Folate biosynthesis - Escherichia coli O127:H6 E2348/69 (EPEC);Metabolic pathways - Escherichia coli O127:H6 E2348/69 (EPEC)
E2348C_4166	rdoA	serine/threonine protein kinase	0.742339	4.78295e-05	0.00020843	3028.56	2063.48	3484.85	4908.6	4635.44	4973.65	3517	2390	4313	5465	4226	4430	164.473	262.369
E2348C_2337	narP	transcriptional regulator NarP	-0.604561	4.80578e-05	0.000209223	376.309	415.287	340.163	240.715	276.415	222.299	437	481	421	268	252	198	32.8844	20.3455	path:ecg02020	;Two-component system - Escherichia coli O127:H6 E2348/69 (EPEC)
E2348C_1998	torY	TMAO reductase III (TorYZ), cytochrome c-type subunit	-1.1855	4.83179e-05	0.000210153	154.14	240.02	138.166	68.2623	96.526	57.2588	179	278	171	76	88	51	9.06976	3.59458
E2348C_3520	mreD	rod shape-determining protein MreD	0.734774	4.89638e-05	0.000212757	1343.35	1115.49	1627.29	2071.22	2709.31	2098.37	1560	1292	2014	2306	2470	1869	157.923	250.914
E2348C_0280	yahD	transcriptional regulator with ankyrin domain	-0.844774	4.92132e-05	0.000213572	112.807	104.469	100.19	61.975	47.1661	63.9951	131	121	124	69	43	57	9.88026	5.09682
E2348C_1944	yobD	hypothetical protein	0.910061	4.92458e-05	0.000213572	50.806	61.3002	79.1828	117.663	141.498	108.904	59	71	98	131	129	97	7.85779	14.2976
E2348_P1_072	traL	conjugal transfer pilus assembly protein TraL	-1.89135	4.94102e-05	0.000214079	29.2781	32.8085	16.1597	5.38913	3.29066	6.73633	34	38	20	6	3	6	4.71332	0.882399
E2348C_1512	ompG	outer membrane porin OmpG	-1.14425	4.95559e-05	0.000214484	87.8342	139.005	75.9508	43.1131	51.5537	35.9271	102	161	94	48	47	32	6.26722	2.56897
E2348C_4030	bglH	carbohydrate-specific outer membrane porin, cryptic	-1.0086	4.95986e-05	0.000214484	240.252	373.845	175.333	130.237	111.882	138.095	279	433	217	145	102	123	9.1507	4.19519
E2348C_4212	rhaT	rhamnose-proton symporter	-0.658989	4.9655e-05	0.000214523	220.447	247.791	242.396	141.016	167.824	138.095	256	287	300	157	153	123	12.9351	7.70122
E2348C_2036	yecS	transporter subunit: membrane component of ABC superfamily	-0.722027	4.97039e-05	0.000214529	487.393	420.467	405.61	238.02	275.319	275.067	566	487	502	265	251	245	37.046	21.0331	path:ecg02010	;ABC transporters - Escherichia coli O127:H6 E2348/69 (EPEC)
E2348C_1779	ydiF	fused acetyl-CoA: acetoacetyl-CoA transferase: alpha subunit/beta subunit	-1.07852	5.19689e-05	0.000224091	130.029	139.868	68.6789	47.604	51.5537	55.0133	151	162	85	53	47	49	3.98822	1.72408	path:ecg00627;path:ecg00640;path:ecg00650;path:ecg01100;path:ecg01120	;Aminobenzoate degradation - Escherichia coli O127:H6 E2348/69 (EPEC);Propanoate metabolism - Escherichia coli O127:H6 E2348/69 (EPEC);Butanoate metabolism - Escherichia coli O127:H6 E2348/69 (EPEC);Metabolic pathways - Escherichia coli O127:H6 E2348/69 (EPEC);Microbial metabolism in diverse environments - Escherichia coli O127:H6 E2348/69 (EPEC)
E2348C_0305	tauA	taurine transporter substrate binding subunit	-0.880697	5.25096e-05	0.000226207	229.058	240.884	164.829	101.495	97.6229	139.217	266	279	204	113	89	124	12.407	6.27618	path:ecg00920;path:ecg02010	;Sulfur metabolism - Escherichia coli O127:H6 E2348/69 (EPEC);ABC transporters - Escherichia coli O127:H6 E2348/69 (EPEC)
E2348C_4611		hypothetical protein	0.587775	5.29257e-05	0.000227782	179.974	165.769	194.725	264.067	275.319	278.435	209	192	241	294	251	248	12.2313	17.4944
E2348_P1_070	traK	conjugal transfer protein TraK	-1.55557	5.40179e-05	0.000232262	34.4448	31.9452	19.3917	6.28732	5.48443	13.4727	40	37	24	7	5	12	2.2161	0.620085
E2348C_2005	cheZ	chemotaxis regulator CheZ	-0.938555	5.42681e-05	0.000233116	128.307	183.037	119.582	73.6515	59.2319	86.4495	149	212	148	82	54	77	12.5468	6.07024	path:ecg02030	;Bacterial chemotaxis - Escherichia coli O127:H6 E2348/69 (EPEC)
E2348C_0369	yajG	hypothetical protein	0.801092	5.46415e-05	0.000234497	335.836	345.353	429.849	661.067	722.848	581.569	390	400	532	736	659	518	36.2037	60.5128
E2348C_3191	speA	arginine decarboxylase	-0.5599	5.47731e-05	0.000234838	4628.52	5061.15	4317.08	3161.62	2782.8	3509.63	5375	5862	5343	3520	2537	3126	133.424	85.3376	path:ecg00330;path:ecg01100	;Arginine and proline metabolism - Escherichia coli O127:H6 E2348/69 (EPEC);Metabolic pathways - Escherichia coli O127:H6 E2348/69 (EPEC)
E2348C_PP_6			0.46234	5.65172e-05	0.000242087	7143.84	8236.67	7695.27	10026.5	10819.7	11037.5	8296	9540	9524	11163	9864	9831	8.16257	10.6859
E2348C_1282	ymgA	hypothetical protein	-0.839238	5.77261e-05	0.000247031	770.702	887.557	1105.33	600.888	360.876	555.747	895	1028	1368	669	329	495	190.88	99.109
E2348C_3382	sstT	serine/threonine transporter SstT	-0.686719	5.80109e-05	0.000248015	2248.38	2706.7	2066.83	1524.23	1552.09	1243.97	2611	3135	2558	1697	1415	1108	106.105	61.8382
E2348C_2702	aegA	oxidoreductase Fe-S binding subunit	-0.777936	5.80814e-05	0.000248081	217.002	190.808	186.645	127.543	89.9447	123.499	252	221	231	142	82	110	5.66458	3.07127
E2348C_4343	yjbG	hypothetical protein	1.17135	5.86075e-05	0.000250092	250.586	328.085	126.046	555.081	414.623	697.21	291	380	156	618	378	621	17.9104	40.335
E2348C_2995	hypE	carbamoyl phosphate phosphatase, hydrogenase 3 maturation protein HypE	-0.786297	5.95759e-05	0.000253984	213.558	275.419	181.797	132.034	123.948	126.867	248	319	225	147	113	113	13.0093	7.04578
E2348C_2824	yphE	fused sugar transporter subunits of ABC superfamily: ATP-binding components	-0.933207	5.99727e-05	0.000255435	130.89	120.874	78.3748	59.2805	55.9412	52.7679	152	140	97	66	51	47	4.11304	1.98063
E2348C_3980	ade		-0.764241	6.05255e-05	0.000257547	374.587	394.566	271.484	219.158	167.824	216.685	435	457	336	244	153	193	11.0726	6.08637
E2348C_1854	yniA	phosphotransferase/kinase	-0.894258	6.16756e-05	0.000262194	2143.33	2201.63	2125.81	1243.99	791.952	1370.84	2489	2550	2631	1385	722	1221	141.654	70.613
E2348C_0156		fimbrial protein	-1.08169	6.19641e-05	0.000262433	184.28	378.162	229.468	140.117	94.3323	124.622	214	438	284	156	86	111	14.6719	6.33125
E2348C_1764	sufE	cysteine desufuration protein SufE	-0.822333	6.18655e-05	0.000262433	1585.32	927.273	1412.36	727.533	648.26	808.359	1841	1074	1748	810	591	720	178.242	93.471
E2348C_3709	zntA	zinc/cadmium/mercury/lead-transporting ATPase	-0.764341	6.19101e-05	0.000262433	367.698	420.467	408.842	213.769	286.287	195.353	427	487	506	238	261	174	10.2537	5.63828
E2348C_4486	psd	phosphatidylserine decarboxylase	0.539056	6.19063e-05	0.000262433	1890.16	1616.25	1771.11	2441.28	2848.61	2413.85	2195	1872	2192	2718	2597	2150	102.815	141.793	path:ecg00564;path:ecg01100;path:ecg01110	;Glycerophospholipid metabolism - Escherichia coli O127:H6 E2348/69 (EPEC);Metabolic pathways - Escherichia coli O127:H6 E2348/69 (EPEC);Biosynthesis of secondary metabolites - Escherichia coli O127:H6 E2348/69 (EPEC)
E2348C_0481	ybdK	carboxylate-amine ligase	0.954692	6.2086e-05	0.000262703	11946.3	10366.6	11832.2	23984.3	13511.4	30434.7	13873	12007	14644	26703	12318	27108	576.064	1084.24
E2348C_4622	fimI	type 1 pilus biosynthesis fimbrial protein	-1.06213	6.23428e-05	0.000263543	85.2508	98.4256	79.1828	26.9457	60.3288	34.8044	99	114	98	30	55	31	9.16186	4.03555
E2348C_0584	kdpD	sensor protein KdpD	-0.557377	6.25352e-05	0.000264109	1248.62	1250.18	1110.98	857.77	710.783	871.231	1450	1448	1375	955	648	776	25.3367	16.2088	path:ecg02020	;Two-component system - Escherichia coli O127:H6 E2348/69 (EPEC)
E2348C_2560	emrY	multidrug efflux system	-0.636833	6.28585e-05	0.000265227	326.364	321.178	316.731	177.841	239.121	199.844	379	372	392	198	218	178	11.8136	7.15181	path:ecg02020	;Two-component system - Escherichia coli O127:H6 E2348/69 (EPEC)
E2348C_1322	dhaM	dihydroxyacetone kinase subunit DhaM	0.45676	6.3077e-05	0.0002659	1534.51	1605.03	1481.85	2270.62	1964.52	2123.07	1782	1859	1834	2528	1791	1891	61.3683	79.8955
E2348C_2880		hypothetical protein	-0.705964	6.32109e-05	0.000266216	203.224	242.611	210.885	132.932	114.076	151.567	236	281	261	148	104	135	13.2921	7.64922
E2348C_tRNA_49			0.85649	6.36445e-05	0.000267793	167.918	151.955	138.166	266.762	334.55	243.63	195	176	171	297	305	217	113.663	198.218
E2348C_0108	guaC	guanosine 5'-monophosphate oxidoreductase	-0.487721	6.64571e-05	0.000279367	1652.49	1756.12	1683.85	1194.59	1345.88	1078.93	1919	2034	2084	1330	1227	961	91.9179	61.8078	path:ecg00230	;Purine metabolism - Escherichia coli O127:H6 E2348/69 (EPEC)
E2348_P1_rr__04			0.953585	6.69664e-05	0.000281247	135.196	237.43	166.445	337.719	440.948	293.03	157	275	206	376	402	261	62.0483	117.199
E2348C_2406	menC	O-succinylbenzoate synthase	-0.695995	6.74325e-05	0.000282693	801.702	1085.27	820.107	553.284	540.765	560.238	931	1257	1015	616	493	499	52.842	30.6418	path:ecg00130;path:ecg01100;path:ecg01110	;Ubiquinone and other terpenoid-quinone biosynthesis - Escherichia coli O127:H6 E2348/69 (EPEC);Metabolic pathways - Escherichia coli O127:H6 E2348/69 (EPEC);Biosynthesis of secondary metabolites - Escherichia coli O127:H6 E2348/69 (EPEC)
E2348C_3226		PagC-like membrane protein	-0.792573	6.7436e-05	0.000282693	297.947	351.397	252.9	159.878	142.595	211.072	346	407	313	178	130	188	30.9143	16.7075	path:ecg02020	;Two-component system - Escherichia coli O127:H6 E2348/69 (EPEC)
E2348C_1973	yebG	DNA damage-inducible protein YebG	-0.766103	6.87492e-05	0.000287931	12954.7	11325.9	14063	6684.32	9205.07	6353.48	15044	13118	17405	7442	8392	5659	2488.17	1363.01
E2348C_3871		lipopolysaccharide 1,2-N-acetylglucosamine transferase	-0.667899	6.93772e-05	0.000290292	2070.13	3210.06	2524.96	1591.59	1725.4	1552.72	2404	3718	3125	1772	1573	1383	128.281	75.9818	path:ecg00540;path:ecg01100	;Lipopolysaccharide biosynthesis - Escherichia coli O127:H6 E2348/69 (EPEC);Metabolic pathways - Escherichia coli O127:H6 E2348/69 (EPEC)
E2348C_1928	fadD	long-chain-fatty-acid--CoA ligase	0.478327	7.1002e-05	0.000296816	859.397	800.356	818.491	1158.66	1099.08	1205.8	998	927	1013	1290	1002	1074	27.7275	36.648	path:ecg00061;path:ecg00071;path:ecg01100;path:ecg01212	;Fatty acid biosynthesis - Escherichia coli O127:H6 E2348/69 (EPEC);Fatty acid degradation - Escherichia coli O127:H6 E2348/69 (EPEC);Metabolic pathways - Escherichia coli O127:H6 E2348/69 (EPEC);Fatty acid metabolism - Escherichia coli O127:H6 E2348/69 (EPEC)
E2348C_2451	ubiX	3-octaprenyl-4-hydroxybenzoate carboxy-lyase	0.62632	7.14354e-05	0.000298352	318.614	325.495	387.026	492.207	626.322	486.138	370	377	479	548	571	433	34.1255	50.2089	path:ecg00130;path:ecg01100;path:ecg01110	;Ubiquinone and other terpenoid-quinone biosynthesis - Escherichia coli O127:H6 E2348/69 (EPEC);Metabolic pathways - Escherichia coli O127:H6 E2348/69 (EPEC);Biosynthesis of secondary metabolites - Escherichia coli O127:H6 E2348/69 (EPEC)
E2348C_0629	zitB	zinc transporter ZitB	0.981138	7.18678e-05	0.00029988	653.589	504.215	680.325	1311.36	864.347	1560.58	759	584	842	1460	788	1390	36.8831	70.8121
E2348C_1138	mdoC	glucans biosynthesis protein	0.774538	7.29379e-05	0.000304065	263.502	249.518	340.163	449.094	609.869	422.143	306	289	421	500	556	376	13.9116	22.8065
E2348C_0295	codB	cytosine permease	0.739281	7.30877e-05	0.000304409	120.557	127.781	130.894	237.122	182.083	221.176	140	148	162	264	166	197	5.67317	9.06217
E2348C_2414	yfbL	peptidase	-0.930555	7.63233e-05	0.000317592	111.084	148.502	106.654	69.1605	53.7474	63.9951	129	172	132	77	49	57	7.08183	3.42845
E2348C_0318	iraP	hypothetical protein	-0.722198	7.77143e-05	0.000323083	1115.15	1447.89	1317.02	874.836	617.547	831.936	1295	1677	1630	974	563	741	279.745	158.804
E2348C_3447	truB	tRNA pseudouridine synthase B	-0.661815	8.08462e-05	0.000335794	1982.3	1613.66	1880.19	978.127	1433.63	1020.55	2302	1869	2327	1089	1307	909	109.448	64.7912
E2348C_0628	pnuC	nicotinamide mononucleotide transporter	-0.933688	8.31639e-05	0.000345104	6628.9	5430.68	5596.93	3278.39	1903.1	3827.36	7698	6290	6927	3650	1735	3409	462.969	223.37
E2348_P1_103		ParA-like protein, putative partitioning protein	-0.462414	8.3429e-05	0.000345886	4306.46	4137.33	4940.84	3272.1	3301.63	3112.18	5001	4792	6115	3643	3010	2772	391.596	267.784
E2348C_3184	cmtA	fused mannitol-specific PTS enzymes: IIB component/IIC component	-0.798671	8.48123e-05	0.000351299	313.447	456.729	268.252	189.518	216.087	181.881	364	529	332	211	197	162	14.0317	7.54248	path:ecg00051;path:ecg02060	;Fructose and mannose metabolism - Escherichia coli O127:H6 E2348/69 (EPEC);Phosphotransferase system (PTS) - Escherichia coli O127:H6 E2348/69 (EPEC)
E2348C_4459	cadB	lysine/cadaverine antiporter	-1.3002	8.49039e-05	0.000351356	76.6396	40.579	42.8233	17.9638	23.0346	19.0863	89	47	53	20	21	17	2.2698	0.802948
E2348C_2709	ypfN	hypothetical protein	-0.840547	8.51964e-05	0.000352244	428.837	520.62	374.098	259.577	259.962	205.458	498	603	463	289	237	183	123.842	64.268
E2348C_4163	mobB	molybdopterin-guanine dinucleotide biosynthesis protein B	0.912339	8.69069e-05	0.000358987	347.892	222.753	408.842	670.049	512.246	706.191	404	258	506	746	467	629	35.1304	63.8129
E2348C_4680	deoA	thymidine phosphorylase	-0.731665	8.70956e-05	0.000359438	3653.73	3560.59	3370.92	2240.08	1508.22	2549.7	4243	4124	4172	2494	1375	2271	150.843	84.968	path:ecg00240;path:ecg01100	;Pyrimidine metabolism - Escherichia coli O127:H6 E2348/69 (EPEC);Metabolic pathways - Escherichia coli O127:H6 E2348/69 (EPEC)
E2348C_0789	yliJ	glutathione S-transferase	0.802985	8.74812e-05	0.0003607	1400.18	1360.69	1261.27	2539.18	2281.52	2309.44	1626	1576	1561	2827	2080	2057	120.934	202.742	path:ecg00480	;Glutathione metabolism - Escherichia coli O127:H6 E2348/69 (EPEC)
E2348C_1203	ycfQ	DNA-binding transcriptional regulator	-0.645833	8.90394e-05	0.00036679	589.006	520.62	506.608	300.893	411.332	313.239	684	603	627	335	375	279	48.1718	28.8988
E2348C_2583	ypeC	hypothetical protein	1.03552	9.02495e-05	0.000371437	924.842	1116.35	921.914	2584.99	1229.61	2476.72	1074	1293	1141	2878	1121	2206	170.521	343.1
E2348C_4360	yjbJ	stress-response protein	-1.7971	9.07797e-05	0.000373279	6573.78	6673.95	5236.57	1561.05	731.623	1862.59	7634	7730	6481	1738	667	1659	1657.93	353.3
E2348C_3714	yhhS	major facilitator superfamily transporter	-0.432371	9.19709e-05	0.000377833	985.12	893.601	984.937	689.809	738.205	689.351	1144	1035	1219	768	673	614	44.3691	31.0061
E2348C_0911	kdsB	3-deoxy-manno-octulosonate cytidylyltransferase	0.466079	9.36092e-05	0.000384214	1961.63	1970.24	2043.4	2739.48	3041.67	2498.05	2278	2282	2529	3050	2773	2225	150.83	197.602	path:ecg00540;path:ecg01100	;Lipopolysaccharide biosynthesis - Escherichia coli O127:H6 E2348/69 (EPEC);Metabolic pathways - Escherichia coli O127:H6 E2348/69 (EPEC)
E2348C_2205	yegH	fused membrane protein/ membrane protein	0.389955	9.71919e-05	0.000398558	1964.21	1965.92	2014.31	2564.33	2632.53	2606.96	2281	2277	2493	2855	2400	2322	70.7613	87.8793
E2348C_3492	gltD	glutamate synthase subunit beta	-0.803658	9.9431e-05	0.00040737	5061.66	6714.53	4881.86	3230.78	3210.59	2947.14	5878	7777	6042	3597	2927	2625	220.664	117.96	path:ecg00250;path:ecg00910;path:ecg01100;path:ecg01110;path:ecg01120;path:ecg01130;path:ecg01230	;Alanine, aspartate and glutamate metabolism - Escherichia coli O127:H6 E2348/69 (EPEC);Nitrogen metabolism - Escherichia coli O127:H6 E2348/69 (EPEC);Metabolic pathways - Escherichia coli O127:H6 E2348/69 (EPEC);Biosynthesis of secondary metabolites - Escherichia coli O127:H6 E2348/69 (EPEC);Microbial metabolism in diverse environments - Escherichia coli O127:H6 E2348/69 (EPEC);Biosynthesis of a…
E2348C_4416	alsA	D-allose transporter ATP-binding protein	-0.826424	9.99846e-05	0.000409267	135.196	173.54	127.662	89.8189	64.7163	86.4495	157	201	158	100	59	77	5.35233	2.80336	path:ecg02010	;ABC transporters - Escherichia coli O127:H6 E2348/69 (EPEC)
E2348C_4049	atpI	F0F1 ATP synthase subunit I	0.673134	0.000101969	0.000417013	1897.91	1517.83	2145.21	2944.26	3456.29	2551.94	2204	1758	2655	3278	3151	2273	275.871	418.844
E2348C_0581	potE	putrescine transporter	-0.733182	0.000103748	0.000423902	208.391	242.611	181.797	135.626	129.433	110.027	242	281	225	151	118	98	9.01994	5.06351
E2348C_2254	yehA	fimbrial protein-like protein	-1.20169	0.000104308	0.000425805	132.612	302.184	112.31	81.7352	74.5883	67.3633	154	350	139	91	68	60	9.87196	3.85142
E2348C_4464	dcuA	anaerobic C4-dicarboxylate transporter	0.547583	0.000105836	0.000431654	1003.2	1042.97	988.168	1635.6	1424.86	1395.54	1165	1208	1223	1821	1299	1243	43.9203	60.9985
E2348C_3797	lpfB	fimbrial chaperone	-1.22203	0.000106806	0.000435217	109.362	225.343	87.2626	69.1605	48.263	51.6452	127	261	108	77	44	46	12.06	4.60449
E2348C_0368	ampG	muropeptide transporter	0.869408	0.000108335	0.000441049	258.336	237.43	332.083	458.974	612.063	474.911	300	275	411	511	558	423	10.593	18.6836	path:ecg01501	;beta-Lactam resistance - Escherichia coli O127:H6 E2348/69 (EPEC)
E2348C_0890	dmsA		0.566833	0.000108623	0.000441823	438.31	367.801	361.17	529.931	649.357	560.238	509	426	447	590	592	499	9.01043	12.6926
E2348C_4219	fieF	ferrous iron efflux protein F	-0.44041	0.000109343	0.000444352	5179.63	5141.44	5545.22	3711.32	4185.72	3765.61	6015	5955	6863	4132	3816	3354	331.384	230.375
E2348C_3352	ygiH	glycerol-3-phosphate acyltransferase PlsY	0.805768	0.000109822	0.0004459	120.557	76.8411	129.278	180.536	219.377	181.881	140	89	160	201	200	162	10.0081	16.7915	path:ecg00561;path:ecg00564;path:ecg01100;path:ecg01110	;Glycerolipid metabolism - Escherichia coli O127:H6 E2348/69 (EPEC);Glycerophospholipid metabolism - Escherichia coli O127:H6 E2348/69 (EPEC);Metabolic pathways - Escherichia coli O127:H6 E2348/69 (EPEC);Biosynthesis of secondary metabolites - Escherichia coli O127:H6 E2348/69 (EPEC)
E2348C_2997		molybdenum-pterin-binding protein	0.795361	0.000111389	0.000451854	1357.98	1604.17	1287.12	2548.16	1945.88	2999.91	1577	1858	1593	2837	1774	2672	170.866	285.851
E2348C_2585	nupC	nucleoside (except guanosine) transporter	0.682719	0.000111701	0.000452714	773.285	732.149	943.729	1291.6	1481.89	1197.94	898	848	1168	1438	1351	1067	38.4329	58.8623
E2348C_1379	tonB	transporter	-0.590778	0.000111942	0.000453285	4154.04	3523.46	4107	2606.54	2833.26	2335.26	4824	4081	5083	2902	2583	2080	307.776	191.715
E2348C_1502	ycjN	sugar transporter subunit: periplasmic-binding component of ABC superfamily	-1.09538	0.000112185	0.000453861	126.585	106.196	57.3671	51.1968	42.7786	34.8044	147	123	71	57	39	31	4.22826	1.77335
E2348C_0905	ihfB	integration host factor subunit beta	0.818121	0.000113461	0.000458612	2511.02	1961.61	2305.19	4691.24	2676.4	4792.9	2916	2272	2853	5223	2440	4269	449.291	761.17
E2348C_4681	deoB	phosphopentomutase	-0.543184	0.000115897	0.000468043	11232.4	11880.1	10835.9	7966.93	6384.98	8829.08	13044	13760	13411	8870	5821	7864	522.568	337.976	path:ecg00030;path:ecg00230	;Pentose phosphate pathway - Escherichia coli O127:H6 E2348/69 (EPEC);Purine metabolism - Escherichia coli O127:H6 E2348/69 (EPEC)
E2348C_0285	yahI	carbamate kinase	-0.833586	0.00011616	0.000468685	109.362	127.781	105.846	76.346	44.9724	66.2405	127	148	131	85	41	59	6.78845	3.51526	path:ecg00220;path:ecg00230;path:ecg00910;path:ecg01100;path:ecg01120;path:ecg01200	;Arginine biosynthesis - Escherichia coli O127:H6 E2348/69 (EPEC);Purine metabolism - Escherichia coli O127:H6 E2348/69 (EPEC);Nitrogen metabolism - Escherichia coli O127:H6 E2348/69 (EPEC);Metabolic pathways - Escherichia coli O127:H6 E2348/69 (EPEC);Microbial metabolism in diverse environments - Escherichia coli O127:H6 E2348/69 (EPEC);Carbon metabolism - Escherichia coli O127:H6 E2348/69 (EPEC)
E2348C_4096	rffM	UDP-N-acetyl-D-mannosaminuronic acid transferase	0.549337	0.000117427	0.000473376	529.588	676.029	673.861	837.112	982.81	946.454	615	783	834	932	896	843	47.7533	66.6235
E2348C_2915	espC	serine protease	0.941103	0.000118685	0.000478018	7492.6	8910.97	6973.74	14297.4	17975.8	13882.4	8701	10321	8631	15918	16388	12365	112.268	210.087
E2348C_1584	ydcW	gamma-aminobutyraldehyde dehydrogenase	-0.756089	0.000119682	0.000481605	762.09	970.442	578.519	491.309	394.879	462.561	885	1124	716	547	360	412	30.4696	16.8772	path:ecg00330;path:ecg00410;path:ecg01100	;Arginine and proline metabolism - Escherichia coli O127:H6 E2348/69 (EPEC);beta-Alanine metabolism - Escherichia coli O127:H6 E2348/69 (EPEC);Metabolic pathways - Escherichia coli O127:H6 E2348/69 (EPEC)
E2348C_1833		phage tail tape measure protein	-0.643183	0.000120518	0.000484538	345.309	303.911	259.364	178.74	190.858	207.703	401	352	321	199	174	185	6.10226	3.6695
E2348C_1705	malI	DNA-binding transcriptional repressor MalI	-0.697532	0.000120857	0.00048547	457.254	624.226	402.378	300.893	285.191	318.853	531	723	498	335	260	284	27.0876	15.6902
E2348C_0532	dacA	D-alanyl-D-alanine carboxypeptidase	0.642774	0.000121912	0.00048927	1744.63	1685.32	2074.1	2797.86	3357.57	2511.53	2026	1952	2567	3115	3061	2237	85.7053	127.485	path:ecg00550;path:ecg01100	;Peptidoglycan biosynthesis - Escherichia coli O127:H6 E2348/69 (EPEC);Metabolic pathways - Escherichia coli O127:H6 E2348/69 (EPEC)
E2348C_4280	yijD	hypothetical protein	0.551617	0.000122774	0.000492294	414.198	372.981	370.866	545.201	648.26	513.083	481	432	459	607	591	457	60.687	84.5275
E2348C_2008	cheR	chemotaxis methyltransferase CheR	-0.973534	0.00012295	0.000492563	68.8895	74.2509	57.3671	31.4366	38.391	29.1907	80	86	71	35	35	26	4.38442	2.05055	path:ecg02020;path:ecg02030	;Two-component system - Escherichia coli O127:H6 E2348/69 (EPEC);Bacterial chemotaxis - Escherichia coli O127:H6 E2348/69 (EPEC)
E2348C_3861	gpmM	phosphoglyceromutase	-0.529166	0.000123865	0.000495791	4031.76	4321.23	3854.1	2548.16	2969.27	2903.36	4682	5005	4770	2837	2707	2586	148.838	97.2691	path:ecg00010;path:ecg00260;path:ecg00680;path:ecg01100;path:ecg01110;path:ecg01120;path:ecg01130;path:ecg01200;path:ecg01230	;Glycolysis / Gluconeogenesis - Escherichia coli O127:H6 E2348/69 (EPEC);Glycine, serine and threonine metabolism - Escherichia coli O127:H6 E2348/69 (EPEC);Methane metabolism - Escherichia coli O127:H6 E2348/69 (EPEC);Metabolic pathways - Escherichia coli O127:H6 E2348/69 (EPEC);Biosynthesis of secondary metabolites - Escherichia coli O127:H6 E2348/69 (EPEC);Microbial metabolism in diverse envir…
E2348C_4386	soxS	DNA-binding transcriptional regulator SoxS	-1.05719	0.000124343	0.000497263	1233.12	1081.82	1178.85	441.909	809.502	363.762	1432	1253	1459	492	738	324	203.53	88.8503
E2348C_4172	yihI	hypothetical protein	0.604334	0.000125332	0.000500772	2287.13	1614.53	2398.91	3226.29	3174.39	3245.79	2656	1870	2969	3592	2894	2891	233.695	337.376
E2348C_1515	ycjF	hypothetical protein	0.885713	0.000128504	0.000512993	242.836	365.211	254.516	591.906	390.492	647.81	282	423	315	659	356	577	15.2521	27.3932
E2348C_PP_13			-0.428733	0.000129653	0.000517126	2860.64	3171.2	3416.98	2335.29	2378.05	2289.23	3322	3673	4229	2600	2168	2039	11.8248	8.29214
E2348C_3787		transcriptional regulator, XRE family	-0.829559	0.000130592	0.000520409	1173.71	1483.29	1358.23	671.845	929.063	617.497	1363	1718	1681	748	847	550	233.244	122.078
E2348C_4567	treR	trehalose repressor	0.679055	0.000130715	0.00052044	329.809	276.282	367.634	588.314	414.623	571.465	383	320	455	655	378	509	19.405	29.6183
E2348C_1863	chbR	DNA-binding transcriptional regulator ChbR	-0.507233	0.00013147	0.000522987	1402.76	1096.5	1259.65	898.189	825.956	909.404	1629	1270	1559	1000	753	810	84.2336	55.7245
E2348C_4192		hypothetical protein	-0.679061	0.000131992	0.000524242	235.947	321.178	270.676	155.387	190.858	166.163	274	372	335	173	174	148	53.4971	31.4155
E2348C_4456	lysU	lysyl-tRNA synthetase	-0.518316	0.000132018	0.000524242	804.285	910.869	752.236	600.888	547.346	565.851	934	1055	931	669	499	504	30.5997	20.1347	path:ecg00970	;Aminoacyl-tRNA biosynthesis - Escherichia coli O127:H6 E2348/69 (EPEC)
E2348_P1_061	traW	conjugal transfer pilus assembly protein TraW	-0.796654	0.000132324	0.000524996	138.64	139.868	112.31	74.5497	80.0727	66.2405	161	162	139	83	73	59	11.6308	6.22004
E2348C_3168	ygfI	DNA-binding transcriptional regulator	0.656665	0.00013548	0.000537046	176.529	151.092	172.101	278.438	248.993	267.208	205	175	213	310	227	238	9.70661	14.579
E2348C_2994	hypD	HypD protein required for maturation of hydrogenases	-0.630371	0.000136677	0.000541317	192.03	196.851	194.725	115.866	116.27	142.586	223	228	241	129	106	127	9.80497	5.96276
E2348C_0529	ybeF		-0.717987	0.000137054	0.00054186	208.391	170.086	194.725	91.6152	134.917	119.008	242	197	241	102	123	106	33.7238	19.2202
E2348C_2248	thiD	phosphomethylpyrimidine kinase	-0.570922	0.00013703	0.00054186	692.34	623.362	667.398	379.934	522.118	426.634	804	722	826	423	476	380	46.7191	29.6	path:ecg00730;path:ecg01100	;Thiamine metabolism - Escherichia coli O127:H6 E2348/69 (EPEC);Metabolic pathways - Escherichia coli O127:H6 E2348/69 (EPEC)
E2348C_2038	fliY	cystine transporter subunit	-0.653702	0.000137473	0.000543043	19183.2	15988.1	18319.5	10258.2	10061.7	13376.1	22277	18518	22673	11421	9173	11914	1261.04	751.287	path:ecg02010	;ABC transporters - Escherichia coli O127:H6 E2348/69 (EPEC)
E2348C_0303	frmA	alcohol dehydrogenase	-0.46307	0.000139492	0.000550055	583.839	575.876	554.279	404.185	416.817	418.775	678	667	686	450	380	373	29.1115	19.9248	path:ecg00010;path:ecg00071;path:ecg00350;path:ecg00625;path:ecg00626;path:ecg00680;path:ecg01100;path:ecg01110;path:ecg01120;path:ecg01130;path:ecg01200;path:ecg01220	;Glycolysis / Gluconeogenesis - Escherichia coli O127:H6 E2348/69 (EPEC);Fatty acid degradation - Escherichia coli O127:H6 E2348/69 (EPEC);Tyrosine metabolism - Escherichia coli O127:H6 E2348/69 (EPEC);Chloroalkane and chloroalkene degradation - Escherichia coli O127:H6 E2348/69 (EPEC);Naphthalene degradation - Escherichia coli O127:H6 E2348/69 (EPEC);Methane metabolism - Escherichia coli O127:H6…
E2348C_3151	ygfZ	global regulator	-0.621577	0.000139479	0.000550055	1881.55	1969.38	1805.04	1306.86	930.16	1410.14	2185	2281	2234	1455	848	1256	108.637	66.3395
E2348C_4075	ilvY	DNA-binding transcriptional regulator IlvY	-0.543021	0.000140214	0.00055242	414.198	387.659	452.473	297.3	307.128	251.489	481	449	560	331	280	224	26.5676	17.1212
E2348C_0057	imp	organic solvent tolerance protein	0.410918	0.000144405	0.000568438	12865.1	11475.2	12795.3	16278.8	17722.4	15481.2	14940	13291	15836	18124	16157	13789	297.624	374.682
E2348C_0909	ycaQ	hypothetical protein	0.533302	0.000144608	0.000568742	401.282	381.615	394.298	538.015	654.841	519.82	466	442	488	599	597	463	18.0082	24.771
E2348C_1844	pheM	phenylalanyl-tRNA synthetase operon leader peptide	0.732075	0.000145144	0.000570354	75.7785	77.7044	107.462	149.998	146.983	142.586	88	90	133	167	134	127	109.454	174.186
E2348C_1746	ydhB	DNA-binding transcriptional regulator	-0.709755	0.00014654	0.000575339	508.921	509.396	483.984	272.151	397.073	239.14	591	590	599	303	362	213	30.3524	17.3559
E2348C_4275	oxyR	DNA-binding transcriptional regulator OxyR	-0.490965	0.000147315	0.000577878	7049.12	6607.47	6631.15	4592.44	5286.99	4502.11	8186	7653	8207	5113	4820	4010	416.84	279.397
E2348C_0938	ymbA	hypothetical protein	0.529805	0.000148957	0.000583813	1072.09	1301.98	1003.52	1593.39	1688.11	1617.84	1245	1508	1242	1774	1539	1441	112.66	154.949
E2348C_0876	macB	macrolide transporter ATP-binding /permease	0.595996	0.00014928	0.000584572	1289.1	1378.82	959.889	1716.44	1970.01	1834.53	1497	1597	1188	1911	1796	1634	35.0693	50.5913	path:ecg02010	;ABC transporters - Escherichia coli O127:H6 E2348/69 (EPEC)
E2348C_0615		hypothetical protein	-1.20366	0.000153097	0.000598999	85.2508	139.868	59.7911	46.7058	25.2284	43.7861	99	162	74	52	23	39	5.64683	2.18349
E2348C_1165	flgD	flagellar basal body rod modification protein	-1.12497	0.000155985	0.00060977	71.4729	71.6608	42.8233	21.5565	35.1004	24.6999	83	83	53	24	32	22	5.0286	2.08593	path:ecg02040	;Flagellar assembly - Escherichia coli O127:H6 E2348/69 (EPEC)
E2348C_0729	bioC	biotin biosynthesis protein BioC	0.62865	0.000156216	0.000610146	603.645	499.035	500.144	847.89	830.343	819.586	701	578	619	944	757	730	40.0204	58.9217	path:ecg00780;path:ecg01100	;Biotin metabolism - Escherichia coli O127:H6 E2348/69 (EPEC);Metabolic pathways - Escherichia coli O127:H6 E2348/69 (EPEC)
E2348C_0735	moaC	molybdenum cofactor biosynthesis protein MoaC	0.864807	0.000160774	0.000627407	428.837	279.736	344.203	656.576	485.921	817.341	498	324	426	731	443	728	40.9739	72.0096	path:ecg00790;path:ecg01100;path:ecg04122	;Folate biosynthesis - Escherichia coli O127:H6 E2348/69 (EPEC);Metabolic pathways - Escherichia coli O127:H6 E2348/69 (EPEC);Sulfur relay system - Escherichia coli O127:H6 E2348/69 (EPEC)
E2348C_0224	fhiA		-0.932021	0.000165231	0.000644244	60.2783	62.1636	67.8709	31.4366	31.8097	33.6816	70	72	84	35	29	30	2.06247	0.993898
E2348C_2833	qseE	sensory kinase in two-component system with QseF	-0.445452	0.000165538	0.000644886	1681.77	1489.34	1531.94	1096.69	1228.51	1119.35	1953	1725	1896	1221	1120	997	62.1467	43.0272	path:ecg02020	;Two-component system - Escherichia coli O127:H6 E2348/69 (EPEC)
E2348C_2123	erfK	hypothetical protein	0.881564	0.000166309	0.00064733	1318.37	1237.23	1317.83	2686.48	1615.71	3003.28	1531	1433	1631	2991	1473	2675	78.3215	139.749
E2348C_1328	ychH	hypothetical protein	-1.35666	0.000168079	0.000653656	196.335	550.838	189.877	123.95	109.689	97.6767	228	638	235	138	100	87	62.6184	21.1577
E2348C_2739		tail fiber protein	-0.599111	0.000168305	0.000653972	1321.82	1788.07	1602.24	952.978	1090.31	1046.38	1535	2071	1983	1061	994	932	32.9777	20.5098
E2348C_3510	yhcO	barnase inhibitor	-0.886802	0.000169806	0.00065924	2859.78	4223.67	2957.23	1888.89	1328.33	2083.77	3321	4892	3660	2103	1211	1856	690.754	346.522
E2348C_0336	brnQ	branched chain amino acid transporter (LIV-II)	-0.551143	0.000170002	0.000659434	998.898	896.191	925.145	612.565	736.011	565.851	1160	1038	1145	682	671	504	40.3134	25.8591
E2348C_3433	yraQ	permease	-0.656813	0.000172188	0.000667338	779.313	577.603	616.494	349.395	471.661	419.898	905	669	763	389	430	374	35.6098	21.1564
E2348C_0375	hupB	transcriptional regulator HU subunit beta	0.629643	0.000172565	0.000667951	5257.99	6876.84	5417.55	9835.17	9262.11	8284.56	6106	7965	6705	10950	8444	7379	1209.06	1787.58
E2348C_0422	cueR	DNA-binding transcriptional regulator CueR	-0.71991	0.000172641	0.000667951	1018.7	1115.49	1060.89	715.856	472.758	726.4	1183	1292	1313	797	431	647	147.538	83.7267
E2348C_1351	narI	nitrate reductase 1 subunit gamma (cytochrome b(NR))	-0.798583	0.000174662	0.00067519	131.751	141.595	131.702	78.1424	85.5572	63.9951	153	164	163	87	78	57	11.2556	5.98479	path:ecg00910;path:ecg01120;path:ecg02020	;Nitrogen metabolism - Escherichia coli O127:H6 E2348/69 (EPEC);Microbial metabolism in diverse environments - Escherichia coli O127:H6 E2348/69 (EPEC);Two-component system - Escherichia coli O127:H6 E2348/69 (EPEC)
E2348C_2346	napC	cytochrome c-type protein NapC	-0.535819	0.00017592	0.000679474	359.948	410.107	340.971	259.577	268.737	233.526	418	475	422	289	245	208	34.6859	22.5239
E2348C_3749	hmuV	hemin importer ATP-binding subunit	-0.876119	0.000176624	0.000681608	93.0009	100.152	92.1106	45.8076	52.6506	53.8906	108	116	114	51	48	48	6.97046	3.52696	path:ecg02010	;ABC transporters - Escherichia coli O127:H6 E2348/69 (EPEC)
E2348C_0505	ybdN	hypothetical protein	-0.659139	0.000177382	0.000683951	192.03	238.294	239.164	146.405	122.851	150.445	223	276	296	163	112	134	10.3251	6.13186
E2348C_0236	proA	gamma-glutamyl phosphate reductase	-0.501659	0.000178099	0.000686129	4920.43	5295.13	4814.8	3469.7	3676.76	3425.42	5714	6133	5959	3863	3352	3051	225.8	150.359	path:ecg00330;path:ecg00332;path:ecg01100;path:ecg01110;path:ecg01130;path:ecg01230	;Arginine and proline metabolism - Escherichia coli O127:H6 E2348/69 (EPEC);Carbapenem biosynthesis - Escherichia coli O127:H6 E2348/69 (EPEC);Metabolic pathways - Escherichia coli O127:H6 E2348/69 (EPEC);Biosynthesis of secondary metabolites - Escherichia coli O127:H6 E2348/69 (EPEC);Biosynthesis of antibiotics - Escherichia coli O127:H6 E2348/69 (EPEC);Biosynthesis of amino acids - Escherichia …
E2348C_1851	ydiY	hypothetical protein	-0.767662	0.0001785	0.000686504	223.03	164.043	182.605	100.597	137.111	92.0631	259	190	226	112	125	82	14.1827	7.74649
E2348C_2628	eutC		-1.05033	0.000178418	0.000686504	108.501	82.0214	72.7189	31.4366	55.9412	34.8044	126	95	90	35	51	31	11.3475	4.97712
E2348_P1_090		transposase of IS30	0.850212	0.00018401	0.000707095	67.1673	59.5734	92.1106	150.896	103.107	149.322	78	69	114	168	94	133	3.58995	6.24449
E2348C_1912	yeaI	diguanylate cyclase	-1.16133	0.000184319	0.000707101	68.8895	148.502	76.7588	51.1968	38.391	33.6816	80	172	95	57	35	30	4.09501	1.63274
E2348_P1_mR_1			0.748361	0.000184325	0.000707101	113.668	151.092	171.293	235.325	290.675	217.808	132	175	212	262	265	194	89.2695	144.154
E2348C_1049	torD	chaperone protein TorD	-0.732796	0.000187693	0.000719409	106.779	110.513	117.158	57.4841	75.6852	66.2405	124	128	145	64	69	59	10.5097	5.93132	path:ecg02020	;Two-component system - Escherichia coli O127:H6 E2348/69 (EPEC)
E2348C_0257		transcriptional regulator	-0.532631	0.000189636	0.000726185	761.229	710.564	796.675	519.153	449.724	591.674	884	823	986	578	410	527	46.1757	30.0459
E2348C_4465	aspA	aspartate ammonia-lyase	0.463341	0.000189782	0.000726185	989.426	945.404	1088.36	1473.03	1372.21	1336.04	1149	1095	1347	1640	1251	1190	39.6966	51.8754	path:ecg00250;path:ecg01100	;Alanine, aspartate and glutamate metabolism - Escherichia coli O127:H6 E2348/69 (EPEC);Metabolic pathways - Escherichia coli O127:H6 E2348/69 (EPEC)
E2348C_0411	aes	acetyl esterase	-0.63381	0.000190197	0.000727157	194.613	201.168	180.989	108.681	134.917	125.745	226	233	224	121	123	112	11.3208	6.86642
E2348C_3715	yhhT	hypothetical protein	0.967894	0.000190725	0.000727945	512.366	430.828	523.576	1021.24	610.966	1330.42	595	499	648	1137	557	1185	26.3825	50.4005
E2348C_tRNA_71			-0.783282	0.000190656	0.000727945	124.001	100.152	107.462	68.2623	63.6194	57.2588	144	116	133	76	58	51	82.3938	44.3535
E2348C_4458	cadA	lysine decarboxylase 1	-0.608448	0.000191721	0.000731129	292.781	329.812	258.556	214.667	178.793	178.513	340	382	320	239	163	159	7.72139	4.74539	path:ecg00310;path:ecg01100;path:ecg01110	;Lysine degradation - Escherichia coli O127:H6 E2348/69 (EPEC);Metabolic pathways - Escherichia coli O127:H6 E2348/69 (EPEC);Biosynthesis of secondary metabolites - Escherichia coli O127:H6 E2348/69 (EPEC)
E2348C_2437	pta	phosphate acetyltransferase	-0.635478	0.000197003	0.000750637	3002.72	3539.87	3244.07	2202.36	2066.53	1975.99	3487	4100	4015	2452	1884	1760	85.9077	51.9021	path:ecg00430;path:ecg00620;path:ecg00640;path:ecg00680;path:ecg01100;path:ecg01120;path:ecg01200	;Taurine and hypotaurine metabolism - Escherichia coli O127:H6 E2348/69 (EPEC);Pyruvate metabolism - Escherichia coli O127:H6 E2348/69 (EPEC);Propanoate metabolism - Escherichia coli O127:H6 E2348/69 (EPEC);Methane metabolism - Escherichia coli O127:H6 E2348/69 (EPEC);Metabolic pathways - Escherichia coli O127:H6 E2348/69 (EPEC);Microbial metabolism in diverse environments - Escherichia coli O127…
E2348C_2465	yfcL	hypothetical protein	0.608841	0.00019977	0.000760541	221.308	214.982	242.396	379.036	351.004	312.116	257	249	300	422	320	278	45.8918	66.5655
E2348C_0534	mrdB	cell wall shape-determining protein	0.638472	0.000207972	0.0007911	1753.24	1449.62	2059.56	2460.14	3293.95	2512.65	2036	1679	2549	2739	3003	2238	89.352	132.485
E2348C_3244	gspI	type II secretion protein	-1.09602	0.000210194	0.000798879	42.1948	42.3058	49.2872	20.6583	24.1315	14.5954	49	49	61	23	22	13	6.78455	2.84327	path:ecg03070	;Bacterial secretion system - Escherichia coli O127:H6 E2348/69 (EPEC)
E2348_P1_064	traR	conjugal transfer protein TraR	-1.53907	0.000211382	0.000802719	24.9725	29.355	16.1597	8.98189	3.29066	7.85905	29	34	20	10	3	7	5.96712	1.61632
E2348C_1172	flgK	flagellar hook-associated protein FlgK	-0.56147	0.000213789	0.000811178	306.558	298.73	255.324	203.889	198.536	176.267	356	346	316	227	181	157	9.86588	6.27428	path:ecg02040	;Flagellar assembly - Escherichia coli O127:H6 E2348/69 (EPEC)
E2348C_4625	fimF	minor component of type 1 fimbriae	-1.21351	0.000216651	0.000821349	42.1948	48.3494	38.7834	23.3529	18.6471	8.98177	49	56	48	26	17	8	4.58424	1.70584
E2348C_3597	slyX	hypothetical protein	-0.667266	0.000221247	0.000838067	136.057	168.36	138.974	89.8189	91.0416	95.4313	158	195	172	100	83	85	38.0935	22.5086
E2348C_tRNA_27			-0.685347	0.000221609	0.000838735	165.335	179.584	185.029	115.866	127.239	81.9586	192	208	229	129	116	73	117.505	68.1117
E2348_P1_073	traA	conjugal transfer pilin subunit TraA	-1.22094	0.000232876	0.000880641	42.1948	57.8466	33.1275	15.2692	20.8408	16.8408	49	67	41	17	19	15	6.83125	2.58143
E2348C_2467	yfcA	hypothetical protein	0.666098	0.000237184	0.000896182	504.616	417.877	597.103	734.718	961.97	740.996	586	484	739	818	877	660	35.4537	53.6784
E2348C_3156	gcvH	glycine cleavage system protein H	0.869603	0.000238566	0.000899898	97.3065	83.7481	86.4546	199.398	118.464	181.881	113	97	107	222	108	162	12.9456	22.8452	path:ecg00260;path:ecg00630;path:ecg01100;path:ecg01110;path:ecg01130	;Glycine, serine and threonine metabolism - Escherichia coli O127:H6 E2348/69 (EPEC);Glyoxylate and dicarboxylate metabolism - Escherichia coli O127:H6 E2348/69 (EPEC);Metabolic pathways - Escherichia coli O127:H6 E2348/69 (EPEC);Biosynthesis of secondary metabolites - Escherichia coli O127:H6 E2348/69 (EPEC);Biosynthesis of antibiotics - Escherichia coli O127:H6 E2348/69 (EPEC)
E2348C_3899		hypothetical protein	-0.510353	0.000238537	0.000899898	13086.4	12019.2	16026.4	9357.33	9325.73	10062.9	15197	13921	19835	10418	8502	8963	1209.82	798.902
E2348C_3733	yhiP	inner membrane transporter YhiP	-0.618695	0.000239706	0.000902692	338.42	393.703	339.355	236.224	193.052	262.717	393	456	420	263	176	234	13.722	8.40088
E2348C_4247		5'-nucleotidase	-1.07963	0.000239656	0.000902692	113.668	230.523	103.422	65.5678	74.5883	61.7497	132	267	128	73	68	55	5.38789	2.31676
E2348C_3262		acyl-CoA synthetase	0.714758	0.000241739	0.000908833	111.084	122.6	113.926	221.853	189.761	165.04	129	142	141	247	173	147	3.77629	5.92358
E2348C_4619	fimB	tyrosine recombinase	-0.568939	0.000241543	0.000908833	351.337	409.243	450.857	293.708	272.028	244.753	408	474	558	327	248	218	37.8596	23.9537
E2348C_4162	hemG	protoporphyrinogen oxidase	0.645654	0.000245643	0.000922745	734.535	486.084	784.556	1093.1	1037.65	1036.27	853	563	971	1217	946	923	69.5105	103.432	path:ecg00860;path:ecg01100;path:ecg01110	;Porphyrin and chlorophyll metabolism - Escherichia coli O127:H6 E2348/69 (EPEC);Metabolic pathways - Escherichia coli O127:H6 E2348/69 (EPEC);Biosynthesis of secondary metabolites - Escherichia coli O127:H6 E2348/69 (EPEC)
E2348C_2404	pmrD	polymyxin resistance protein B	0.571393	0.00024636	0.000923902	303.114	266.785	361.17	460.771	493.599	438.984	352	309	447	513	450	391	64.4195	91.0134	path:ecg01503	;Cationic antimicrobial peptide (CAMP) resistance - Escherichia coli O127:H6 E2348/69 (EPEC)
E2348C_4485	yjeP	hypothetical protein	0.586995	0.000246199	0.000923902	1712.77	1352.06	1565.07	2388.28	2395.6	2219.62	1989	1566	1937	2659	2184	1977	26.3115	37.5675
E2348C_0953	yccW	methyltransferase	0.501499	0.000247536	0.000927542	1484.57	1554.95	1531.94	2156.55	2505.29	1837.89	1724	1801	1896	2401	2284	1637	72.3437	97.2716
E2348C_3608	yhfK	hypothetical protein	0.651644	0.000251519	0.000941686	1007.51	803.809	1136.03	1530.51	1533.45	1612.23	1170	931	1406	1704	1398	1436	26.6419	39.8975
E2348_P1_097		putative glutamate racemase	0.814437	0.000252262	0.000943685	309.142	469.68	343.395	663.761	629.613	718.541	359	544	425	739	574	640	26.021	44.3194	path:ecg00471;path:ecg01100	;D-Glutamine and D-glutamate metabolism - Escherichia coli O127:H6 E2348/69 (EPEC);Metabolic pathways - Escherichia coli O127:H6 E2348/69 (EPEC)
E2348C_tRNA_52			1.64456	0.00025425	0.000950335	3.44448	3.45353	12.1198	27.8438	29.6159	17.9635	4	4	15	31	27	16	4.6802	17.4392
E2348C_1695	tus	DNA replication terminus site-binding protein	-0.537548	0.000255321	0.00095355	595.033	716.608	656.894	438.316	510.052	400.811	691	830	813	488	465	357	39.8502	25.8652
E2348C_3532	yhdJ	methyltransferase	0.911428	0.0002583	0.000963878	254.891	193.398	314.307	427.538	676.779	371.621	296	224	389	476	617	331	16.2986	29.729
E2348C_0898	ycaO	hypothetical protein	0.950176	0.000259119	0.000966136	1221.93	1564.45	1572.34	2259.84	4295.41	2139.91	1419	1812	1946	2516	3916	1906	46.6008	88.046
E2348C_2252	yohN	hypothetical protein	0.554306	0.000262421	0.000977644	5491.36	5306.35	6725.69	9735.47	7236.16	8913.28	6377	6146	8324	10839	6597	7939	975.651	1361.35
E2348C_3453	yhbX	hydrolase, inner membrane	-0.674685	0.000264411	0.000984245	260.058	303.047	214.925	148.201	156.855	177.39	302	351	266	165	143	158	9.0011	5.29654
E2348C_0926	ssuB	aliphatic sulfonates transport ATP-binding subunit	0.542658	0.000266089	0.000989677	205.807	223.616	193.109	294.606	287.384	330.08	239	259	239	328	262	294	15.2666	21.1936	path:ecg00920;path:ecg02010	;Sulfur metabolism - Escherichia coli O127:H6 E2348/69 (EPEC);ABC transporters - Escherichia coli O127:H6 E2348/69 (EPEC)
E2348C_3519	yhdE	Maf-like protein	0.706813	0.000266417	0.00099008	1383.82	1079.23	1589.31	1845.78	2735.64	2118.57	1607	1250	1967	2055	2494	1887	128.979	201.289
E2348C_4633	yjiE	DNA-binding transcriptional regulator	0.474025	0.000267129	0.000991911	362.531	351.397	407.226	503.884	557.218	502.979	421	407	504	561	508	448	23.1948	30.5886
E2348C_ncR_24			-0.956642	0.000267628	0.00099295	181.696	365.211	198.765	148.201	132.723	88.695	211	423	246	165	121	79	113.507	53.4798
E2348C_0557	nagD	UMP phosphatase	0.478605	0.00027064	0.0010033	887.814	848.705	1039.88	1359.86	1255.94	1267.55	1031	983	1287	1514	1145	1129	69.5876	91.9549
E2348C_2156	yeeZ	epimerase	-0.435776	0.000271798	0.00100677	4513.99	3708.23	4038.32	3051.15	3036.18	2950.51	5242	4295	4998	3397	2768	2628	280.61	195.365
E2348C_2956	gshA	glutamate--cysteine ligase	-0.487392	0.000282977	0.00104646	6932.01	8725.35	8135.62	5570.57	5240.92	6091.88	8050	10106	10069	6202	4778	5426	287.641	193.721	path:ecg00270;path:ecg00480;path:ecg01100	;Cysteine and methionine metabolism - Escherichia coli O127:H6 E2348/69 (EPEC);Glutathione metabolism - Escherichia coli O127:H6 E2348/69 (EPEC);Metabolic pathways - Escherichia coli O127:H6 E2348/69 (EPEC)
E2348C_4682	deoD	purine nucleoside phosphorylase	-0.569957	0.000282901	0.00104646	2373.24	2451.14	2321.35	1766.74	1238.39	1776.14	2756	2839	2873	1967	1129	1582	187.044	118.451	path:ecg00230;path:ecg00240;path:ecg00760;path:ecg01100;path:ecg01110	;Purine metabolism - Escherichia coli O127:H6 E2348/69 (EPEC);Pyrimidine metabolism - Escherichia coli O127:H6 E2348/69 (EPEC);Nicotinate and nicotinamide metabolism - Escherichia coli O127:H6 E2348/69 (EPEC);Metabolic pathways - Escherichia coli O127:H6 E2348/69 (EPEC);Biosynthesis of secondary metabolites - Escherichia coli O127:H6 E2348/69 (EPEC)
E2348C_0910	ycaR	hypothetical protein	0.611637	0.000283324	0.00104688	178.252	137.278	181.797	273.948	234.734	257.103	207	159	225	305	214	229	51.3654	74.6161
E2348C_4469	groEL	molecular chaperone GroEL	1.02817	0.000284251	0.00104945	8074.71	14379.6	8075.03	22576	16394.1	25924.8	9377	16655	9994	25135	14946	23091	347.375	703.301	path:ecg03018	;RNA degradation - Escherichia coli O127:H6 E2348/69 (EPEC)
E2348C_1338	kdsA	2-dehydro-3-deoxyphosphooctonate aldolase	-0.454008	0.000285496	0.00105319	1684.35	1813.97	1789.69	1227.82	1376.59	1243.97	1956	2101	2215	1367	1255	1108	116.55	80.2855	path:ecg00540;path:ecg01100	;Lipopolysaccharide biosynthesis - Escherichia coli O127:H6 E2348/69 (EPEC);Metabolic pathways - Escherichia coli O127:H6 E2348/69 (EPEC)
E2348C_2784	xseA	exodeoxyribonuclease VII large subunit	0.685148	0.000300183	0.00110558	2546.33	1784.61	2754.43	3369.11	4642.02	3516.36	2957	2067	3409	3751	4232	3132	97.5621	149.663	path:ecg03430	;Mismatch repair - Escherichia coli O127:H6 E2348/69 (EPEC)
E2348C_2861	yfiQ	fused acyl-CoA synthetase: NAD(P)-binding subunit/ATP-binding subunit	0.603442	0.000300188	0.00110558	2823.61	2249.11	3340.22	4373.28	3700.9	4809.74	3279	2605	4134	4869	3374	4284	59.7677	86.4004
E2348C_0266	ykgC	pyridine nucleotide-disulfide oxidoreductase	-0.828228	0.000304581	0.00112085	770.702	953.174	747.388	476.938	286.287	599.533	895	1104	925	531	261	534	35.0586	18.3542
E2348C_1065	putA	trifunctional transcriptional regulator/proline dehydrogenase/pyrroline-5-carboxylate dehydrogenase	-0.78726	0.000305034	0.0011216	533.894	559.472	452.473	304.486	300.547	273.944	620	648	560	339	274	244	7.34645	3.95411	path:ecg00250;path:ecg00330;path:ecg01100;path:ecg01110;path:ecg01130	;Alanine, aspartate and glutamate metabolism - Escherichia coli O127:H6 E2348/69 (EPEC);Arginine and proline metabolism - Escherichia coli O127:H6 E2348/69 (EPEC);Metabolic pathways - Escherichia coli O127:H6 E2348/69 (EPEC);Biosynthesis of secondary metabolites - Escherichia coli O127:H6 E2348/69 (EPEC);Biosynthesis of antibiotics - Escherichia coli O127:H6 E2348/69 (EPEC)
E2348C_1681	asr	acid shock protein	-0.770396	0.000305506	0.00112242	352.198	398.883	386.218	182.332	266.543	207.703	409	462	478	203	243	185	69.3333	37.9182
E2348C_2223	yegP	hypothetical protein	-1.04187	0.000306366	0.00112394	3515.09	4282.38	3164.08	2075.71	867.637	2152.26	4082	4960	3916	2311	791	1917	619.136	273.007
E2348C_tRNA_72			0.627462	0.000306415	0.00112394	912.786	1274.35	1144.11	1799.97	1991.95	1400.03	1060	1476	1416	2004	1816	1247	813.722	1201.37
E2348C_0447	glxK	glycerate kinase	-0.727189	0.000307492	0.00112577	142.946	168.36	125.238	83.5315	81.1696	95.4313	166	195	155	93	74	85	7.16654	4.05125	path:ecg00260;path:ecg00561;path:ecg00630;path:ecg01100;path:ecg01110;path:ecg01130	;Glycine, serine and threonine metabolism - Escherichia coli O127:H6 E2348/69 (EPEC);Glycerolipid metabolism - Escherichia coli O127:H6 E2348/69 (EPEC);Glyoxylate and dicarboxylate metabolism - Escherichia coli O127:H6 E2348/69 (EPEC);Metabolic pathways - Escherichia coli O127:H6 E2348/69 (EPEC);Biosynthesis of secondary metabolites - Escherichia coli O127:H6 E2348/69 (EPEC);Biosynthesis of antib…
E2348C_1745	purR	DNA-binding transcriptional repressor PurR	0.713569	0.000307663	0.00112577	950.676	912.596	1201.48	1708.35	1979.88	1405.65	1104	1057	1487	1902	1805	1252	56.39	88.4792
E2348C_1749	ribC	riboflavin synthase subunit alpha	0.398988	0.000307607	0.00112577	1257.23	1432.35	1422.06	1791.89	1902	1740.22	1460	1659	1760	1995	1734	1550	120.652	150.951	path:ecg00740;path:ecg01100;path:ecg01110	;Riboflavin metabolism - Escherichia coli O127:H6 E2348/69 (EPEC);Metabolic pathways - Escherichia coli O127:H6 E2348/69 (EPEC);Biosynthesis of secondary metabolites - Escherichia coli O127:H6 E2348/69 (EPEC)
E2348C_0833		baseplate assembly protein	0.786036	0.000320394	0.00117141	59.4172	82.8847	56.5591	97.9026	123.948	127.99	69	96	70	109	113	114	6.45215	10.7895
E2348C_0992		single-stranded DNA binding protein	1.04544	0.000321468	0.00117438	18.9446	20.7212	38.7834	59.2805	57.0381	53.8906	22	24	48	66	52	48	4.01696	8.22377
E2348C_2826	yphG	hypothetical protein	-0.538862	0.000322529	0.00117731	275.558	265.922	268.252	181.434	183.18	189.74	320	308	332	202	167	169	4.65278	3.01329
E2348C_3162	zapA	Z-ring-associated protein	-0.455833	0.000323078	0.00117836	8927.22	9934.94	9946.32	7333.71	7529.03	6069.43	10367	11507	12310	8165	6864	5406	1644.89	1130.42
E2348C_4234	menA	1,4-dihydroxy-2-naphthoate octaprenyltransferase	0.667423	0.000329421	0.00120053	234.224	184.764	259.364	336.821	427.786	325.589	272	214	321	375	390	290	13.8318	20.9728	path:ecg00130;path:ecg01100;path:ecg01110	;Ubiquinone and other terpenoid-quinone biosynthesis - Escherichia coli O127:H6 E2348/69 (EPEC);Metabolic pathways - Escherichia coli O127:H6 E2348/69 (EPEC);Biosynthesis of secondary metabolites - Escherichia coli O127:H6 E2348/69 (EPEC)
E2348C_3187	tktA	transketolase	0.654046	0.000333182	0.00121326	5784.14	7306.81	5996.07	9701.34	11383.5	9260.2	6717	8463	7421	10801	10378	8248	180.257	271.649	path:ecg00030;path:ecg01100;path:ecg01110;path:ecg01120;path:ecg01130;path:ecg01200;path:ecg01230	;Pentose phosphate pathway - Escherichia coli O127:H6 E2348/69 (EPEC);Metabolic pathways - Escherichia coli O127:H6 E2348/69 (EPEC);Biosynthesis of secondary metabolites - Escherichia coli O127:H6 E2348/69 (EPEC);Microbial metabolism in diverse environments - Escherichia coli O127:H6 E2348/69 (EPEC);Biosynthesis of antibiotics - Escherichia coli O127:H6 E2348/69 (EPEC);Carbon metabolism - Escheri…
E2348C_1152	pyrC	dihydroorotase	0.588852	0.00033555	0.0012209	606.228	592.281	682.749	1082.32	903.835	863.372	704	686	845	1205	824	769	33.8996	48.4925	path:ecg00240;path:ecg01100	;Pyrimidine metabolism - Escherichia coli O127:H6 E2348/69 (EPEC);Metabolic pathways - Escherichia coli O127:H6 E2348/69 (EPEC)
E2348C_0608	sucD	succinyl-CoA synthetase subunit alpha	0.700443	0.000338269	0.0012298	18652.7	22903.8	19275.3	35946.4	29059.8	35106.4	21661	26528	23856	40021	26493	31269	1315.76	2052.25	path:ecg00020;path:ecg00640;path:ecg00660;path:ecg01100;path:ecg01110;path:ecg01120;path:ecg01130;path:ecg01200	;Citrate cycle (TCA cycle) - Escherichia coli O127:H6 E2348/69 (EPEC);Propanoate metabolism - Escherichia coli O127:H6 E2348/69 (EPEC);C5-Branched dibasic acid metabolism - Escherichia coli O127:H6 E2348/69 (EPEC);Metabolic pathways - Escherichia coli O127:H6 E2348/69 (EPEC);Biosynthesis of secondary metabolites - Escherichia coli O127:H6 E2348/69 (EPEC);Microbial metabolism in diverse environmen…
E2348C_0908	lpxK	tetraacyldisaccharide 4'-kinase	0.524953	0.000341755	0.00124147	572.644	631.996	537.312	817.352	953.194	748.855	665	732	665	910	869	667	33.2346	45.5107	path:ecg00540;path:ecg01100	;Lipopolysaccharide biosynthesis - Escherichia coli O127:H6 E2348/69 (EPEC);Metabolic pathways - Escherichia coli O127:H6 E2348/69 (EPEC)
E2348C_0214	rnhA	ribonuclease H	0.700117	0.000343104	0.00124537	366.837	267.649	453.281	553.284	694.329	543.397	426	310	561	616	633	484	43.9774	68.2516	path:ecg03030	;DNA replication - Escherichia coli O127:H6 E2348/69 (EPEC)
E2348C_0582	speF	ornithine decarboxylase	-0.653561	0.000344391	0.00124904	120.557	117.42	117.966	70.0587	75.6852	78.5905	140	136	146	78	69	70	3.05235	1.82054	path:ecg00330;path:ecg00480;path:ecg01100;path:ecg01110;path:ecg01130	;Arginine and proline metabolism - Escherichia coli O127:H6 E2348/69 (EPEC);Glutathione metabolism - Escherichia coli O127:H6 E2348/69 (EPEC);Metabolic pathways - Escherichia coli O127:H6 E2348/69 (EPEC);Biosynthesis of secondary metabolites - Escherichia coli O127:H6 E2348/69 (EPEC);Biosynthesis of antibiotics - Escherichia coli O127:H6 E2348/69 (EPEC)
E2348C_1548	ydbC	oxidoreductase	-0.677253	0.00034478	0.00124945	906.758	1086.14	934.033	590.11	451.917	767.941	1053	1258	1156	657	412	684	63.5422	37.2867
E2348C_2699	tktB	transketolase	-0.872795	0.000345804	0.00125129	17349.8	20374.1	14850.8	8961.23	6386.07	12644.1	20148	23598	18380	9977	5822	11262	493.539	249.592	path:ecg00030;path:ecg01100;path:ecg01110;path:ecg01120;path:ecg01130;path:ecg01200;path:ecg01230	;Pentose phosphate pathway - Escherichia coli O127:H6 E2348/69 (EPEC);Metabolic pathways - Escherichia coli O127:H6 E2348/69 (EPEC);Biosynthesis of secondary metabolites - Escherichia coli O127:H6 E2348/69 (EPEC);Microbial metabolism in diverse environments - Escherichia coli O127:H6 E2348/69 (EPEC);Biosynthesis of antibiotics - Escherichia coli O127:H6 E2348/69 (EPEC);Carbon metabolism - Escheri…
E2348C_3126	yqeA	carbamate kinase	-0.610079	0.000345843	0.00125129	1511.26	1836.41	1679.81	966.451	1359.04	941.963	1755	2127	2079	1076	1239	839	101.441	62.4556	path:ecg00220;path:ecg00230;path:ecg00910;path:ecg01100;path:ecg01120;path:ecg01200	;Arginine biosynthesis - Escherichia coli O127:H6 E2348/69 (EPEC);Purine metabolism - Escherichia coli O127:H6 E2348/69 (EPEC);Nitrogen metabolism - Escherichia coli O127:H6 E2348/69 (EPEC);Metabolic pathways - Escherichia coli O127:H6 E2348/69 (EPEC);Microbial metabolism in diverse environments - Escherichia coli O127:H6 E2348/69 (EPEC);Carbon metabolism - Escherichia coli O127:H6 E2348/69 (EPEC)
E2348C_0854	potI	putrescine ABC transporter membrane protein	0.669832	0.000346655	0.00125323	927.425	1093.04	926.761	1712.85	1417.18	1609.98	1077	1266	1147	1907	1292	1434	65.5739	99.9054	path:ecg02010	;ABC transporters - Escherichia coli O127:H6 E2348/69 (EPEC)
E2348C_1891	selD	selenophosphate synthetase	0.44291	0.000351856	0.00127101	2521.36	2175.72	2099.15	3062.82	3041.67	3162.7	2928	2520	2598	3410	2773	2817	122.833	158.349	path:ecg00450;path:ecg01100	;Selenocompound metabolism - Escherichia coli O127:H6 E2348/69 (EPEC);Metabolic pathways - Escherichia coli O127:H6 E2348/69 (EPEC)
E2348C_2369	atoB	acetyl-CoA acetyltransferase	-0.867653	0.000354062	0.00127796	90.4175	73.3875	86.4546	52.9931	41.6817	38.1725	105	85	107	59	38	34	3.98897	1.99654	path:ecg00071;path:ecg00280;path:ecg00310;path:ecg00362;path:ecg00380;path:ecg00620;path:ecg00630;path:ecg00640;path:ecg00650;path:ecg00900;path:ecg01100;path:ecg01110;path:ecg01120;path:ecg01130;path:ecg01200;path:ecg01212;path:ecg02020	;Fatty acid degradation - Escherichia coli O127:H6 E2348/69 (EPEC);Valine, leucine and isoleucine degradation - Escherichia coli O127:H6 E2348/69 (EPEC);Lysine degradation - Escherichia coli O127:H6 E2348/69 (EPEC);Benzoate degradation - Escherichia coli O127:H6 E2348/69 (EPEC);Tryptophan metabolism - Escherichia coli O127:H6 E2348/69 (EPEC);Pyruvate metabolism - Escherichia coli O127:H6 E2348/69…
E2348C_1522	ycjZ	DNA-binding transcriptional regulator	0.484994	0.000360863	0.00130147	269.53	283.19	282.796	414.065	363.069	396.321	313	328	350	461	331	353	17.4978	23.251
E2348C_0329	rdgC	recombination associated protein	0.50423	0.00036285	0.00130759	841.313	828.847	933.225	1256.57	1378.79	1074.44	977	960	1155	1399	1257	957	53.8489	72.5036
E2348C_0356	ispA	geranyltranstransferase	0.554767	0.000365604	0.00131647	1442.37	1005.84	1420.44	1879.91	1880.06	1959.15	1675	1165	1758	2093	1714	1745	81.3058	113.363	path:ecg00900;path:ecg01100;path:ecg01110;path:ecg01130	;Terpenoid backbone biosynthesis - Escherichia coli O127:H6 E2348/69 (EPEC);Metabolic pathways - Escherichia coli O127:H6 E2348/69 (EPEC);Biosynthesis of secondary metabolites - Escherichia coli O127:H6 E2348/69 (EPEC);Biosynthesis of antibiotics - Escherichia coli O127:H6 E2348/69 (EPEC)
E2348C_2938	nrdH	glutaredoxin-like protein	-0.846722	0.000365932	0.0013166	2529.97	1371.92	1910.08	1090.4	886.284	1183.35	2938	1589	2364	1214	808	1054	447.505	229.216
E2348C_0453	ylbF	hypothetical protein	-1.4789	0.000369621	0.00132881	23.2502	41.4424	16.9677	8.98189	6.58132	8.98177	27	48	21	10	6	8	1.8729	0.536522
E2348C_2590	xapR		-0.783136	0.00037742	0.00135577	273.836	408.38	256.94	176.045	174.405	185.249	318	473	318	196	159	165	20.4278	11.0743
E2348C_3241	gspL	GspL-like protein	-0.723269	0.000380712	0.00136651	113.668	103.606	111.502	67.3642	69.1039	59.5042	132	120	138	75	63	53	5.3024	2.98586	path:ecg03070	;Bacterial secretion system - Escherichia coli O127:H6 E2348/69 (EPEC)
E2348C_1205	ycfS	hypothetical protein	0.465526	0.00038581	0.00138371	656.173	632.86	644.774	954.775	820.471	903.79	762	733	798	1063	748	805	37.8716	49.6075	path:ecg01503	;Cationic antimicrobial peptide (CAMP) resistance - Escherichia coli O127:H6 E2348/69 (EPEC)
E2348C_1897	ydjF	DNA-binding transcriptional regulator	-0.444667	0.000390232	0.00139846	1469.93	1789.79	1671.73	1275.43	1189.03	1146.3	1707	2073	2069	1420	1084	1021	122.323	84.81
E2348C_2076	yedR	hypothetical protein	-0.621346	0.000393429	0.0014088	2427.49	2401.93	2572.63	1463.15	1728.69	1577.42	2819	2782	3184	1629	1576	1405	381.428	232.493
E2348C_2756		hypothetical protein	1.11052	0.000393866	0.00140925	36.167	19.8578	25.8556	62.8732	50.4568	72.9769	42	23	32	70	46	65	7.49076	16.0655
E2348C_1855	yniB	hypothetical protein	0.556635	0.000396627	0.00141689	1621.49	1679.28	2114.5	2964.02	2259.59	2792.21	1883	1945	2617	3300	2060	2487	190.262	266.17
E2348C_3169	yggE	hypothetical protein	0.502138	0.000396419	0.00141689	2210.49	2224.07	2204.19	3308.93	2560.13	3576.99	2567	2576	2728	3684	2334	3186	168.904	227.465
E2348C_1289	ymgG	hypothetical protein	0.512506	0.000397049	0.00141727	649.284	725.241	700.525	1126.33	1015.72	830.814	754	840	867	1254	926	740	113.31	153.485
E2348C_3319		transcriptional regulator	-0.587548	0.000398178	0.00142018	765.535	541.341	632.654	428.436	455.208	397.443	889	627	783	477	415	354	41.2876	25.723
E2348C_0535	mrdA	penicillin-binding protein 2	0.625439	0.000399035	0.00142211	1220.21	1118.08	1464.07	1867.33	2263.97	1789.62	1417	1295	1812	2079	2064	1594	37.7481	55.5131	path:ecg00550;path:ecg01501	;Peptidoglycan biosynthesis - Escherichia coli O127:H6 E2348/69 (EPEC);beta-Lactam resistance - Escherichia coli O127:H6 E2348/69 (EPEC)
E2348C_0797	ybjK	DNA-binding transcriptional regulator	0.595065	0.000406927	0.0014491	148.974	158.862	149.478	231.733	265.447	198.722	173	184	185	258	242	177	16.0462	23.0986
E2348C_3803	bisC		-0.42313	0.000412935	0.00146933	1213.32	1100.81	1195.82	819.148	878.606	913.895	1409	1275	1480	912	801	814	30.8212	21.6869
E2348C_0670		early gene regulator	0.718839	0.000416091	0.00147823	73.1951	62.1636	96.1505	131.136	131.626	124.622	85	72	119	146	120	111	14.161	22.3555
E2348C_1484		multidrug-efflux transport protein	-0.698546	0.000415919	0.00147823	152.418	194.261	184.221	94.3098	127.239	102.168	177	225	228	105	116	91	8.90659	5.14764	path:ecg01501;path:ecg01503	;beta-Lactam resistance - Escherichia coli O127:H6 E2348/69 (EPEC);Cationic antimicrobial peptide (CAMP) resistance - Escherichia coli O127:H6 E2348/69 (EPEC)
E2348C_2097		hypothetical protein	-0.976372	0.000417382	0.00148166	50.806	54.3931	59.7911	20.6583	27.4222	33.6816	59	63	74	23	25	30	4.58794	2.15562
E2348C_0863	ybjQ	hypothetical protein	0.501703	0.000419376	0.00148665	1945.27	2067.8	1971.49	2885.88	2414.25	3213.23	2259	2395	2440	3213	2201	2862	348.057	468.918
E2348C_2051	fliE	flagellar hook-basal body protein FliE	-1.82875	0.000419447	0.00148665	31.0003	132.961	11.3118	13.4728	12.0658	8.98177	36	154	14	15	11	8	10.2994	1.95115	path:ecg02040	;Flagellar assembly - Escherichia coli O127:H6 E2348/69 (EPEC)
E2348C_2408	yfbB	acyl-CoA thioester hydrolase	-0.623783	0.000419926	0.00148718	194.613	215.846	199.573	141.914	123.948	125.745	226	250	247	158	113	112	15.1395	9.19749	path:ecg00130;path:ecg01100;path:ecg01110	;Ubiquinone and other terpenoid-quinone biosynthesis - Escherichia coli O127:H6 E2348/69 (EPEC);Metabolic pathways - Escherichia coli O127:H6 E2348/69 (EPEC);Biosynthesis of secondary metabolites - Escherichia coli O127:H6 E2348/69 (EPEC)
E2348C_2311	yeiN	hypothetical protein	1.31378	0.000422701	0.00149584	61.1395	132.961	33.9355	254.187	123.948	245.876	71	154	42	283	113	219	4.53048	11.8516	path:ecg00240	;Pyrimidine metabolism - Escherichia coli O127:H6 E2348/69 (EPEC)
E2348C_0492	fepD	iron-enterobactin transporter membrane protein	-0.587353	0.000430189	0.00152115	339.281	330.676	320.771	211.973	252.284	190.863	394	383	397	236	230	170	18.587	11.6213	path:ecg02010	;ABC transporters - Escherichia coli O127:H6 E2348/69 (EPEC)
E2348C_3772	bcsC	cellulose synthase subunit BcsC	-0.513869	0.000439856	0.00155411	3983.54	4897.11	3963.18	3052.05	2648.98	3248.03	4626	5672	4905	3398	2415	2893	69.5594	45.9608
E2348C_1688	pntA	NAD(P) transhydrogenase subunit alpha	0.52078	0.000440241	0.00155426	3553.84	4180.5	3412.94	5309.19	5571.09	5198.2	4127	4842	4224	5911	5079	4630	136.853	187.052	path:ecg00760;path:ecg01100	;Nicotinate and nicotinamide metabolism - Escherichia coli O127:H6 E2348/69 (EPEC);Metabolic pathways - Escherichia coli O127:H6 E2348/69 (EPEC)
E2348C_4098	aslB	regulator of arylsulfatase activity	-0.715666	0.000443934	0.00156607	317.753	246.927	227.852	140.117	173.308	162.795	369	286	282	156	158	145	12.1056	6.87654
E2348C_3405	tdcD	propionate/acetate kinase	-0.712968	0.000451918	0.00159299	132.612	150.229	109.886	70.0587	75.6852	90.9404	154	174	136	78	69	81	6.11248	3.49601	path:ecg00640;path:ecg01100	;Propanoate metabolism - Escherichia coli O127:H6 E2348/69 (EPEC);Metabolic pathways - Escherichia coli O127:H6 E2348/69 (EPEC)
E2348C_4541	ytfF	hypothetical protein	0.709717	0.000459498	0.00161845	88.6953	75.1143	108.27	160.776	155.758	134.727	103	87	134	179	142	120	5.27319	8.2486
E2348C_2617	yfeZ	hypothetical protein	0.485808	0.000461976	0.00162591	477.921	417.877	497.72	608.972	688.845	663.528	555	484	616	678	628	591	58.4679	77.769
E2348C_3581	rplW	50S ribosomal protein L23	-0.706134	0.000463372	0.00162956	23961.5	21249.6	24871.5	12519	17923.1	11930	27826	24612	30782	13938	16340	10626	4366.39	2493.69	path:ecg03010	;Ribosome - Escherichia coli O127:H6 E2348/69 (EPEC)
E2348C_4607		integrase	-0.565504	0.000469472	0.00164972	316.031	374.708	323.195	196.703	241.315	243.63	367	434	400	219	220	217	15.7474	10.0408
E2348C_4444	adiY	DNA-binding transcriptional activator	-1.20551	0.000477294	0.00167591	82.6674	201.168	79.1828	62.8732	26.3253	55.0133	96	233	98	70	24	49	8.89546	3.37328
E2348C_3398	yhaK	pirin	-0.622649	0.000479623	0.00168178	186.863	173.54	201.997	135.626	105.301	120.131	217	201	250	151	96	107	15.1196	9.16846
E2348C_4226	yiiS	hypothetical protein	-0.751079	0.00047971	0.00168178	1115.15	1425.44	1119.87	757.173	511.149	870.109	1295	1651	1386	843	466	775	229.481	127.236
E2348C_0536	ybeA	rRNA large subunit methyltransferase	0.660294	0.000495246	0.0017349	364.253	303.911	430.657	608.972	568.187	579.324	423	352	533	678	518	516	44.3681	66.9272
E2348C_3253	yghJ	inner membrane lipoprotein	-0.448004	0.000499099	0.00174704	6278.42	6404.57	5679.34	4142.45	4942.57	4330.33	7291	7418	7029	4612	4506	3857	75.63	52.3108
E2348C_1529		hypothetical protein	-0.536277	0.000503387	0.00176068	283.308	333.266	319.155	217.362	221.571	202.09	329	386	395	242	202	180	21.5958	14.0069
E2348C_0124	speE	spermidine synthase	0.770381	0.000504883	0.00176455	1787.68	1865.77	2612.22	3264.02	4350.25	3272.73	2076	2161	3233	3634	3966	2915	136.404	223.968	path:ecg00270;path:ecg00330;path:ecg00410;path:ecg00480;path:ecg01100	;Cysteine and methionine metabolism - Escherichia coli O127:H6 E2348/69 (EPEC);Arginine and proline metabolism - Escherichia coli O127:H6 E2348/69 (EPEC);beta-Alanine metabolism - Escherichia coli O127:H6 E2348/69 (EPEC);Glutathione metabolism - Escherichia coli O127:H6 E2348/69 (EPEC);Metabolic pathways - Escherichia coli O127:H6 E2348/69 (EPEC)
E2348C_0414	fsr	fosmidomycin efflux system	-0.621794	0.000506281	0.00176759	311.725	356.577	297.339	234.427	211.699	174.022	362	413	368	261	193	155	14.8882	9.04695
E2348C_4019	tnaA	tryptophanase	-0.816199	0.000506535	0.00176759	99.0287	113.967	71.1029	51.1968	54.8443	51.6452	115	132	88	57	50	46	3.7728	1.98631	path:ecg00380	;Tryptophan metabolism - Escherichia coli O127:H6 E2348/69 (EPEC)
E2348C_0321	adrA	diguanylate cyclase AdrA	-0.767364	0.000510821	0.00178117	112.807	81.158	94.5345	50.2986	60.3288	56.136	131	94	117	56	55	50	4.88615	2.66651
E2348C_1471	yciS	hypothetical protein	0.475109	0.000521757	0.0018179	777.591	810.716	884.746	1202.67	1246.06	1002.59	903	939	1095	1339	1136	893	150.909	199.059
E2348C_2899	ffh	signal recognition particle protein	-0.396409	0.000522569	0.00181933	5523.22	5257.14	5199.4	3970.89	4433.62	3707.22	6414	6089	6435	4421	4042	3302	221.263	158.561	path:ecg03060;path:ecg03070	;Protein export - Escherichia coli O127:H6 E2348/69 (EPEC);Bacterial secretion system - Escherichia coli O127:H6 E2348/69 (EPEC)
E2348C_3414	garD	(D)-galactarate dehydrogenase	-0.798652	0.000523739	0.001822	155.863	167.496	101.806	90.7171	71.2976	76.345	181	194	126	101	65	68	5.08797	2.70229	path:ecg00053	;Ascorbate and aldarate metabolism - Escherichia coli O127:H6 E2348/69 (EPEC)
E2348C_4612		McrB family protein, GTPase subunit of restriction endonuclease	-0.56161	0.000526759	0.0018311	2039.13	2449.42	2598.49	1432.61	1905.29	1431.47	2368	2837	3216	1595	1737	1275	64.9683	41.3942
E2348C_2327	yejF	fused oligopeptide transporter subunits of ABC superfamilly: ATP-binding components	0.617815	0.00052973	0.00184001	552.839	403.2	548.623	802.083	692.135	836.427	642	467	679	893	631	745	17.8933	26.1503	path:ecg02010	;ABC transporters - Escherichia coli O127:H6 E2348/69 (EPEC)
E2348C_3686	yhhY	acetyltransferase YhhY	0.591782	0.000533737	0.0018525	206.669	169.223	227.852	313.468	276.415	327.835	240	196	282	349	252	292	23.3293	33.4813
E2348C_3719	nikC	nickel transporter permease NikC	-1.19422	0.000536916	0.0018621	29.2781	32.8085	32.3195	12.5746	18.6471	6.73633	34	38	40	14	17	6	2.13264	0.810021	path:ecg02010	;ABC transporters - Escherichia coli O127:H6 E2348/69 (EPEC)
E2348C_0246	ecpD	hypothetical protein	-0.573291	0.000542612	0.00188042	2589.39	1854.55	2371.44	1477.52	1400.72	1669.49	3007	2148	2935	1645	1277	1487	78.3793	49.3687
E2348C_2256	yehC		1.34379	0.000549786	0.00190382	20.6669	6.90706	8.88786	35.9275	28.5191	38.1725	24	8	11	40	26	34	1.02906	2.72055
E2348C_2619	amiA	N-acetylmuramoyl-L-alanine amidase	0.462369	0.000551009	0.00190659	1333.01	1242.41	1620.01	1993.98	1821.93	1987.22	1548	1439	2005	2220	1661	1770	91.0466	118.971	path:ecg01503	;Cationic antimicrobial peptide (CAMP) resistance - Escherichia coli O127:H6 E2348/69 (EPEC)
E2348C_0897	focA	formate transporter	0.514551	0.000551858	0.00190807	3168.92	2513.31	3044.5	4193.64	3626.31	4713.18	3680	2911	3768	4669	3306	4198	192.154	260.693
E2348C_1463	yciN	hypothetical protein	-0.451148	0.000557207	0.00192509	760.368	726.105	845.963	626.936	551.734	519.82	883	841	1047	698	503	463	174.653	120.114
E2348C_3320		ferrichrome-binding protein	-0.703123	0.000563738	0.00194617	828.397	573.286	547.007	352.988	435.464	392.952	962	664	677	393	397	350	38.8417	22.2376	path:ecg02010	;ABC transporters - Escherichia coli O127:H6 E2348/69 (EPEC)
E2348C_0903	cmk	cytidylate kinase	0.51957	0.000565507	0.00195078	6630.62	5981.52	7562.76	8987.28	11200.3	8894.2	7700	6928	9360	10006	10211	7922	556.914	758.298	path:ecg00240;path:ecg01100	;Pyrimidine metabolism - Escherichia coli O127:H6 E2348/69 (EPEC);Metabolic pathways - Escherichia coli O127:H6 E2348/69 (EPEC)
E2348C_1349	narH	nitrate reductase 1 subunit, beta (Fe-S)	-0.953241	0.000570888	0.00196784	229.058	250.381	230.276	128.441	115.173	107.781	266	290	285	143	105	96	8.6871	4.06923	path:ecg00910;path:ecg01120;path:ecg02020	;Nitrogen metabolism - Escherichia coli O127:H6 E2348/69 (EPEC);Microbial metabolism in diverse environments - Escherichia coli O127:H6 E2348/69 (EPEC);Two-component system - Escherichia coli O127:H6 E2348/69 (EPEC)
E2348C_0006	yaaA	hypothetical protein	0.451322	0.000575258	0.0019814	938.62	846.115	1001.9	1351.77	1171.47	1300.11	1090	980	1240	1505	1068	1158	67.7006	87.751
E2348C_4058	rbsD	D-ribose pyranase	0.926843	0.000579497	0.00199448	221.308	411.834	216.541	610.768	537.474	520.943	257	477	268	680	490	464	37.8903	70.8338	path:ecg02010	;ABC transporters - Escherichia coli O127:H6 E2348/69 (EPEC)
E2348C_3737	gor	glutathione reductase	-0.357049	0.000584273	0.00200852	1875.52	1840.73	1816.36	1429.92	1367.82	1514.55	2178	2132	2248	1592	1247	1349	77.1014	56.8634	path:ecg00480	;Glutathione metabolism - Escherichia coli O127:H6 E2348/69 (EPEC)
E2348C_4381	yjbR	hypothetical protein	-0.573049	0.000584467	0.00200852	610.533	579.33	581.751	429.334	344.422	407.548	709	671	720	478	314	363	93.594	59.0058
E2348C_3396	yhaH	hypothetical protein	-0.717864	0.000587396	0.00201705	1060.9	1210.46	1142.49	667.354	576.962	800.5	1232	1402	1414	743	526	713	174.253	98.9299
E2348C_0468	nfrA	bacteriophage N4 receptor, outer membrane subunit	-0.451106	0.00059217	0.0020319	911.064	833.164	771.628	622.445	552.831	657.914	1058	965	955	693	504	586	15.9595	11.0011
E2348C_0844	ybjL	hypothetical protein	0.426949	0.00059306	0.00203341	954.12	933.317	1019.68	1285.31	1416.08	1219.27	1108	1081	1262	1431	1291	1086	32.5242	41.4668
E2348C_2950	emrB	multidrug efflux system protein	-0.673108	0.00059466	0.00203735	225.613	205.485	206.845	112.274	151.37	132.481	262	238	256	125	138	118	7.81994	4.594
E2348C_4363	pspG	phage shock protein G	-1.83717	0.000596168	0.00204097	4915.27	26927.2	5154.96	2209.54	2667.63	1846.88	5708	31188	6380	2460	2432	1645	2820.89	493.169
E2348C_3578	rplV	50S ribosomal protein L22	-0.710964	0.000605148	0.00207015	23502.5	24454.5	25421.7	12342.9	19617.8	12215.2	27293	28324	31463	13742	17885	10880	4154.22	2365.96	path:ecg03010	;Ribosome - Escherichia coli O127:H6 E2348/69 (EPEC)
E2348C_4463	cutA	divalent-cation tolerance protein CutA	0.780227	0.000625721	0.00213891	747.451	424.784	926.761	1172.14	1257.03	1248.47	868	492	1147	1305	1146	1112	117.374	193.55
E2348C_1853	ydiZ	hypothetical protein	-0.610389	0.000628344	0.00214625	16400	13620.7	17808.8	9350.14	9305.99	12388.1	19045	15776	22041	10410	8484	11034	3105.16	1905.37
E2348C_4569	yjgF	ketoacid-binding protein	0.587761	0.000631968	0.002157	1005.79	969.579	1089.17	1653.57	1439.12	1550.48	1168	1123	1348	1841	1312	1381	149.395	213.933
E2348C_1795	btuE	glutathione peroxidase	0.491312	0.000639659	0.0021816	6455.81	6208.58	8129.16	9689.66	8837.62	10842.1	7497	7191	10061	10788	8057	9657	711.101	949.507	path:ecg00480;path:ecg00590	;Glutathione metabolism - Escherichia coli O127:H6 E2348/69 (EPEC);Arachidonic acid metabolism - Escherichia coli O127:H6 E2348/69 (EPEC)
E2348C_2811	iscA	iron-sulfur cluster assembly protein	0.549611	0.000645695	0.00220052	2619.52	3020.11	2116.93	3991.55	3503.46	3932.89	3042	3498	2620	4444	3194	3503	450.357	629.07
E2348C_0852	potG	putrescine ABC transporter ATP-binding protein	0.870672	0.000646519	0.00220167	2541.16	2047.94	2465.98	4700.22	3591.21	4974.78	2951	2372	3052	5233	3274	4431	117.524	208.724	path:ecg02010	;ABC transporters - Escherichia coli O127:H6 E2348/69 (EPEC)
E2348C_3202	yqgF	Holliday junction resolvase-like protein	0.655642	0.000649761	0.00221105	235.947	195.988	315.923	379.036	434.367	379.48	274	227	391	422	396	338	33.9061	51.0225
E2348C_0482	mokC2	regulatory protein MokC for HokC 2	0.98475	0.000650934	0.00221337	100.751	59.5734	112.31	168.859	267.64	126.867	117	69	139	188	244	113	20.4974	39.8313
E2348C_1381	yciB	intracellular septation protein A	0.426074	0.000652005	0.00221534	653.589	750.28	688.405	959.266	972.938	886.95	759	869	852	1068	887	790	72.9661	93.0837
E2348C_ncR_28			-0.615992	0.000658036	0.00223416	446.06	342.763	492.064	315.264	252.284	259.349	518	397	609	351	230	231	151.352	92.0953
E2348C_3700	livJ	leucine/isoleucine/valine transporter subunit	0.372863	0.000660383	0.00224044	4025.73	3822.2	3804.81	5261.59	4812.04	5045.51	4675	4427	4709	5858	4387	4494	199.063	244.219	path:ecg02010	;ABC transporters - Escherichia coli O127:H6 E2348/69 (EPEC)
E2348C_2862	pssA	phosphatidylserine synthase	0.48536	0.000661665	0.00224311	2349.13	2152.41	2742.31	3303.54	3653.73	3231.19	2728	2493	3394	3678	3331	2878	100.86	134	path:ecg00260;path:ecg00564;path:ecg01100;path:ecg01110	;Glycine, serine and threonine metabolism - Escherichia coli O127:H6 E2348/69 (EPEC);Glycerophospholipid metabolism - Escherichia coli O127:H6 E2348/69 (EPEC);Metabolic pathways - Escherichia coli O127:H6 E2348/69 (EPEC);Biosynthesis of secondary metabolites - Escherichia coli O127:H6 E2348/69 (EPEC)
E2348C_0183	skp	periplasmic chaperone	0.388404	0.000663683	0.00224826	5008.27	5453.13	5020.83	6694.2	7071.63	6546.59	5816	6316	6214	7453	6447	5831	600.121	745.388
E2348C_2446	hisP	histidine/lysine/arginine/ornithine transporter subunit	0.638929	0.000668313	0.00226225	1250.35	1114.63	1464.88	1976.91	2067.63	1983.85	1452	1291	1813	2201	1885	1767	93.4465	138.921	path:ecg02010	;ABC transporters - Escherichia coli O127:H6 E2348/69 (EPEC)
E2348C_3279	hybE	hydrogenase 2-specific chaperone	-0.497831	0.00067424	0.00228061	235.086	221.889	223.812	158.081	168.921	152.69	273	257	277	176	154	136	26.2585	17.4939
E2348C_0044	fixC	oxidoreductase FixC	-0.858378	0.000677469	0.00228981	99.0287	80.2946	69.4869	49.4004	30.7128	52.7679	115	93	86	55	28	47	3.64815	1.84229
E2348C_0444	ybbW	allantoin permease	-1.01482	0.000683371	0.00230804	121.418	144.185	57.3671	45.8076	46.0692	60.6269	141	167	71	51	42	54	4.1672	1.87199
E2348C_2703	narQ	nitrate/nitrite sensor protein NarQ	-0.475305	0.000684751	0.00231097	558.005	695.886	621.342	454.483	477.146	410.916	648	806	769	506	435	366	20.5311	13.9238	path:ecg02020	;Two-component system - Escherichia coli O127:H6 E2348/69 (EPEC)
E2348C_4310	zraS	sensor protein ZraS	-0.699594	0.000690575	0.00232889	510.644	381.615	319.963	247.002	290.675	197.599	593	442	396	275	265	176	16.6203	9.51499	path:ecg02020	;Two-component system - Escherichia coli O127:H6 E2348/69 (EPEC)
E2348_P1_rr__05			-0.680747	0.000695156	0.00234259	107.64	120.01	129.278	82.6334	77.879	58.3815	125	139	160	92	71	52	7.38444	4.27913
E2348C_1921	yeaP	diguanylate cyclase	0.78217	0.000703287	0.00236822	2771.94	1802.74	4052.86	5074.77	5245.31	4820.96	3219	2088	5016	5650	4782	4294	159.323	263.154
E2348C_4207	rhaD	rhamnulose-1-phosphate aldolase	-0.600601	0.000706973	0.00237886	226.474	233.977	214.117	142.812	159.049	139.217	263	271	265	159	145	124	15.4079	9.53479	path:ecg00040;path:ecg00051;path:ecg01120	;Pentose and glucuronate interconversions - Escherichia coli O127:H6 E2348/69 (EPEC);Fructose and mannose metabolism - Escherichia coli O127:H6 E2348/69 (EPEC);Microbial metabolism in diverse environments - Escherichia coli O127:H6 E2348/69 (EPEC)
E2348C_1477	yciZ	hypothetical protein	0.85984	0.000713316	0.00239842	1465.62	790.859	2061.98	2784.38	2540.39	2731.58	1702	916	2552	3100	2316	2433	470.786	825.766
E2348C_2276	yehX	transporter subunit: ATP-binding component of ABC superfamily	0.523434	0.000727137	0.00244307	651.867	663.078	676.285	889.207	843.506	1147.42	757	768	837	990	769	1022	40.4978	55.4851	path:ecg02010	;ABC transporters - Escherichia coli O127:H6 E2348/69 (EPEC)
E2348C_2607	cysA	sulfate/thiosulfate transporter subunit	-0.539478	0.000730434	0.00245233	11403.8	13865.9	10734.1	8151.96	8748.77	7711.97	13243	16060	13285	9076	7976	6869	616.865	399.714	path:ecg00920;path:ecg02010	;Sulfur metabolism - Escherichia coli O127:H6 E2348/69 (EPEC);ABC transporters - Escherichia coli O127:H6 E2348/69 (EPEC)
E2348C_0545	gltL	glutamate and aspartate transporter subunit	0.693858	0.000732492	0.00245741	390.087	494.718	400.762	649.39	842.409	617.497	453	573	496	723	768	550	33.3094	51.8086	path:ecg02010;path:ecg02020	;ABC transporters - Escherichia coli O127:H6 E2348/69 (EPEC);Two-component system - Escherichia coli O127:H6 E2348/69 (EPEC)
E2348C_2085	mtfA	hypothetical protein	0.659587	0.000739604	0.00247943	1239.15	1033.47	1657.18	2412.53	1688.11	2181.45	1439	1197	2051	2686	1539	1943	93.0993	140.345
E2348C_2300	yeiG	esterase	0.613413	0.000744867	0.00249522	596.756	668.258	630.23	1065.25	859.959	1001.47	693	774	780	1186	784	892	42.6529	62.3491	path:ecg00680;path:ecg01120;path:ecg01200	;Methane metabolism - Escherichia coli O127:H6 E2348/69 (EPEC);Microbial metabolism in diverse environments - Escherichia coli O127:H6 E2348/69 (EPEC);Carbon metabolism - Escherichia coli O127:H6 E2348/69 (EPEC)
E2348C_2128	pocR	pdu/cob regulatory protein	0.758794	0.000751652	0.00251608	81.8063	82.8847	74.3348	134.728	146.983	130.236	95	96	92	150	134	116	4.90677	8.00263
E2348C_0234	phoE	outer membrane phosphoporin protein E	-1.03646	0.000762394	0.00255015	64.5839	143.322	65.447	42.2149	38.391	46.0316	75	166	81	47	35	41	4.83958	2.13986
E2348C_1661	ydfZ	hypothetical protein	-1.11017	0.00076544	0.00255845	265.225	778.771	259.364	190.416	176.599	198.722	308	902	321	212	161	177	119.066	49.4742
E2348C_3574	rpsQ	30S ribosomal protein S17	-0.720914	0.000768564	0.00256699	6408.45	6467.6	6237.66	3239.77	5280.41	2893.25	7442	7491	7720	3607	4814	2577	1412.94	797.949	path:ecg03010	;Ribosome - Escherichia coli O127:H6 E2348/69 (EPEC)
E2348C_2912			-0.679786	0.000769818	0.00256928	110.223	132.961	143.014	70.9569	78.9758	88.695	128	154	177	79	72	79	8.32461	4.87478
E2348C_2498		hypothetical protein	-0.605735	0.00077501	0.00257899	193.752	163.179	146.246	101.495	107.495	119.008	225	189	181	113	98	106	16.1458	9.95672
E2348C_3103	ygdR	hypothetical protein	0.71572	0.000773686	0.00257899	477.06	530.98	470.249	904.476	578.059	982.381	554	615	582	1007	527	875	127.125	200.848
E2348C_3252	pppA	bifunctional prepilin leader peptidase/methylase	-0.570744	0.000774454	0.00257899	395.254	591.417	452.473	308.079	330.163	323.344	459	685	560	343	301	288	33.3796	21.1787
E2348C_4332		sorbose-permease PTS system IIC component	-0.809805	0.000774371	0.00257899	69.7507	90.6552	58.9831	36.8257	40.5848	44.9088	81	105	73	41	37	40	5.16613	2.73646	path:ecg00051;path:ecg02060	;Fructose and mannose metabolism - Escherichia coli O127:H6 E2348/69 (EPEC);Phosphotransferase system (PTS) - Escherichia coli O127:H6 E2348/69 (EPEC)
E2348C_0037	caiD	carnitinyl-CoA dehydratase	-0.957346	0.000778561	0.0025889	52.5283	78.5678	47.6713	31.4366	21.9377	34.8044	61	91	59	35	20	31	3.75292	1.76024
E2348_P1_rr__15			1.5672	0.000783607	0.00260377	4.3056	10.3606	5.65591	18.862	12.0658	44.9088	5	12	7	21	11	40	0.311303	1.1131
E2348C_1513	ycjW	DNA-binding transcriptional regulator	0.499145	0.000787318	0.00261226	251.447	240.884	278.756	414.963	342.229	336.816	292	279	345	462	312	300	14.5641	19.5136
E2348C_2242	fbaB	fructose-bisphosphate aldolase	-0.817753	0.000787231	0.00261226	47227.2	46168.5	42222.2	27564.5	14475.6	33100.1	54844	53474	52256	30689	13197	29482	2427.79	1274.12	path:ecg00010;path:ecg00030;path:ecg00051;path:ecg00680;path:ecg01100;path:ecg01110;path:ecg01120;path:ecg01130;path:ecg01200;path:ecg01230	;Glycolysis / Gluconeogenesis - Escherichia coli O127:H6 E2348/69 (EPEC);Pentose phosphate pathway - Escherichia coli O127:H6 E2348/69 (EPEC);Fructose and mannose metabolism - Escherichia coli O127:H6 E2348/69 (EPEC);Methane metabolism - Escherichia coli O127:H6 E2348/69 (EPEC);Metabolic pathways - Escherichia coli O127:H6 E2348/69 (EPEC);Biosynthesis of secondary metabolites - Escherichia coli O…
E2348C_3027	cysJ	sulfite reductase subunit alpha	-0.461228	0.000803217	0.00266305	19922.9	16655.5	19695.5	13147.7	13642	13921.7	23136	19291	24376	14638	12437	12400	590.409	403.515	path:ecg00920;path:ecg01100;path:ecg01120	;Sulfur metabolism - Escherichia coli O127:H6 E2348/69 (EPEC);Metabolic pathways - Escherichia coli O127:H6 E2348/69 (EPEC);Microbial metabolism in diverse environments - Escherichia coli O127:H6 E2348/69 (EPEC)
E2348C_3998	yidQ	hypothetical protein	0.488625	0.000805932	0.00267009	546.811	734.739	634.27	926.931	813.89	959.926	635	851	785	1032	742	855	108.215	144.684
E2348C_0627	nadA	quinolinate synthetase	-0.827192	0.000811603	0.00268494	29284.9	23046.3	25907.3	15693.2	8280.4	19043.6	34008	26693	32064	17472	7549	16962	1415.55	735.755	path:ecg00760;path:ecg01100	;Nicotinate and nicotinamide metabolism - Escherichia coli O127:H6 E2348/69 (EPEC);Metabolic pathways - Escherichia coli O127:H6 E2348/69 (EPEC)
E2348C_1758	ydhV	oxidoreductase	-0.544367	0.000811284	0.00268494	368.559	353.987	304.611	243.409	204.021	251.489	428	410	377	271	186	224	9.20617	5.92881
E2348C_2502		hypothetical protein	-0.677352	0.000813483	0.0026892	259.197	347.943	209.269	166.165	162.339	175.144	301	403	259	185	148	156	13.3797	7.84069
E2348C_3113	kduD	2-deoxy-D-gluconate 3-dehydrogenase	-0.664915	0.000817377	0.00270009	254.891	317.725	218.965	136.525	173.308	184.126	296	368	271	152	158	164	19.5305	11.5773	path:ecg00040	;Pentose and glucuronate interconversions - Escherichia coli O127:H6 E2348/69 (EPEC)
E2348C_0132	yadI	PTS Enzyme IIA	0.540892	0.000818347	0.00270132	172.224	181.31	210.885	255.086	273.125	299.767	200	210	261	284	249	267	24.1375	33.5123
E2348C_3210	ansB	L-asparaginase II	0.584155	0.000831882	0.002744	496.005	406.653	388.642	631.427	702.007	618.619	576	471	481	703	640	551	23.2787	33.251	path:ecg00250;path:ecg00460;path:ecg01100;path:ecg01110	;Alanine, aspartate and glutamate metabolism - Escherichia coli O127:H6 E2348/69 (EPEC);Cyanoamino acid metabolism - Escherichia coli O127:H6 E2348/69 (EPEC);Metabolic pathways - Escherichia coli O127:H6 E2348/69 (EPEC);Biosynthesis of secondary metabolites - Escherichia coli O127:H6 E2348/69 (EPEC)
E2348C_0160	fhuB	iron-hydroxamate transporter permease subunit	-0.793631	0.000833565	0.00274565	736.257	965.262	615.686	387.119	594.513	326.712	855	1118	762	431	542	291	21.9551	11.76	path:ecg02010	;ABC transporters - Escherichia coli O127:H6 E2348/69 (EPEC)
E2348C_1647	yneJ	DNA-binding transcriptional regulator	0.430772	0.0008336	0.00274565	357.364	426.511	423.385	538.913	538.571	555.747	415	494	524	600	491	495	25.7794	33.0327
E2348C_3974	yicL	hypothetical protein	0.645028	0.000835854	0.00275107	279.864	239.157	376.522	460.771	468.371	488.384	325	277	466	513	427	435	18.3195	27.3702
E2348_P1_055	trbA	conjugal transfer protein TrbA	-0.961663	0.000838159	0.00275665	51.6672	59.5734	58.1751	35.0294	24.1315	23.5771	60	69	72	39	22	21	9.58307	4.42332
E2348C_0438	allS	DNA-binding transcriptional activator AllS	-0.759851	0.000839207	0.00275809	86.1119	139.005	111.502	60.1786	74.5883	60.6269	100	161	138	67	68	54	6.8207	3.75958
E2348C_4285	birA	biotin--protein ligase	-0.404398	0.00085217	0.00279866	2303.49	2498.63	2326.2	1605.06	2007.3	1760.43	2675	2894	2879	1787	1830	1568	139.021	99.2409	path:ecg00780;path:ecg01100	;Biotin metabolism - Escherichia coli O127:H6 E2348/69 (EPEC);Metabolic pathways - Escherichia coli O127:H6 E2348/69 (EPEC)
E2348C_0540	holA	DNA polymerase III subunit delta	0.505305	0.00085315	0.00279898	737.118	644.947	892.018	1060.76	1108.95	1076.69	856	747	1104	1181	1011	959	41.6266	56.1117	path:ecg00230;path:ecg00240;path:ecg01100;path:ecg03030;path:ecg03430;path:ecg03440	;Purine metabolism - Escherichia coli O127:H6 E2348/69 (EPEC);Pyrimidine metabolism - Escherichia coli O127:H6 E2348/69 (EPEC);Metabolic pathways - Escherichia coli O127:H6 E2348/69 (EPEC);DNA replication - Escherichia coli O127:H6 E2348/69 (EPEC);Mismatch repair - Escherichia coli O127:H6 E2348/69 (EPEC);Homologous recombination - Escherichia coli O127:H6 E2348/69 (EPEC)
E2348C_tRNA_80			0.893905	0.000853505	0.00279898	539.061	616.455	803.947	986.211	1904.2	871.231	626	714	995	1098	1736	776	434.783	788.947
E2348C_4093	wzxE	O-antigen translocase	0.432668	0.000864296	0.00283231	624.311	595.734	639.118	750.886	929.063	839.795	725	690	791	836	847	748	28.0347	35.9423
E2348C_0537	ybeB	hypothetical protein	0.604548	0.000875525	0.00286703	430.56	425.648	611.646	731.126	838.021	684.86	500	493	757	814	764	610	87.1557	126.387
E2348C_2858	yfiF	methyltransferase	-0.497631	0.000878375	0.00287428	856.814	871.153	738.5	556.877	672.392	508.593	995	1009	914	620	613	453	44.7687	29.8501
E2348C_0574	fur	ferric uptake regulator	-0.426001	0.000887271	0.00290129	2821.03	3027.88	3323.25	2139.49	2443.86	2222.99	3276	3507	4113	2382	2228	1980	386.852	271.63
E2348C_3296	yqhC	DNA-binding transcriptional regulator	-0.594	0.000888755	0.00290404	400.42	512.849	374.906	281.133	290.675	273.944	465	594	464	313	265	244	25.3082	15.7609
E2348C_2694	eutQ	hypothetical protein	-1.16947	0.0008942	0.00291972	27.5558	41.4424	25.0476	10.7783	16.4533	11.2272	32	48	31	12	15	10	2.51419	0.977268
E2348C_1211	nagK	N-acetyl-D-glucosamine kinase	0.41564	0.000901519	0.00294149	1337.32	1254.5	1333.99	1674.22	1972.2	1606.61	1553	1453	1651	1864	1798	1431	81.208	102.715	path:ecg00520;path:ecg01100	;Amino sugar and nucleotide sugar metabolism - Escherichia coli O127:H6 E2348/69 (EPEC);Metabolic pathways - Escherichia coli O127:H6 E2348/69 (EPEC)
E2348C_3972		hypothetical protein	0.757587	0.00090701	0.00295727	98.1676	189.944	157.558	271.253	277.512	218.931	114	220	195	302	253	195	51.633	84.4436
E2348C_4419	rpiB	ribose-5-phosphate isomerase B	-0.702585	0.000928987	0.00302674	101.612	122.6	105.846	74.5497	51.5537	72.9769	118	142	131	83	47	65	13.805	7.89015	path:ecg00030;path:ecg00051;path:ecg01100;path:ecg01110;path:ecg01120;path:ecg01130;path:ecg01200;path:ecg01230	;Pentose phosphate pathway - Escherichia coli O127:H6 E2348/69 (EPEC);Fructose and mannose metabolism - Escherichia coli O127:H6 E2348/69 (EPEC);Metabolic pathways - Escherichia coli O127:H6 E2348/69 (EPEC);Biosynthesis of secondary metabolites - Escherichia coli O127:H6 E2348/69 (EPEC);Microbial metabolism in diverse environments - Escherichia coli O127:H6 E2348/69 (EPEC);Biosynthesis of antibio…
E2348C_2275	yehW	transporter subunit: membrane component of ABC superfamily	0.553366	0.000935369	0.00304534	331.531	449.822	376.522	561.368	546.25	604.024	385	521	466	625	498	538	29.747	41.7211	path:ecg02010	;ABC transporters - Escherichia coli O127:H6 E2348/69 (EPEC)
E2348C_2178		GDP-mannose mannosyl hydrolase	0.689902	0.000949213	0.00308819	167.918	155.409	173.717	277.54	327.969	207.703	195	180	215	309	299	185	18.7213	28.9165
E2348C_0967	etp	phosphotyrosine-protein phosphatase	-0.761805	0.000950811	0.00309116	1667.13	1830.37	1968.26	933.218	1329.43	898.177	1936	2120	2436	1039	1212	800	230.479	126.1
E2348C_4040	glmU	bifunctional N-acetylglucosamine-1-phosphate uridyltransferase/glucosamine-1-phosphate acetyltransferase	0.476978	0.000952948	0.00309588	4582.88	4215.9	5157.38	6256.78	7420.44	5838.15	5322	4883	6383	6966	6765	5200	192.16	253.809	path:ecg00520;path:ecg01100;path:ecg01130	;Amino sugar and nucleotide sugar metabolism - Escherichia coli O127:H6 E2348/69 (EPEC);Metabolic pathways - Escherichia coli O127:H6 E2348/69 (EPEC);Biosynthesis of antibiotics - Escherichia coli O127:H6 E2348/69 (EPEC)
E2348C_4345	yjbT	hypothetical protein	-0.603608	0.000955227	0.00310106	196.335	201.168	223.812	123.052	151.37	131.358	228	233	277	137	138	117	41.9977	25.948
E2348C_0069		hypothetical protein	-0.566223	0.000958439	0.00310925	550.255	523.21	580.943	364.665	334.55	409.793	639	606	719	406	305	365	71.2636	45.1868
E2348C_0619	ybgE	hypothetical protein	-0.723088	0.000959226	0.00310957	173.085	164.906	134.934	108.681	83.3634	88.695	201	191	167	121	76	79	30.3163	17.0154
E2348C_2027	yecH	hypothetical protein	-1.07554	0.000963211	0.00312025	176.529	417.014	210.885	147.303	81.1696	130.236	205	483	261	164	74	116	62.6726	26.6422
E2348C_2599	cysZ	sulfate transport protein CysZ	0.558026	0.00096975	0.00313918	269.53	249.518	283.604	452.687	378.426	358.148	313	289	351	504	345	319	19.8781	27.8071
E2348C_3460	greA	transcription elongation factor GreA	0.660681	0.000972843	0.00314694	827.536	590.554	845.963	1109.26	1529.06	986.872	961	684	1047	1235	1394	879	89.7708	135.488
E2348C_1129	csgE	curli assembly protein CsgE	-0.653757	0.000974037	0.00314855	181.696	157.136	166.445	122.154	95.4291	98.7994	211	182	206	136	87	88	24.4533	14.455
E2348C_1783	ydiR	electron transfer flavoprotein subunit YdiR	-0.863079	0.000980006	0.00316558	74.0562	67.3438	56.5591	47.604	27.4222	29.1907	86	78	70	53	25	26	3.9748	1.97486
E2348C_3386	exuT	hexuronate transporter	-0.623049	0.000986841	0.00318538	321.197	318.588	242.396	205.685	211.699	148.199	373	369	300	229	193	132	11.7107	7.09913
E2348C_2363	rcsC	hybrid sensory kinase in two-component regulatory system with RcsB and YojN	0.340129	0.000990373	0.0031945	4410.65	4489.59	4553.01	5397.22	6065.78	5596.76	5122	5200	5635	6009	5530	4985	90.5186	108.611	path:ecg02020	;Two-component system - Escherichia coli O127:H6 E2348/69 (EPEC)
E2348C_3607	crp	cAMP-regulatory protein	0.393798	0.00100666	0.00324473	1891.02	1899.44	2246.2	2758.34	2531.61	2661.97	2196	2200	2780	3071	2308	2371	179.913	224.028	path:ecg02020	;Two-component system - Escherichia coli O127:H6 E2348/69 (EPEC)
E2348C_0533	rlpA	rare lipoprotein A	0.358675	0.00101244	0.00326102	1155.62	1153.48	1253.19	1499.98	1514.8	1562.83	1342	1336	1551	1670	1381	1392	61.6941	74.9887
E2348C_0861	artP	arginine transporter ATP-binding subunit	0.759442	0.00101791	0.00327164	6837.29	3929.25	7944.94	10566.3	11395.6	10344.8	7940	4551	9833	11764	10389	9214	486.446	790.356	path:ecg02010	;ABC transporters - Escherichia coli O127:H6 E2348/69 (EPEC)
E2348C_2415	yfbM	hypothetical protein	-0.759247	0.00101752	0.00327164	123.14	140.731	92.9185	84.4297	57.0381	63.9951	143	163	115	94	52	57	13.3152	7.26147
E2348C_3148	fldB	flavodoxin FldB	-0.446444	0.00101711	0.00327164	1919.43	2166.23	1999.77	1454.17	1706.76	1287.76	2229	2509	2475	1619	1556	1147	219.57	151.926
E2348C_2371	yfaQ	hypothetical protein	-0.509955	0.00102992	0.00330791	243.697	214.119	249.668	164.369	154.661	175.144	283	248	309	183	141	156	8.09479	5.34358
E2348C_0008	talB	transaldolase B	0.394339	0.00103135	0.00331013	8364.91	8333.37	8932.3	11215.7	10944.7	11615.7	9714	9652	11055	12487	9978	10346	506.681	631.592	path:ecg00030;path:ecg01100;path:ecg01110;path:ecg01120;path:ecg01130;path:ecg01200;path:ecg01230	;Pentose phosphate pathway - Escherichia coli O127:H6 E2348/69 (EPEC);Metabolic pathways - Escherichia coli O127:H6 E2348/69 (EPEC);Biosynthesis of secondary metabolites - Escherichia coli O127:H6 E2348/69 (EPEC);Microbial metabolism in diverse environments - Escherichia coli O127:H6 E2348/69 (EPEC);Biosynthesis of antibiotics - Escherichia coli O127:H6 E2348/69 (EPEC);Carbon metabolism - Escheri…
E2348C_0123	speD	S-adenosylmethionine decarboxylase	0.675266	0.00103489	0.00331915	1373.49	1544.59	1737.98	2362.24	2906.75	2270.14	1595	1789	2151	2630	2650	2022	110.399	169.112	path:ecg00270;path:ecg00330;path:ecg01100	;Cysteine and methionine metabolism - Escherichia coli O127:H6 E2348/69 (EPEC);Arginine and proline metabolism - Escherichia coli O127:H6 E2348/69 (EPEC);Metabolic pathways - Escherichia coli O127:H6 E2348/69 (EPEC)
E2348C_3576	rplP	50S ribosomal protein L16	-0.682611	0.00103645	0.00332179	90817.9	109140	106451	53894	83601.4	50718.9	105465	126410	131748	60003	76217	45175	14039.4	8165.7	path:ecg03010	;Ribosome - Escherichia coli O127:H6 E2348/69 (EPEC)
E2348C_1557			-0.842313	0.00105088	0.00336565	58.5561	60.4368	50.9032	35.0294	28.5191	28.068	68	70	63	39	26	25	11.4716	5.85092
E2348C_0738	ybhL	hypothetical protein	-0.656509	0.00105499	0.00337643	1028.18	1136.21	846.771	694.3	560.509	630.969	1194	1316	1048	773	511	562	80.3896	47.6883
E2348C_1690	ydgI	arginine/ornithine antiporter	-0.539465	0.00105757	0.00338226	452.949	360.031	494.488	271.253	342.229	280.68	526	417	612	302	312	250	17.8675	11.5332
E2348C_1551	hrpA	ATP-dependent RNA helicase HrpA	-0.357194	0.00106509	0.00340218	3878.48	3993.14	3617.36	2977.5	2804.74	3169.44	4504	4625	4477	3315	2557	2823	56.2909	41.5269
E2348C_3172	fbaA	fructose-bisphosphate aldolase	-0.497302	0.00106589	0.00340218	12477.6	15098.8	12407.5	9757.02	8424.09	9993.34	14490	17488	15356	10863	7680	8901	696.663	465.362	path:ecg00010;path:ecg00030;path:ecg00051;path:ecg00680;path:ecg01100;path:ecg01110;path:ecg01120;path:ecg01130;path:ecg01200;path:ecg01230	;Glycolysis / Gluconeogenesis - Escherichia coli O127:H6 E2348/69 (EPEC);Pentose phosphate pathway - Escherichia coli O127:H6 E2348/69 (EPEC);Fructose and mannose metabolism - Escherichia coli O127:H6 E2348/69 (EPEC);Methane metabolism - Escherichia coli O127:H6 E2348/69 (EPEC);Metabolic pathways - Escherichia coli O127:H6 E2348/69 (EPEC);Biosynthesis of secondary metabolites - Escherichia coli O…
E2348C_3822	bax	hypothetical protein	0.576755	0.00106605	0.00340218	8080.74	8122.7	9401.74	13677.6	9944.37	14890.6	9384	9408	11636	15228	9066	13263	585.47	833.016
E2348C_4370	sucA	2-oxoglutarate dehydrogenase E1	-0.645602	0.00107945	0.00344251	344.448	245.201	251.284	176.943	184.277	169.531	400	284	311	197	168	151	5.78871	3.44799	path:ecg00020;path:ecg00310;path:ecg00380;path:ecg01100;path:ecg01110;path:ecg01120;path:ecg01130;path:ecg01200	;Citrate cycle (TCA cycle) - Escherichia coli O127:H6 E2348/69 (EPEC);Lysine degradation - Escherichia coli O127:H6 E2348/69 (EPEC);Tryptophan metabolism - Escherichia coli O127:H6 E2348/69 (EPEC);Metabolic pathways - Escherichia coli O127:H6 E2348/69 (EPEC);Biosynthesis of secondary metabolites - Escherichia coli O127:H6 E2348/69 (EPEC);Microbial metabolism in diverse environments - Escherichia …
E2348C_4090	rffH	glucose-1-phosphate thymidylyltransferase	0.478365	0.00108219	0.0034488	615.7	605.231	669.013	881.123	915.9	848.777	715	701	828	981	835	756	40.4193	53.4954	path:ecg00521;path:ecg00523;path:ecg01100;path:ecg01130	;Streptomycin biosynthesis - Escherichia coli O127:H6 E2348/69 (EPEC);Polyketide sugar unit biosynthesis - Escherichia coli O127:H6 E2348/69 (EPEC);Metabolic pathways - Escherichia coli O127:H6 E2348/69 (EPEC);Biosynthesis of antibiotics - Escherichia coli O127:H6 E2348/69 (EPEC)
E2348C_3121	ygeV	DNA-binding transcriptional regulator	-0.4223	0.00108443	0.00345351	830.119	831.438	783.748	637.714	561.606	618.619	964	963	970	710	512	551	25.9096	18.2242
E2348C_3384	uxaA	altronate hydrolase	-0.668863	0.00108519	0.00345351	286.753	328.085	228.66	185.027	199.633	138.095	333	380	283	206	182	123	10.6642	6.25829	path:ecg00040;path:ecg01100	;Pentose and glucuronate interconversions - Escherichia coli O127:H6 E2348/69 (EPEC);Metabolic pathways - Escherichia coli O127:H6 E2348/69 (EPEC)
E2348C_2614	murP	PTS system N-acetylmuramic acid transporter subunit IIBC	-0.559338	0.00108657	0.00345547	297.947	371.255	297.339	209.278	218.28	223.421	346	430	368	233	199	199	12.7597	8.15051	path:ecg00520;path:ecg02060	;Amino sugar and nucleotide sugar metabolism - Escherichia coli O127:H6 E2348/69 (EPEC);Phosphotransferase system (PTS) - Escherichia coli O127:H6 E2348/69 (EPEC)
E2348C_1692	ydgC	hypothetical protein	0.684994	0.00109767	0.0034883	159.307	117.42	213.309	260.475	296.159	243.63	185	136	264	290	270	217	27.5997	42.4684
E2348C_3221			-0.433521	0.00112319	0.0035669	645.839	739.056	638.31	545.201	455.208	490.629	750	856	790	607	415	437	61.1436	42.6669
E2348C_3047	pyrG	CTP synthetase	-0.36132	0.00112674	0.00357564	16124.5	18630.1	16565.4	12769.5	13555.3	13544.5	18725	21578	20502	14217	12358	12064	589.924	434.253	path:ecg00240;path:ecg01100	;Pyrimidine metabolism - Escherichia coli O127:H6 E2348/69 (EPEC);Metabolic pathways - Escherichia coli O127:H6 E2348/69 (EPEC)
E2348C_1997	torZ	trimethylamine N-oxide reductase system III, catalytic subunit	-0.700603	0.00114858	0.00364239	498.588	549.975	298.955	276.642	276.415	262.717	579	637	370	308	252	234	10.4263	5.98638
E2348C_2279	bglX	beta-D-glucoside glucohydrolase, periplasmic	0.453856	0.00115031	0.00364533	2934.69	3339.56	2886.94	4010.41	4108.94	4480.78	3408	3868	3573	4465	3746	3991	75.0617	97.8479	path:ecg00460;path:ecg00500;path:ecg01100;path:ecg01110	;Cyanoamino acid metabolism - Escherichia coli O127:H6 E2348/69 (EPEC);Starch and sucrose metabolism - Escherichia coli O127:H6 E2348/69 (EPEC);Metabolic pathways - Escherichia coli O127:H6 E2348/69 (EPEC);Biosynthesis of secondary metabolites - Escherichia coli O127:H6 E2348/69 (EPEC)
E2348C_4614		restriction endonuclease	0.526987	0.0011585	0.00366871	148.974	189.081	155.942	254.187	244.606	216.685	173	219	193	283	223	193	10.2573	14.0753
E2348C_4161	trkH	potassium transporter	0.416906	0.00115951	0.00366936	1295.12	1127.58	1419.63	1826.02	1633.26	1686.33	1504	1306	1757	2033	1489	1502	49.9735	63.1851
E2348C_1166	flgE	flagellar hook protein FlgE	-0.682681	0.00117267	0.00370581	114.529	145.048	99.3824	72.7533	72.3945	75.2223	133	168	123	81	66	67	5.59521	3.25969	path:ecg02040	;Flagellar assembly - Escherichia coli O127:H6 E2348/69 (EPEC)
E2348C_2418	nuoL	NADH dehydrogenase subunit L	-0.602214	0.00117264	0.00370581	3145.67	4200.36	2868.35	2195.17	2428.51	2038.86	3653	4865	3550	2444	2214	1816	104.203	64.4924	path:ecg00190;path:ecg01100	;Oxidative phosphorylation - Escherichia coli O127:H6 E2348/69 (EPEC);Metabolic pathways - Escherichia coli O127:H6 E2348/69 (EPEC)
E2348C_0885	lrp	leucine-responsive transcriptional regulator	0.409164	0.00117583	0.0037132	4148.01	4395.48	4304.15	5690.03	5992.29	5429.48	4817	5091	5327	6335	5463	4836	489.142	616.453
E2348C_1852	pfkB	6-phosphofructokinase	-0.684732	0.00117977	0.00372304	3142.22	4061.35	3159.23	2302.96	1424.86	2624.92	3649	4704	3910	2564	1299	2338	209.545	121.928	path:ecg00010;path:ecg00030;path:ecg00051;path:ecg00052;path:ecg00680;path:ecg01100;path:ecg01110;path:ecg01120;path:ecg01130;path:ecg01200;path:ecg01230	;Glycolysis / Gluconeogenesis - Escherichia coli O127:H6 E2348/69 (EPEC);Pentose phosphate pathway - Escherichia coli O127:H6 E2348/69 (EPEC);Fructose and mannose metabolism - Escherichia coli O127:H6 E2348/69 (EPEC);Galactose metabolism - Escherichia coli O127:H6 E2348/69 (EPEC);Methane metabolism - Escherichia coli O127:H6 E2348/69 (EPEC);Metabolic pathways - Escherichia coli O127:H6 E2348/69 (…
E2348C_3023	iap	alkaline phosphatase	0.411545	0.00118452	0.00373543	1147.01	1075.77	1223.29	1546.68	1388.66	1662.75	1332	1246	1514	1722	1266	1481	62.6468	79.0386
E2348C_1092		hypothetical protein	-0.391544	0.00118613	0.0037379	3038.03	3198.83	3031.57	2276.91	2281.52	2489.07	3528	3705	3752	2535	2080	2217	169.734	122.209
E2348C_0323	yaiI	hypothetical protein	0.542691	0.00119193	0.00375355	182.557	172.677	224.62	284.726	307.128	259.349	212	200	278	317	280	231	23.8492	33.0629
E2348C_2565	yfdV	transporter YfdV	-0.871816	0.00122614	0.00385672	124.001	164.043	85.6467	46.7058	84.4603	67.3633	144	190	106	52	77	60	7.42375	3.7523
E2348C_3480	lptB	ABC transporter ATP-binding protein	0.508213	0.0012264	0.00385672	2879.58	2148.96	3008.14	3526.29	4228.5	3744.27	3344	2489	3723	3926	3855	3335	209.301	282.576	path:ecg02010	;ABC transporters - Escherichia coli O127:H6 E2348/69 (EPEC)
E2348C_4672	prfC	peptide chain release factor 3	-0.53693	0.00122776	0.0038583	2312.1	2380.35	2127.43	1414.65	1894.32	1359.62	2685	2757	2633	1575	1727	1211	80.821	52.361
E2348C_1311	ldcA	L,D-carboxypeptidase A	0.513919	0.00123327	0.00387293	961.009	830.574	1236.22	1506.26	1421.57	1422.49	1116	962	1530	1677	1296	1267	62.5307	84.7792
E2348C_3291	yghA	oxidoreductase	1.38233	0.00123924	0.00388899	932.592	814.17	771.628	2772.71	1385.37	3459.1	1083	943	955	3087	1263	3081	53.687	153.715
E2348C_2086	yeeJ		-0.767495	0.00125156	0.00392491	83.5286	70.7974	75.1428	34.1312	49.3599	49.3997	97	82	93	38	45	44	4.6427	2.54444
E2348C_1937	sdaA	L-serine deaminase I	-0.483986	0.00125395	0.00392969	1298.57	1196.65	1156.23	860.465	742.592	994.731	1508	1386	1431	958	677	886	50.4545	33.9696	path:ecg00260;path:ecg00270;path:ecg01100;path:ecg01110;path:ecg01130;path:ecg01200;path:ecg01230	;Glycine, serine and threonine metabolism - Escherichia coli O127:H6 E2348/69 (EPEC);Cysteine and methionine metabolism - Escherichia coli O127:H6 E2348/69 (EPEC);Metabolic pathways - Escherichia coli O127:H6 E2348/69 (EPEC);Biosynthesis of secondary metabolites - Escherichia coli O127:H6 E2348/69 (EPEC);Biosynthesis of antibiotics - Escherichia coli O127:H6 E2348/69 (EPEC);Carbon metabolism - Es…
E2348C_2857	ung	uracil-DNA glycosylase	0.472933	0.00125856	0.00394138	318.614	358.304	394.298	561.368	453.014	478.279	370	415	488	625	413	426	29.2618	38.5558	path:ecg03410	;Base excision repair - Escherichia coli O127:H6 E2348/69 (EPEC)
E2348C_0609	mngR	DNA-binding transcriptional repressor MngR	-1.03803	0.00126252	0.00395106	155.863	416.15	139.782	112.274	108.592	106.658	181	482	173	125	99	95	18.3588	8.07805
E2348C_0427	ybbJ	hypothetical protein	0.871506	0.00126973	0.00397088	138.64	154.546	166.445	301.791	250.09	316.607	161	179	206	336	228	282	18.9977	33.9791
E2348C_2021	araG	L-arabinose transporter ATP-binding protein	-0.500969	0.00127938	0.0039983	323.781	279.736	260.172	210.176	208.408	187.494	376	324	322	234	190	167	10.7557	7.13174	path:ecg02010	;ABC transporters - Escherichia coli O127:H6 E2348/69 (EPEC)
E2348C_2067	yodD	hypothetical protein	-0.743114	0.00128922	0.00402348	1471.65	1597.26	1474.58	943.996	721.751	996.976	1709	1850	1825	1051	658	888	375.413	208.365
E2348C_3104	tas	aldo/keto reductase	-0.429056	0.00128843	0.00402348	3315.31	3498.43	3303.05	2698.16	2392.31	2395.89	3850	4052	4088	3004	2181	2134	183.13	128.199
E2348C_1748	cfa	cyclopropane-fatty-acyl-phospholipid synthase	-0.730275	0.00131314	0.00409531	11839.5	9694.92	11588.2	7031.02	4386.45	8185.76	13749	11229	14342	7828	3999	7291	544.491	304.566
E2348C_2403	yfbJ	hypothetical protein	0.773863	0.00131573	0.00410055	94.7231	100.152	128.47	191.314	185.374	188.617	110	116	159	213	169	168	15.7634	26.0524	path:ecg01503	;Cationic antimicrobial peptide (CAMP) resistance - Escherichia coli O127:H6 E2348/69 (EPEC)
E2348C_3824	avtA	valine--pyruvate transaminase	0.57109	0.00133446	0.00415604	11919.6	9573.19	14179.4	15965.3	20358.2	17127.1	13842	11088	17549	17775	18560	15255	537.741	760.465	path:ecg00290;path:ecg01100;path:ecg01110;path:ecg01130	;Valine, leucine and isoleucine biosynthesis - Escherichia coli O127:H6 E2348/69 (EPEC);Metabolic pathways - Escherichia coli O127:H6 E2348/69 (EPEC);Biosynthesis of secondary metabolites - Escherichia coli O127:H6 E2348/69 (EPEC);Biosynthesis of antibiotics - Escherichia coli O127:H6 E2348/69 (EPEC)
E2348C_2447	hisM	histidine/lysine/arginine/ornithine transporter subunit	0.668749	0.00134443	0.00418421	2033.96	1622.3	2304.38	2966.72	3777.68	2865.18	2362	1879	2852	3303	3444	2552	157.134	239.009	path:ecg02010	;ABC transporters - Escherichia coli O127:H6 E2348/69 (EPEC)
E2348_P1_052	trbB	conjugal transfer protein TrbB	-1.1248	0.00136901	0.00425777	58.5561	69.0706	25.0476	23.3529	25.2284	15.7181	68	80	31	26	23	14	5.24852	2.09701
E2348C_0864	ybjR	amidase	0.58536	0.00141355	0.00439327	1018.7	1022.25	924.337	1667.94	1125.41	1696.43	1183	1184	1144	1857	1026	1511	67.251	96.3784
E2348C_0636		UDP-galactose-4-epimerase	0.413475	0.00141968	0.00440931	709.562	682.936	637.502	874.836	859.959	977.89	824	791	789	974	784	871	37.6333	47.6004	path:ecg00052;path:ecg00520;path:ecg01100	;Galactose metabolism - Escherichia coli O127:H6 E2348/69 (EPEC);Amino sugar and nucleotide sugar metabolism - Escherichia coli O127:H6 E2348/69 (EPEC);Metabolic pathways - Escherichia coli O127:H6 E2348/69 (EPEC)
E2348C_0761	glnQ	glutamine ABC transporter ATP-binding protein	0.878536	0.00142538	0.00442395	1195.23	1170.75	1130.37	2307.45	2186.1	2156.75	1388	1356	1399	2569	1993	1921	91.1756	164.01	path:ecg02010	;ABC transporters - Escherichia coli O127:H6 E2348/69 (EPEC)
E2348C_0995		DNA-damage-inducible protein	-0.365208	0.00142905	0.00443232	19637	22494.6	22428.1	17159.9	17645.6	15205	22804	26054	27758	19105	16087	13543	1442.72	1057.55
E2348C_3819	xylG	xylose transporter ATP-binding subunit	-0.59785	0.00144945	0.00449248	176.529	223.616	165.637	108.681	118.464	143.708	205	259	205	121	108	128	6.8995	4.29521	path:ecg02010	;ABC transporters - Escherichia coli O127:H6 E2348/69 (EPEC)
E2348C_0474	cusB	copper/silver efflux system membrane fusion protein CusB	-0.946756	0.00145366	0.00450246	48.2227	49.2128	37.1674	15.2692	23.0346	29.1907	56	57	46	17	21	26	2.07102	0.986311	path:ecg02020	;Two-component system - Escherichia coli O127:H6 E2348/69 (EPEC)
E2348C_4671	yjjG	nucleotidase	-0.482995	0.00146117	0.00452261	432.282	353.124	460.553	290.115	287.384	309.871	502	409	570	323	262	276	34.7209	23.3514	path:ecg00230;path:ecg00240;path:ecg00760;path:ecg01100;path:ecg01110	;Purine metabolism - Escherichia coli O127:H6 E2348/69 (EPEC);Pyrimidine metabolism - Escherichia coli O127:H6 E2348/69 (EPEC);Nicotinate and nicotinamide metabolism - Escherichia coli O127:H6 E2348/69 (EPEC);Metabolic pathways - Escherichia coli O127:H6 E2348/69 (EPEC);Biosynthesis of secondary metabolites - Escherichia coli O127:H6 E2348/69 (EPEC)
E2348C_2421	nuoI	NADH dehydrogenase subunit I	-0.582857	0.00146923	0.00454447	2725.44	2500.36	2840.08	1914.94	1568.55	1851.37	3165	2896	3515	2132	1430	1649	280.334	175.211	path:ecg00190;path:ecg01100	;Oxidative phosphorylation - Escherichia coli O127:H6 E2348/69 (EPEC);Metabolic pathways - Escherichia coli O127:H6 E2348/69 (EPEC)
E2348C_1486		outer membrane channel protein	-0.588914	0.0014928	0.00461421	163.613	164.043	158.366	108.681	85.5572	125.745	190	190	196	121	78	112	6.66817	4.15692	path:ecg01501	;beta-Lactam resistance - Escherichia coli O127:H6 E2348/69 (EPEC)
E2348C_1923	yoaG	hypothetical protein	-1.21442	0.00150553	0.00464718	16.3613	19.8578	29.0875	8.0837	10.9689	5.6136	19	23	36	9	10	5	6.73241	2.4007
E2348C_4180		oxidoreductase with NAD(P)-binding Rossmann-fold domain	-1.01919	0.00150485	0.00464718	43.056	58.71	29.8955	17.0656	24.1315	20.209	50	68	37	19	22	18	2.8111	1.24686	path:ecg00650;path:ecg01100;path:ecg01200	;Butanoate metabolism - Escherichia coli O127:H6 E2348/69 (EPEC);Metabolic pathways - Escherichia coli O127:H6 E2348/69 (EPEC);Carbon metabolism - Escherichia coli O127:H6 E2348/69 (EPEC)
E2348C_2292	yeiT	oxidoreductase	-0.846063	0.00151484	0.00467274	78.3618	101.016	65.447	56.5859	41.6817	32.5589	91	117	81	63	38	29	3.71326	1.87861	path:ecg00240;path:ecg00410;path:ecg00770;path:ecg01100	;Pyrimidine metabolism - Escherichia coli O127:H6 E2348/69 (EPEC);beta-Alanine metabolism - Escherichia coli O127:H6 E2348/69 (EPEC);Pantothenate and CoA biosynthesis - Escherichia coli O127:H6 E2348/69 (EPEC);Metabolic pathways - Escherichia coli O127:H6 E2348/69 (EPEC)
E2348C_2284	yohF	acetoin dehydrogenase	-0.838089	0.00151854	0.00468096	1062.62	1082.68	970.393	588.314	346.616	757.837	1234	1254	1201	655	316	675	77.0509	39.6793
E2348C_2473	yfcP	fimbrial subunit protein	0.690974	0.00152687	0.00470342	62.0006	60.4368	53.3272	97.0044	94.3323	96.554	72	70	66	108	86	86	6.06757	9.40437
E2348C_0546	gltK	glutamate/aspartate transport system permease GltK; membrane component of ABC superfamily	0.859931	0.00153277	0.00471548	489.977	415.287	462.977	779.628	1105.66	679.246	569	481	573	868	1008	605	38.2699	67.7263	path:ecg02010;path:ecg02020	;ABC transporters - Escherichia coli O127:H6 E2348/69 (EPEC);Two-component system - Escherichia coli O127:H6 E2348/69 (EPEC)
E2348C_0754	ybiJ	hypothetical protein	-0.471413	0.00153347	0.00471548	464.143	582.783	497.72	368.257	403.654	336.816	539	675	616	410	368	300	111.358	75.7379
E2348C_2885			-0.707867	0.00153496	0.00471548	138.64	139.868	160.789	87.1243	109.689	67.3633	161	162	199	97	100	60	21.2473	12.069
E2348C_3598	slyD	FKBP-type peptidylprolyl isomerase	-0.316156	0.00153479	0.00471548	3558.14	3620.16	3585.85	2729.6	3066.9	2838.24	4132	4193	4438	3039	2796	2528	346.869	263.31
E2348C_3498	nanR	transcriptional regulator NanR	0.62102	0.00154364	0.00473893	483.949	360.894	617.302	778.73	822.665	673.633	562	418	764	867	750	600	34.928	51.2017
E2348C_0640	modA	molybdate transporter periplasmic protein	-0.455874	0.00154634	0.00474401	797.396	891.011	754.66	620.648	646.066	505.224	926	1032	934	691	589	450	59.4327	40.796	path:ecg02010	;ABC transporters - Escherichia coli O127:H6 E2348/69 (EPEC)
E2348C_2420	nuoJ	NADH dehydrogenase subunit J	-0.577421	0.00155568	0.0047694	4761.13	6265.57	4851.96	3516.41	3674.57	3353.57	5529	7257	6005	3915	3350	2987	537.957	338.8	path:ecg00190;path:ecg01100	;Oxidative phosphorylation - Escherichia coli O127:H6 E2348/69 (EPEC);Metabolic pathways - Escherichia coli O127:H6 E2348/69 (EPEC)
E2348C_2570	yfdY	hypothetical protein	-0.815096	0.00155917	0.00477686	315.17	492.128	362.786	202.991	250.09	194.231	366	570	449	226	228	173	90.4248	47.5029
E2348C_1047	torC	trimethylamine N-oxide (TMAO) reductase I, cytochrome c-type subunit	-0.767329	0.00157661	0.00482703	170.502	103.606	96.1505	67.3642	77.879	67.3633	198	120	119	75	71	60	5.96936	3.23277	path:ecg02020	;Two-component system - Escherichia coli O127:H6 E2348/69 (EPEC)
E2348C_3982	uhpC	regulatory protein UhpC	-0.579435	0.00159249	0.00487234	905.036	834.891	831.419	489.513	750.27	465.929	1051	967	1029	545	684	415	36.7448	23.0427	path:ecg02020	;Two-component system - Escherichia coli O127:H6 E2348/69 (EPEC)
E2348C_0218	fadE	acyl-CoA dehydrogenase	0.644514	0.00161888	0.00494975	1489.74	1532.5	1285.51	2531.1	1561.97	2727.09	1730	1775	1591	2818	1424	2429	33.1909	49.7747	path:ecg00071;path:ecg01100;path:ecg01212	;Fatty acid degradation - Escherichia coli O127:H6 E2348/69 (EPEC);Metabolic pathways - Escherichia coli O127:H6 E2348/69 (EPEC);Fatty acid metabolism - Escherichia coli O127:H6 E2348/69 (EPEC)
E2348C_2237	gatC	PTS system galactitol-specific transporter subunit IIC	-0.688303	0.00162537	0.00496624	105.918	140.731	101.806	79.9388	71.2976	60.6269	123	163	126	89	65	54	4.83018	2.78328	path:ecg00052;path:ecg01100;path:ecg02060	;Galactose metabolism - Escherichia coli O127:H6 E2348/69 (EPEC);Metabolic pathways - Escherichia coli O127:H6 E2348/69 (EPEC);Phosphotransferase system (PTS) - Escherichia coli O127:H6 E2348/69 (EPEC)
E2348C_2160	hisG	ATP phosphoribosyltransferase	0.573164	0.00164589	0.00502554	1680.04	1833.82	1544.06	2157.45	3195.23	2240.95	1951	2124	1911	2402	2913	1996	105.832	150.508	path:ecg00340;path:ecg01100;path:ecg01110;path:ecg01230	;Histidine metabolism - Escherichia coli O127:H6 E2348/69 (EPEC);Metabolic pathways - Escherichia coli O127:H6 E2348/69 (EPEC);Biosynthesis of secondary metabolites - Escherichia coli O127:H6 E2348/69 (EPEC);Biosynthesis of amino acids - Escherichia coli O127:H6 E2348/69 (EPEC)
E2348C_3703	ftsE	cell division protein FtsE	-0.430087	0.00165105	0.00503787	1041.95	927.273	861.314	688.013	749.174	655.669	1210	1074	1066	766	683	584	79.8089	55.7853	path:ecg02010	;ABC transporters - Escherichia coli O127:H6 E2348/69 (EPEC)
E2348C_ncR_09			1.12638	0.00165406	0.00504366	22.3891	40.579	13.7358	58.3823	74.5883	47.1543	26	47	17	65	68	42	18.1562	40.6316
E2348C_PP_9			-0.576947	0.00166808	0.00508297	294.503	303.911	213.309	164.369	180.986	194.231	342	352	264	183	165	173	0.428871	0.270296
E2348C_1461	yciK	short chain dehydrogenase	0.446799	0.00167581	0.00509965	598.478	563.789	665.782	935.913	715.17	849.9	695	653	824	1042	652	757	45.4534	58.7457
E2348C_3028	sscR	6-pyruvoyl tetrahydrobiopterin synthase	0.633857	0.00167517	0.00509965	153.279	130.371	209.269	254.187	284.094	236.894	178	151	259	283	259	211	25.4585	37.7645	path:ecg00790;path:ecg01100	;Folate biosynthesis - Escherichia coli O127:H6 E2348/69 (EPEC);Metabolic pathways - Escherichia coli O127:H6 E2348/69 (EPEC)
E2348C_2395	nudI	NUDIX hydrolase	0.569402	0.00168441	0.00512236	183.418	162.316	252.092	293.708	311.516	290.785	213	188	312	327	284	259	26.5197	37.5132
E2348C_1585	yncL	hypothetical protein	-0.726084	0.00169273	0.00514421	624.311	1176.79	723.957	596.397	410.236	490.629	725	1363	896	664	374	437	492.958	277.92
E2348C_4576	yjgK	hypothetical protein	0.5603	0.00170144	0.00516722	196.335	248.654	222.197	370.952	263.253	357.025	228	288	275	413	240	318	27.7168	39.0219
E2348C_3577	rpsC	30S ribosomal protein S3	-0.665994	0.00172601	0.0052383	42422.2	47206.3	45653.7	23205.6	38260.5	22571.2	49264	54676	56503	25836	34881	20104	3630.55	2134.87	path:ecg03010	;Ribosome - Escherichia coli O127:H6 E2348/69 (EPEC)
E2348C_0337	proY	permease	-0.519114	0.00173406	0.00525708	749.174	894.464	741.732	537.117	663.616	452.457	870	1036	918	598	605	403	32.6725	21.4448
E2348C_1720	nth	endonuclease III	0.870688	0.00173452	0.00525708	155.001	143.322	267.444	328.737	479.339	262.717	180	166	331	366	437	234	16.8191	30.003	path:ecg03410	;Base excision repair - Escherichia coli O127:H6 E2348/69 (EPEC)
E2348C_0883	cydD	cysteine/glutathione ABC transporter membrane/ATP-binding protein	0.498193	0.00175904	0.00532782	783.618	770.137	701.333	1049.98	1123.21	1030.66	910	892	868	1169	1024	918	24.0563	32.337	path:ecg02010	;ABC transporters - Escherichia coli O127:H6 E2348/69 (EPEC)
E2348C_0977	yccM	(4Fe-4S)-binding protein	0.684346	0.00176024	0.00532786	80.9452	82.8847	68.6789	138.321	145.886	94.3086	94	96	85	154	133	84	4.07827	6.27598
E2348C_4199		heat shock protein (Hsp90-family)	0.580872	0.00176934	0.00535184	197.196	171.813	151.902	217.362	287.384	282.926	229	199	188	242	262	252	5.35169	7.66063
E2348C_0520	citA	sensory histidine kinase CitA in two-component regulatory system with CitB	-0.373424	0.00177592	0.00536815	786.202	680.346	733.652	553.284	596.706	544.52	913	788	908	616	544	485	25.033	18.2166	path:ecg02020	;Two-component system - Escherichia coli O127:H6 E2348/69 (EPEC)
E2348C_4028	yieK		-0.492719	0.00181308	0.00547681	378.031	315.998	296.531	227.242	234.734	238.017	439	366	367	253	214	212	25.8548	17.2723
E2348C_1932	yoaB	hypothetical protein	0.609586	0.00181647	0.00548339	376.309	497.308	416.113	766.155	684.457	537.783	437	576	515	853	624	479	69.7076	101.752
E2348C_3136	guaD	guanine deaminase	0.593813	0.00182487	0.00550507	203.224	187.354	172.101	304.486	211.699	341.307	236	217	213	339	193	304	8.0569	11.6203	path:ecg00230;path:ecg01100	;Purine metabolism - Escherichia coli O127:H6 E2348/69 (EPEC);Metabolic pathways - Escherichia coli O127:H6 E2348/69 (EPEC)
E2348C_1850	yniD	hypothetical protein	0.734449	0.00182949	0.00551164	69.7507	41.4424	79.1828	98.8008	109.689	115.64	81	48	98	110	100	103	33.3972	53.5681
E2348C_3593	yheM	sulfur relay protein TusC	0.635501	0.00182917	0.00551164	173.946	103.606	164.021	231.733	257.768	205.458	202	120	203	258	235	183	23.2279	34.4134	path:ecg04122	;Sulfur relay system - Escherichia coli O127:H6 E2348/69 (EPEC)
E2348C_4164	mobA	molybdopterin-guanine dinucleotide biosynthesis protein MobA	0.779664	0.00183899	0.00553659	297.086	195.124	293.299	447.298	467.274	467.052	345	226	363	498	426	416	25.4108	42.1329
E2348C_2980		hypothetical protein	0.572826	0.00185574	0.00558329	450.365	720.925	531.656	829.028	940.032	787.027	523	835	658	923	857	701	74.5345	106.247
E2348C_1642	uxaB	altronate oxidoreductase	-0.460822	0.00187415	0.00563493	335.836	351.397	310.267	235.325	234.734	251.489	390	407	384	262	214	224	12.9428	8.86619	path:ecg00040;path:ecg01100	;Pentose and glucuronate interconversions - Escherichia coli O127:H6 E2348/69 (EPEC);Metabolic pathways - Escherichia coli O127:H6 E2348/69 (EPEC)
E2348C_4496	hflX	GTPase HflX	0.445107	0.00187766	0.00564172	17179.3	12768.6	17152.8	21949	20158.6	22288.3	19950	14789	21229	24437	18378	19852	695.126	896.7
E2348C_4148	yigP	hypothetical protein	0.362457	0.00190272	0.00571322	669.09	621.636	703.757	863.159	887.381	819.586	777	720	871	961	809	730	62.1077	75.6279
E2348C_3145	recJ	ssDNA exonuclease RecJ	-0.366822	0.00192364	0.0057722	4189.34	4137.33	3961.56	3021.51	3476.03	3010.01	4865	4792	4903	3364	3169	2681	133.6	97.7935	path:ecg03410;path:ecg03430;path:ecg03440	;Base excision repair - Escherichia coli O127:H6 E2348/69 (EPEC);Mismatch repair - Escherichia coli O127:H6 E2348/69 (EPEC);Homologous recombination - Escherichia coli O127:H6 E2348/69 (EPEC)
E2348C_4406		dipeptide ABC transporter periplasmic protein	-0.463743	0.00194133	0.00582141	1304.6	1669.78	1423.67	1114.65	941.129	1117.11	1515	1934	1762	1241	858	995	52.7371	36.07
E2348C_0162	clcA	chloride channel protein	0.484274	0.001944	0.00582554	1603.4	1481.56	1691.93	2326.31	1817.54	2575.52	1862	1716	2094	2590	1657	2294	63.3959	84.3265
E2348C_3305		malate/L-lactate dehydrogenase-family protein	-0.931224	0.00194738	0.00583181	67.1673	77.7044	39.5914	25.1493	28.5191	39.2952	78	90	49	28	26	35	3.42856	1.64351
E2348C_4089	rffG	dTDP-glucose 4,6-dehydratase	0.414903	0.00195179	0.00584115	1071.23	1000.66	1074.62	1480.21	1373.3	1355.12	1244	1159	1330	1648	1252	1207	55.5841	70.2584	path:ecg00521;path:ecg00523;path:ecg01100;path:ecg01130	;Streptomycin biosynthesis - Escherichia coli O127:H6 E2348/69 (EPEC);Polyketide sugar unit biosynthesis - Escherichia coli O127:H6 E2348/69 (EPEC);Metabolic pathways - Escherichia coli O127:H6 E2348/69 (EPEC);Biosynthesis of antibiotics - Escherichia coli O127:H6 E2348/69 (EPEC)
E2348C_1055	wrbA	TrpR binding protein WrbA	-0.972217	0.00195545	0.00584824	2854.61	3314.53	2561.32	1580.81	661.423	1990.58	3315	3839	3170	1760	603	1773	275.19	126.639	path:ecg00130;path:ecg01110	;Ubiquinone and other terpenoid-quinone biosynthesis - Escherichia coli O127:H6 E2348/69 (EPEC);Biosynthesis of secondary metabolites - Escherichia coli O127:H6 E2348/69 (EPEC)
E2348C_0473	cusF	copper-binding protein	-0.802649	0.00196409	0.00587018	59.4172	62.1636	60.599	44.9094	26.3253	29.1907	69	72	75	50	24	26	10.3109	5.36765	path:ecg02020	;Two-component system - Escherichia coli O127:H6 E2348/69 (EPEC)
E2348C_3614	tsgA	hypothetical protein	-0.56825	0.00196577	0.00587133	1681.77	1470.34	1955.33	1087.71	1414.98	910.527	1953	1703	2420	1211	1290	811	81.6151	51.4667
E2348C_0428	ybbK	protease, membrane anchored	0.786731	0.00199811	0.00596398	1690.38	1441.85	1657.18	3062.82	2067.63	3343.46	1963	1670	2051	3410	1885	2978	98.5067	164.724
E2348C_2066	dsrB	hypothetical protein	0.518447	0.00201902	0.0060224	2148.49	2013.41	2287.41	3003.54	2516.26	3782.45	2495	2332	2831	3344	2294	3369	643.907	878.898
E2348C_3410	garK	glycerate kinase	-0.545192	0.00202818	0.00604574	254.03	284.916	221.389	191.314	139.305	185.249	295	330	274	213	127	165	12.4882	8.02784	path:ecg00260;path:ecg00561;path:ecg00630;path:ecg01100;path:ecg01110;path:ecg01130	;Glycine, serine and threonine metabolism - Escherichia coli O127:H6 E2348/69 (EPEC);Glycerolipid metabolism - Escherichia coli O127:H6 E2348/69 (EPEC);Glyoxylate and dicarboxylate metabolism - Escherichia coli O127:H6 E2348/69 (EPEC);Metabolic pathways - Escherichia coli O127:H6 E2348/69 (EPEC);Biosynthesis of secondary metabolites - Escherichia coli O127:H6 E2348/69 (EPEC);Biosynthesis of antib…
E2348C_2474	yfcQ	fimbrial subunit protein	0.805685	0.00203078	0.00604951	52.5283	58.71	37.9754	75.4479	111.882	80.8359	61	68	47	84	102	72	5.84752	9.96713
E2348C_4626	fimG	minor component of type 1 fimbriae	-0.796715	0.00203236	0.00605022	103.334	91.5186	61.407	60.1786	36.1973	46.0316	120	106	76	67	33	41	9.58179	5.03302
E2348C_1460	btuR	cob(I)yrinic acid a,c-diamide adenosyltransferase	0.436845	0.00203881	0.00606304	434.865	384.205	508.224	626.038	605.481	572.588	505	445	629	697	552	510	42.4163	54.4254	path:ecg00860;path:ecg01100	;Porphyrin and chlorophyll metabolism - Escherichia coli O127:H6 E2348/69 (EPEC);Metabolic pathways - Escherichia coli O127:H6 E2348/69 (EPEC)
E2348C_3870	rfaL	lipid A-core: surface polymer ligase	0.670047	0.00203935	0.00606304	485.671	507.669	712.645	919.745	1000.36	836.427	564	588	882	1024	912	745	26.4368	40.3491	path:ecg00540;path:ecg01100	;Lipopolysaccharide biosynthesis - Escherichia coli O127:H6 E2348/69 (EPEC);Metabolic pathways - Escherichia coli O127:H6 E2348/69 (EPEC)
E2348C_3517	yhdP	hypothetical protein	0.362353	0.00204995	0.00609056	2717.69	2873.34	2495.06	3275.69	3677.86	3465.84	3156	3328	3088	3647	3353	3087	40.0743	48.9049
E2348C_3201	yqgE	hypothetical protein	0.523712	0.00207023	0.00614676	1178.01	859.929	1301.67	1545.78	1767.08	1523.53	1368	996	1611	1721	1611	1357	111.996	152.937
E2348C_2372	yfaS	hypothetical protein	-0.447226	0.00207442	0.00615516	306.558	303.911	265.02	205.685	222.668	211.072	356	352	328	229	203	188	3.58055	2.4753
E2348C_0853	potH	putrescine ABC transporter membrane protein	0.773294	0.00208947	0.00619573	694.062	556.882	538.12	1073.34	887.381	1171	806	645	666	1195	809	1043	35.4022	58.5776	path:ecg02010	;ABC transporters - Escherichia coli O127:H6 E2348/69 (EPEC)
E2348C_3083		aminotransferase	-0.837434	0.00209411	0.00620544	170.502	234.84	144.63	124.848	63.6194	108.904	198	272	179	139	58	97	8.78254	4.50711	path:ecg00270;path:ecg00450;path:ecg01100;path:ecg01110;path:ecg01230	;Cysteine and methionine metabolism - Escherichia coli O127:H6 E2348/69 (EPEC);Selenocompound metabolism - Escherichia coli O127:H6 E2348/69 (EPEC);Metabolic pathways - Escherichia coli O127:H6 E2348/69 (EPEC);Biosynthesis of secondary metabolites - Escherichia coli O127:H6 E2348/69 (EPEC);Biosynthesis of amino acids - Escherichia coli O127:H6 E2348/69 (EPEC)
E2348C_0960	hyaD	hydrogenase 1 maturation protease	0.561515	0.0020997	0.00621793	142.946	179.584	125.238	220.056	217.184	229.035	166	208	155	245	198	204	14.3168	20.2144
E2348C_3373	ygjK	glycosyl hydrolase	-0.541042	0.00211233	0.00625123	171.363	135.551	157.558	99.6989	114.076	103.29	199	157	195	111	104	92	3.73042	2.40479
E2348C_2922	csiD	hypothetical protein	-1.80523	0.00211791	0.00625953	570.922	446.369	484.792	69.1605	38.391	120.131	663	517	600	77	35	107	29.0089	4.16537
E2348C_IE2			0.347854	0.00211684	0.00625953	4048.98	4263.38	4533.62	5602.9	5735.62	5043.26	4702	4938	5611	6238	5229	4492	3.975	4.79353
E2348C_0237			-0.628651	0.00211986	0.0062612	86.973	108.786	108.27	66.466	63.6194	63.9951	101	126	134	74	58	57	12.2321	7.39545
E2348C_4407	fdhF	formate dehydrogenase-H, selenopolypeptide subunit	-0.727403	0.00212649	0.00627669	436.587	425.648	333.699	249.696	256.671	200.967	507	493	413	278	234	179	10.49	5.86785	path:ecg00630;path:ecg00680;path:ecg01100;path:ecg01120;path:ecg01200	;Glyoxylate and dicarboxylate metabolism - Escherichia coli O127:H6 E2348/69 (EPEC);Methane metabolism - Escherichia coli O127:H6 E2348/69 (EPEC);Metabolic pathways - Escherichia coli O127:H6 E2348/69 (EPEC);Microbial metabolism in diverse environments - Escherichia coli O127:H6 E2348/69 (EPEC);Carbon metabolism - Escherichia coli O127:H6 E2348/69 (EPEC)
E2348C_0146	pcnB	poly(A) polymerase	0.391833	0.00212884	0.00627845	2485.19	2701.52	2755.24	3274.8	3867.62	3309.78	2886	3129	3410	3646	3526	2948	109.652	136.581	path:ecg03018	;RNA degradation - Escherichia coli O127:H6 E2348/69 (EPEC)
E2348C_3525	accB	acetyl-CoA carboxylase biotin carboxyl carrier protein subunit	0.611422	0.00212987	0.00627845	7267.85	6088.57	9007.44	10440.5	14172.9	9950.68	8440	7052	11148	11624	12921	8863	897.37	1308.61	path:ecg00061;path:ecg00620;path:ecg00640;path:ecg01100;path:ecg01110;path:ecg01120;path:ecg01130;path:ecg01200;path:ecg01212	;Fatty acid biosynthesis - Escherichia coli O127:H6 E2348/69 (EPEC);Pyruvate metabolism - Escherichia coli O127:H6 E2348/69 (EPEC);Propanoate metabolism - Escherichia coli O127:H6 E2348/69 (EPEC);Metabolic pathways - Escherichia coli O127:H6 E2348/69 (EPEC);Biosynthesis of secondary metabolites - Escherichia coli O127:H6 E2348/69 (EPEC);Microbial metabolism in diverse environments - Escherichia c…
E2348C_0829		variable tail fiber protein	0.68832	0.00214049	0.00630565	107.64	106.196	78.3748	179.638	118.464	179.635	125	123	97	200	108	160	5.18266	8.02386
E2348C_2024	yecJ	hypothetical protein	0.436896	0.00214512	0.00631107	539.922	525.8	654.47	799.388	820.471	718.541	627	609	810	890	748	640	128.826	165.429
E2348C_4618	nanC	N-acetylnuraminic acid outer membrane channel protein	-0.86304	0.0021439	0.00631107	183.418	384.205	223.004	154.488	93.2354	171.776	213	445	276	172	85	153	20.6474	10.4419
E2348C_0577	ybfE	LexA regulated protein	0.549331	0.00215003	0.00632138	231.641	199.441	294.915	324.246	393.782	354.78	269	231	365	361	359	316	46.663	65.109
E2348C_4657	yjjN	oxidoreductase, Zn-dependent and NAD (P)-binding	-0.804675	0.00218242	0.00641247	51.6672	81.158	59.7911	35.9275	29.6159	41.5407	60	94	74	40	27	37	3.53572	1.86842
E2348C_1739	rnt	ribonuclease T	0.565721	0.00218573	0.00641802	210.974	246.064	294.107	337.719	446.433	339.062	245	285	364	376	407	302	21.8521	30.9162
E2348C_3368	ebgR	DNA-binding transcriptional repressor EbgR	0.485592	0.00219041	0.00642757	469.31	392.839	510.648	639.51	736.011	557.992	545	455	632	712	671	497	26.3551	35.0264
E2348C_4447	melA	alpha-galactosidase	-0.538205	0.00221302	0.00648972	452.949	398.019	422.577	334.126	222.668	312.116	526	461	523	372	203	278	17.7251	11.4257	path:ecg00052;path:ecg00561;path:ecg00600	;Galactose metabolism - Escherichia coli O127:H6 E2348/69 (EPEC);Glycerolipid metabolism - Escherichia coli O127:H6 E2348/69 (EPEC);Sphingolipid metabolism - Escherichia coli O127:H6 E2348/69 (EPEC)
E2348C_0576	fldA	flavodoxin FldA	0.530913	0.00223649	0.00655427	2365.49	2041.9	3259.42	3764.31	3576.95	3820.62	2747	2365	4034	4191	3261	3403	272.91	374.954
E2348C_4099	aslA	acrylsulfatase-like protein	0.702825	0.00227278	0.00665632	162.752	101.879	127.662	221.853	165.63	262.717	189	118	158	247	151	234	4.48214	7.00934	path:ecg00600	;Sphingolipid metabolism - Escherichia coli O127:H6 E2348/69 (EPEC)
E2348C_1760	ydhZ	hypothetical protein	0.593996	0.00227619	0.00666197	361.67	569.833	429.849	637.714	653.744	785.905	420	660	532	710	596	700	121.745	176.613
E2348C_3353	ttdR	transcriptional activator TtdR	-0.938736	0.00227881	0.00666535	49.0838	86.3383	53.3272	36.8257	27.4222	29.1907	57	100	66	41	25	26	3.79319	1.78431
E2348C_1926	yeaT		-0.923002	0.00228102	0.00666748	62.0006	33.6719	43.6313	22.4547	23.0346	24.6999	72	39	54	25	21	22	15.7034	7.45513
E2348C_1845	rplT	50S ribosomal protein L20	-0.486365	0.00228342	0.00667017	13382.7	14606.7	14900.9	10400.1	10988.6	9050.25	15541	16918	18442	11579	10018	8061	2264.13	1519.84	path:ecg03010	;Ribosome - Escherichia coli O127:H6 E2348/69 (EPEC)
E2348C_2459	usg	semialdehyde dehydrogenase	-0.453608	0.00232301	0.00678146	855.091	684.662	677.093	531.728	555.025	524.311	993	793	838	592	506	467	41.275	28.3366
E2348C_1743	ydhP	transporter	-0.545079	0.00233015	0.00679792	499.449	446.369	432.273	273.049	399.267	264.962	580	517	535	304	364	236	22.2202	14.2862
E2348C_0762	glnP	glutamine ABC transporter permease	0.926466	0.00234091	0.00682487	1062.62	882.377	1098.05	2197.87	1734.18	2119.7	1234	1022	1359	2447	1581	1888	87.0913	163.52	path:ecg02010	;ABC transporters - Escherichia coli O127:H6 E2348/69 (EPEC)
E2348C_1487		membrane transport protein	-0.469558	0.00234895	0.00684391	371.142	403.2	372.482	278.438	248.993	296.398	431	467	461	310	227	264	18.5608	12.6277
E2348C_1543	ydbH	hypothetical protein	0.360009	0.0023719	0.00690634	859.397	940.224	833.843	1129.92	1056.3	1201.31	998	1089	1032	1258	963	1070	18.7884	22.8935
E2348C_1581	ydcT	spermidine/putrescine transporter subunit, membrane component of ABC superfamily	-0.769697	0.00241658	0.00703189	306.558	286.643	221.389	126.645	145.886	194.231	356	332	274	141	133	173	15.1394	8.22667
E2348C_3127	yqeB	hypothetical protein	-0.884756	0.00241986	0.0070369	365.115	318.588	295.723	194.009	143.692	171.776	424	369	366	216	131	153	11.3635	5.58544
E2348C_3914	spoT	bifunctional (p)ppGpp synthetase II/ guanosine-3',5'-bis pyrophosphate 3'-pyrophosphohydrolase	0.620515	0.00243519	0.00707692	4364.15	3086.59	5036.99	5779.84	7990.82	5669.74	5068	3575	6234	6435	7285	5050	112.038	164.393	path:ecg00230	;Purine metabolism - Escherichia coli O127:H6 E2348/69 (EPEC)
E2348C_0052	apaH	diadenosine tetraphosphatase	0.574648	0.00246661	0.00715902	1075.54	801.219	1283.89	1546.68	1614.62	1593.14	1249	928	1589	1722	1472	1419	70.4187	99.8969	path:ecg00230	;Purine metabolism - Escherichia coli O127:H6 E2348/69 (EPEC)
E2348C_2822	yphC	oxidoreductase, Zn-dependent and NAD(P)-binding	-0.628586	0.00246578	0.00715902	187.724	189.081	144.63	117.663	85.5572	129.113	218	219	179	131	78	115	9.24794	5.58432
E2348C_1860	katE	hydroperoxidase II	0.741011	0.0024766	0.00718134	15472.6	17404.1	13597.6	28332.5	15919.1	35106.4	17968	20158	16829	31544	14513	31269	386.723	626.517	path:ecg00380;path:ecg00630;path:ecg01110;path:ecg01130;path:ecg01200	;Tryptophan metabolism - Escherichia coli O127:H6 E2348/69 (EPEC);Glyoxylate and dicarboxylate metabolism - Escherichia coli O127:H6 E2348/69 (EPEC);Biosynthesis of secondary metabolites - Escherichia coli O127:H6 E2348/69 (EPEC);Biosynthesis of antibiotics - Escherichia coli O127:H6 E2348/69 (EPEC);Carbon metabolism - Escherichia coli O127:H6 E2348/69 (EPEC)
E2348C_1888	ynjH	hypothetical protein	-0.780428	0.00247748	0.00718134	68.8895	79.4312	75.9508	44.9094	38.391	43.7861	80	92	94	50	35	39	15.4728	8.30221
E2348C_3487	mtgA	monofunctional biosynthetic peptidoglycan transglycosylase	0.436186	0.0024947	0.00722664	469.31	444.642	538.928	670.049	574.769	729.769	545	515	667	746	524	650	37.6141	48.3325	path:ecg00550	;Peptidoglycan biosynthesis - Escherichia coli O127:H6 E2348/69 (EPEC)
E2348C_0126	cueO	multicopper oxidase	0.54969	0.00250739	0.00725874	1334.73	2091.98	1560.22	2497.86	2299.07	2565.42	1550	2423	1931	2781	2096	2285	60.3828	84.6772
E2348C_0210	yafE	S-adenosyl-L-methionine-dependent methyltransferase	-0.419848	0.00253929	0.00734529	574.366	635.45	587.407	488.615	392.685	455.825	667	736	727	544	358	406	43.909	30.923
E2348C_1154	grxB	glutaredoxin	-0.72826	0.00254054	0.00734529	6507.48	5580.04	6211.81	3949.34	2394.5	4477.41	7557	6463	7688	4397	2183	3988	533.122	298.069
E2348C_0005	yaaX	hypothetical protein	0.595759	0.0025572	0.00738874	161.89	147.638	123.622	265.864	189.761	204.335	188	171	153	296	173	182	27.4964	39.5839
E2348C_0793	cmr	multidrug efflux system protein	0.415775	0.00256872	0.00741729	1796.29	2103.2	1889.07	2508.64	2963.79	2278	2086	2436	2338	2793	2702	2029	88.3924	112.068
E2348C_1776	ydiN	transporter	-1.01117	0.0025749	0.00743039	31.8614	45.7593	39.5914	10.7783	14.2595	30.3135	37	53	49	12	13	27	1.74082	0.783618
E2348C_2315	fruB	bifunctional PTS system fructose-specific transporter subunit IIA/HPr protein	-1.32986	0.00258397	0.0074518	576.95	1601.57	399.146	299.097	312.613	260.471	670	1855	494	333	285	232	42.4383	13.7461	path:ecg00051;path:ecg01100;path:ecg01120;path:ecg02060	;Fructose and mannose metabolism - Escherichia coli O127:H6 E2348/69 (EPEC);Metabolic pathways - Escherichia coli O127:H6 E2348/69 (EPEC);Microbial metabolism in diverse environments - Escherichia coli O127:H6 E2348/69 (EPEC);Phosphotransferase system (PTS) - Escherichia coli O127:H6 E2348/69 (EPEC)
E2348C_3346	glnE	bifunctional glutamine-synthetase adenylyltransferase/deadenyltransferase	-0.406742	0.00260725	0.00750936	3100.89	2977.81	2537.89	2294.87	1894.32	2286.98	3601	3449	3141	2555	1727	2037	57.1652	40.6585
E2348C_3450	nusA	transcription elongation factor NusA	-0.456485	0.00260571	0.00750936	32824.1	27920.1	30483.7	19295.8	26896.8	19967.6	38118	32338	37728	21483	24521	17785	1157.4	793.129
E2348C_3337	ygiD	hypothetical protein	-0.649352	0.00261284	0.00752064	211.835	156.272	138.974	90.7171	117.367	111.149	246	181	172	101	107	99	11.735	6.98386
E2348C_2129	pduF	propanediol diffusion facilitator	0.915804	0.00261474	0.00752132	22.3891	59.5734	33.9355	64.6696	92.1385	71.8541	26	69	42	72	84	64	2.67541	5.03717
E2348C_0564		hypothetical protein	-1.14724	0.00262665	0.00755078	29.2781	19.8578	23.4316	10.7783	10.9689	7.85905	34	23	29	12	10	7	1.17277	0.450719
E2348C_1552	ydcF	hypothetical protein	0.624457	0.00267478	0.00768426	621.728	532.707	544.583	987.109	612.063	1053.11	722	617	674	1099	558	938	40.0325	59.0823
E2348C_ncR_13			-1.26087	0.00267658	0.00768455	16.3613	28.4916	21.0077	7.18551	10.9689	5.6136	19	33	26	8	10	5	15.6459	5.36107
E2348C_3570	rpsN	30S ribosomal protein S14	-0.5516	0.0026832	0.00769866	35156.9	28125.6	35258.1	21773.9	25007.9	19858.7	40827	32576	43637	24242	22799	17688	6084.22	3882.77	path:ecg03010	;Ribosome - Escherichia coli O127:H6 E2348/69 (EPEC)
E2348C_3461	dacB	D-alanyl-D-alanine carboxypeptidase	0.496564	0.00268996	0.00771316	506.338	468.817	575.287	743.7	783.177	674.755	588	543	712	828	714	601	20.4094	27.3721	path:ecg00550	;Peptidoglycan biosynthesis - Escherichia coli O127:H6 E2348/69 (EPEC)
E2348C_3081		dehydrogenase	-0.617565	0.00270288	0.00774527	183.418	263.332	197.957	147.303	150.273	116.763	213	305	245	164	137	104	12.7788	7.78767	path:ecg00260;path:ecg00680;path:ecg01100;path:ecg01120;path:ecg01130;path:ecg01200;path:ecg01230	;Glycine, serine and threonine metabolism - Escherichia coli O127:H6 E2348/69 (EPEC);Methane metabolism - Escherichia coli O127:H6 E2348/69 (EPEC);Metabolic pathways - Escherichia coli O127:H6 E2348/69 (EPEC);Microbial metabolism in diverse environments - Escherichia coli O127:H6 E2348/69 (EPEC);Biosynthesis of antibiotics - Escherichia coli O127:H6 E2348/69 (EPEC);Carbon metabolism - Escherichia…
E2348C_2618	ypeA	acetyltransferase	0.453855	0.00271429	0.00777305	782.757	656.171	863.738	1044.59	941.129	1184.47	909	760	1069	1163	858	1055	102.115	132.815
E2348C_0250	ecpR	regulator	-0.678214	0.00271833	0.00777635	8494.94	5970.29	9422.75	5136.74	3546.23	5998.7	9865	6915	11662	5719	3233	5343	764.75	443.463
E2348C_0333	sbcD	exonuclease SbcD	0.456292	0.00271888	0.00777635	235.947	201.168	237.548	282.929	349.907	298.644	274	233	294	315	319	266	10.5898	13.8135
E2348C_2513		terminase large subunit	-0.482234	0.00273477	0.00781685	500.31	417.877	538.928	324.246	402.557	310.994	581	484	667	361	367	277	16.9599	11.4028
E2348C_4658	mdoB	phosphoglycerol transferase I	0.459071	0.00274504	0.00784124	1489.74	1460.84	1239.45	2193.38	1587.19	2006.3	1730	1692	1534	2442	1447	1787	34.4511	45.0144	path:ecg01100	;Metabolic pathways - Escherichia coli O127:H6 E2348/69 (EPEC)
E2348C_2002	flhE	hypothetical protein	-0.710812	0.00275771	0.00787245	76.6396	103.606	65.447	50.2986	50.4568	46.0316	89	120	81	56	46	41	11.7432	6.65922
E2348C_4130	metE	5-methyltetrahydropteroyltriglutamate/homocysteine S-methyltransferase	-1.74961	0.0027682	0.00789742	9008.17	11735.1	7721.93	1134.41	1013.52	1084.55	10461	13592	9557	1263	924	966	236.476	25.4835	path:ecg00270;path:ecg00450;path:ecg01100;path:ecg01110;path:ecg01230	;Cysteine and methionine metabolism - Escherichia coli O127:H6 E2348/69 (EPEC);Selenocompound metabolism - Escherichia coli O127:H6 E2348/69 (EPEC);Metabolic pathways - Escherichia coli O127:H6 E2348/69 (EPEC);Biosynthesis of secondary metabolites - Escherichia coli O127:H6 E2348/69 (EPEC);Biosynthesis of amino acids - Escherichia coli O127:H6 E2348/69 (EPEC)
E2348C_2998	ygbA	hypothetical protein	-0.996073	0.00277791	0.0079201	48.2227	56.9833	48.4792	33.233	18.6471	20.209	56	66	60	37	17	18	8.38493	3.71785
E2348C_3154	bglA	6-phospho-beta-glucosidase	-0.379212	0.00278541	0.00793648	3782.9	3988.83	3488.89	2900.25	2652.27	3080.75	4393	4620	4318	3229	2418	2744	147.314	106.966	path:ecg00010	;Glycolysis / Gluconeogenesis - Escherichia coli O127:H6 E2348/69 (EPEC)
E2348C_4012	dnaN	DNA polymerase III subunit beta	-0.421339	0.00279467	0.00795786	8514.75	8318.69	9345.18	6263.97	6942.2	6267.03	9888	9635	11566	6974	6329	5582	448.549	315.464	path:ecg00230;path:ecg00240;path:ecg01100;path:ecg03030;path:ecg03430;path:ecg03440	;Purine metabolism - Escherichia coli O127:H6 E2348/69 (EPEC);Pyrimidine metabolism - Escherichia coli O127:H6 E2348/69 (EPEC);Metabolic pathways - Escherichia coli O127:H6 E2348/69 (EPEC);DNA replication - Escherichia coli O127:H6 E2348/69 (EPEC);Mismatch repair - Escherichia coli O127:H6 E2348/69 (EPEC);Homologous recombination - Escherichia coli O127:H6 E2348/69 (EPEC)
E2348C_2274	yohO	hypothetical protein	0.749921	0.00284582	0.00809841	82.6674	63.8903	125.238	146.405	186.471	135.849	96	74	155	163	170	121	47.6268	77.3841
E2348C_1983	znuC	high-affinity zinc transporter ATPase	0.516383	0.00285589	0.00811174	321.197	273.692	391.874	411.37	545.153	467.052	373	317	485	458	497	416	24.6632	33.6036	path:ecg02010	;ABC transporters - Escherichia coli O127:H6 E2348/69 (EPEC)
E2348C_2854	yfiE	DNA-binding transcriptional regulator	-0.450476	0.00285351	0.00811174	496.005	625.952	513.88	371.85	403.654	416.529	576	725	636	414	368	371	34.8913	24.1182
E2348C_3691	ugpE	glycerol-3-phosphate transporter membrane protein	-0.564493	0.00285442	0.00811174	493.421	390.249	484.792	323.348	225.959	367.13	573	452	600	360	206	327	30.5626	19.3346	path:ecg02010	;ABC transporters - Escherichia coli O127:H6 E2348/69 (EPEC)
E2348C_2335	yejM	hydrolase, inner membrane	0.529617	0.00287564	0.00816269	1817.82	1682.73	2283.37	2567.92	3409.12	2439.67	2111	1949	2826	2859	3108	2173	62.0226	85.2281
E2348C_0355	dxs	1-deoxy-D-xylulose-5-phosphate synthase	0.403962	0.00289241	0.00820514	1602.54	1473.79	1744.44	2035.3	2237.65	2128.68	1861	1707	2159	2266	2040	1896	48.8413	61.3005	path:ecg00730;path:ecg00900;path:ecg01100;path:ecg01110;path:ecg01130	;Thiamine metabolism - Escherichia coli O127:H6 E2348/69 (EPEC);Terpenoid backbone biosynthesis - Escherichia coli O127:H6 E2348/69 (EPEC);Metabolic pathways - Escherichia coli O127:H6 E2348/69 (EPEC);Biosynthesis of secondary metabolites - Escherichia coli O127:H6 E2348/69 (EPEC);Biosynthesis of antibiotics - Escherichia coli O127:H6 E2348/69 (EPEC)
E2348C_2593	yfeN	hypothetical protein	-0.799049	0.00289927	0.00821945	142.085	311.681	162.405	129.339	99.8167	114.518	165	361	201	144	91	102	15.0694	8.00828
E2348C_0565		TerC family integral membrane protein	-1.1372	0.00292768	0.00829171	42.1948	64.7537	24.2396	28.742	10.9689	13.4727	49	75	30	32	10	12	3.23745	1.24495
E2348C_1202	ycfJ	hypothetical protein	0.539037	0.00292843	0.00829171	1206.43	1172.47	979.281	1806.26	1273.49	1839.02	1401	1358	1212	2011	1161	1638	117.196	162.487
E2348C_1894	ansA	asparaginase	0.509509	0.00294121	0.0083227	398.698	380.752	495.296	620.648	607.675	599.533	463	441	613	691	554	534	23.6619	32.0521	path:ecg00250;path:ecg00460;path:ecg01100;path:ecg01110	;Alanine, aspartate and glutamate metabolism - Escherichia coli O127:H6 E2348/69 (EPEC);Cyanoamino acid metabolism - Escherichia coli O127:H6 E2348/69 (EPEC);Metabolic pathways - Escherichia coli O127:H6 E2348/69 (EPEC);Biosynthesis of secondary metabolites - Escherichia coli O127:H6 E2348/69 (EPEC)
E2348C_3310	plsC	1-acyl-sn-glycerol-3-phosphate acyltransferase	0.492736	0.00297017	0.00839938	617.422	492.992	723.957	953.876	820.471	822.954	717	571	896	1062	748	733	46.9864	62.7296	path:ecg00561;path:ecg00564;path:ecg01100;path:ecg01110	;Glycerolipid metabolism - Escherichia coli O127:H6 E2348/69 (EPEC);Glycerophospholipid metabolism - Escherichia coli O127:H6 E2348/69 (EPEC);Metabolic pathways - Escherichia coli O127:H6 E2348/69 (EPEC);Biosynthesis of secondary metabolites - Escherichia coli O127:H6 E2348/69 (EPEC)
E2348C_3251	yghG	hypothetical protein	-0.544283	0.0029765	0.00841202	288.475	329.812	263.404	167.961	229.249	203.212	335	382	326	187	209	181	40.3779	26.0771
E2348C_IS_65			-0.559725	0.00298783	0.00843875	174.807	167.496	149.478	107.783	133.82	88.695	203	194	185	120	122	79	9.85199	6.25551
E2348C_2158	yefM	antitoxin YefM	-0.55849	0.00300438	0.00848021	3849.2	2540.94	4094.07	2184.39	2546.97	2321.79	4470	2943	5067	2432	2322	2068	787.462	499.34
E2348C_0147	yadB	glutamyl-Q tRNA(Asp) synthetase	0.571526	0.00300653	0.00848096	650.145	543.068	733.652	838.01	1185.73	870.109	755	629	908	933	1081	775	39.2724	55.6868
E2348C_0645	ybhD	DNA-binding transcriptional regulator	-0.922508	0.00302828	0.008537	103.334	186.491	65.447	61.0768	62.5225	55.0133	120	216	81	68	57	49	6.96492	3.33782
E2348C_1264			-1.07626	0.00303466	0.00854964	27.5558	30.2184	22.6236	11.6765	9.87198	13.4727	32	35	28	13	9	12	4.99444	2.06302
E2348C_3983	uhpB	sensory histidine kinase UhpB	-0.472874	0.00303924	0.00855721	1291.68	1118.08	1085.13	764.359	1006.94	733.137	1500	1295	1343	851	918	653	43.8753	29.7145	path:ecg02020	;Two-component system - Escherichia coli O127:H6 E2348/69 (EPEC)
E2348C_3564	rplO	50S ribosomal protein L15	-0.611519	0.00305707	0.00860205	29985	30916.9	27775.4	15443.5	26396.6	15480.1	34821	35809	34376	17194	24065	13788	3841.24	2350.18	path:ecg03010	;Ribosome - Escherichia coli O127:H6 E2348/69 (EPEC)
E2348C_2940	nrdE	ribonucleotide-diphosphate reductase subunit alpha	-0.543067	0.00307384	0.00864385	28923.3	19715.3	23733	15195.6	13929.4	20124.8	33588	22835	29373	16918	12699	17925	637.982	410.094	path:ecg00230;path:ecg00240;path:ecg01100	;Purine metabolism - Escherichia coli O127:H6 E2348/69 (EPEC);Pyrimidine metabolism - Escherichia coli O127:H6 E2348/69 (EPEC);Metabolic pathways - Escherichia coli O127:H6 E2348/69 (EPEC)
E2348C_4346	psiE	phosphate-starvation-inducible protein PsiE	-0.483156	0.00309697	0.00870349	7110.26	9056.02	7477.92	5398.11	6653.71	4761.46	8257	10489	9255	6010	6066	4241	1082.22	729.252
E2348C_1153	yceB	hypothetical protein	0.504481	0.00310148	0.00871074	2181.21	2176.59	2314.88	3648.44	2356.11	3525.34	2533	2521	2865	4062	2148	3140	224.308	302.948
E2348C_1856	yniC	2-deoxyglucose-6-phosphatase	0.444307	0.00311378	0.00873987	777.591	1007.57	963.121	1240.4	1249.35	1267.55	903	1167	1192	1381	1139	1129	77.3216	100.184
E2348C_3799	yhjX	transporter	-0.550284	0.00311987	0.00875151	206.669	194.261	144.63	125.746	127.239	115.64	240	225	179	140	116	103	8.54511	5.46334
E2348C_2324	yejA	oligopeptide transporter subunit	0.3983	0.00319736	0.00896331	1147.01	1221.69	1329.14	1680.51	1490.67	1718.89	1332	1415	1645	1871	1359	1531	38.4109	48.061	path:ecg02010	;ABC transporters - Escherichia coli O127:H6 E2348/69 (EPEC)
E2348C_1159	yceN	hypothetical protein	0.362571	0.00321249	0.00899526	522.699	521.483	548.623	691.605	739.302	621.987	607	604	679	770	674	554	19.5552	23.8271	path:ecg00550	;Peptidoglycan biosynthesis - Escherichia coli O127:H6 E2348/69 (EPEC)
E2348C_4520	ulaE	L-xylulose 5-phosphate 3-epimerase	-0.489794	0.00321274	0.00899526	166.196	178.72	168.869	111.375	133.82	119.008	193	207	209	124	122	106	11.3223	7.59977	path:ecg00053;path:ecg01100;path:ecg01120	;Ascorbate and aldarate metabolism - Escherichia coli O127:H6 E2348/69 (EPEC);Metabolic pathways - Escherichia coli O127:H6 E2348/69 (EPEC);Microbial metabolism in diverse environments - Escherichia coli O127:H6 E2348/69 (EPEC)
E2348C_3302		regulator	0.544694	0.00323046	0.0090393	1900.49	1694.82	2768.97	3329.59	3065.8	2970.72	2207	1963	3427	3707	2795	2646	160.383	222.625
E2348C_1729	slyA	transcriptional regulator SlyA	0.334259	0.00323748	0.00905334	2490.36	2991.62	2870.78	3366.41	3590.11	3596.08	2892	3465	3553	3748	3273	3203	361.577	432.814
E2348C_3508	argR	arginine repressor ArgR	-0.380139	0.00325388	0.00909357	1346.79	1264.86	1514.17	1107.47	1026.69	1026.17	1564	1465	1874	1233	936	914	165.325	119.636
E2348C_2161	hisD	histidinol dehydrogenase	0.396026	0.00327282	0.00914082	556.283	615.592	547.007	696.994	845.7	727.523	646	713	677	776	771	648	24.807	31.0337	path:ecg00340;path:ecg01100;path:ecg01110;path:ecg01230	;Histidine metabolism - Escherichia coli O127:H6 E2348/69 (EPEC);Metabolic pathways - Escherichia coli O127:H6 E2348/69 (EPEC);Biosynthesis of secondary metabolites - Escherichia coli O127:H6 E2348/69 (EPEC);Biosynthesis of amino acids - Escherichia coli O127:H6 E2348/69 (EPEC)
E2348C_0114	ampE	regulatory protein AmpE	0.387521	0.00328916	0.00918081	698.368	683.799	654.47	822.741	979.52	871.231	811	792	810	916	893	776	44.9093	55.785
E2348C_3401	yhaO	transporter	-0.602533	0.00329704	0.00919711	101.612	96.6989	92.9185	61.975	75.6852	51.6452	118	112	115	69	69	46	4.1229	2.53294
E2348C_2440	yfcE	phosphodiesterase	-0.385813	0.00331706	0.00924725	686.312	803.809	770.012	628.732	539.668	554.624	797	931	953	700	492	494	77.111	55.6421
E2348C_2180		GDP-D-mannose dehydratase	0.470741	0.00331946	0.00924823	2238.05	2769.73	2385.99	3146.36	3558.3	3600.57	2599	3208	2953	3503	3244	3207	124.011	163.918	path:ecg00051;path:ecg00520;path:ecg01100	;Fructose and mannose metabolism - Escherichia coli O127:H6 E2348/69 (EPEC);Amino sugar and nucleotide sugar metabolism - Escherichia coli O127:H6 E2348/69 (EPEC);Metabolic pathways - Escherichia coli O127:H6 E2348/69 (EPEC)
E2348C_1609	fdnH	formate dehydrogenase-N, Fe-S (beta) subunit, nitrate-inducible	-0.600556	0.00333822	0.00927761	184.28	154.546	145.438	96.1062	111.882	107.781	214	179	180	107	102	96	10.326	6.36717	path:ecg02020	;Two-component system - Escherichia coli O127:H6 E2348/69 (EPEC)
E2348C_1890	topB	DNA topoisomerase III	0.352964	0.00333274	0.00927761	4726.68	4495.63	4389.8	5814.87	5727.94	5883.06	5489	5207	5433	6474	5222	5240	131.236	158.911
E2348C_2458	truA	tRNA pseudouridine synthase A	-0.548878	0.00333656	0.00927761	467.588	473.134	336.123	273.948	261.059	330.08	543	548	416	305	238	294	29.5731	18.9961
E2348C_4400	gltP	glutamate/aspartate:proton symporter	-0.528857	0.00333464	0.00927761	10522.9	13279.7	11220.5	7456.76	9737.06	6884.53	12220	15381	13887	8302	8877	6132	501.485	326.723
E2348C_0202	rcsF	outer membrane lipoprotein	0.427285	0.0033471	0.0092966	440.893	362.621	467.825	587.415	570.381	559.115	512	420	579	654	520	498	59.3049	75.5959	path:ecg02020	;Two-component system - Escherichia coli O127:H6 E2348/69 (EPEC)
E2348C_4188	dtd	D-tyrosyl-tRNA(Tyr) deacylase	0.419644	0.00336678	0.00934551	557.144	535.297	559.127	751.784	777.693	688.228	647	620	692	837	709	613	71.1211	90.2733
E2348C_2334	yejL	hypothetical protein	0.811303	0.00337318	0.00935751	272.975	147.638	390.258	451.789	609.869	407.548	317	171	483	503	556	363	67.4638	114.883
E2348C_2805	sseB	enhanced serine sensitivity protein SseB	0.399528	0.00339777	0.00941806	2594.55	2167.95	2598.49	3426.59	3166.71	3149.23	3013	2511	3216	3815	2887	2805	178.918	223.556
E2348C_3073	ygdE	RNA 2'-O-ribose methyltransferase	-0.323034	0.00339917	0.00941806	1476.82	1722.45	1636.98	1245.79	1320.65	1293.37	1715	1995	2026	1387	1204	1152	82.7254	62.5394
E2348C_3417	agaV	PTS system N-acetylgalactosamine-specific transporter subunit IIB	-1.62222	0.00349103	0.00966665	10.3334	6.04368	7.27189	3.59275	0	0	12	7	9	4	0	0	0.944297	0.133361	path:ecg00052;path:ecg02060	;Galactose metabolism - Escherichia coli O127:H6 E2348/69 (EPEC);Phosphotransferase system (PTS) - Escherichia coli O127:H6 E2348/69 (EPEC)
E2348C_2422	nuoH	NADH dehydrogenase subunit H	-0.513275	0.00350909	0.00970475	1357.12	1516.1	1308.94	944.895	960.873	1002.59	1576	1756	1620	1052	876	893	80.5241	53.0555	path:ecg00190;path:ecg01100	;Oxidative phosphorylation - Escherichia coli O127:H6 E2348/69 (EPEC);Metabolic pathways - Escherichia coli O127:H6 E2348/69 (EPEC)
E2348C_3281	hybC	hydrogenase 2 large subunit	-0.325649	0.00350753	0.00970475	879.203	869.426	855.659	700.587	659.229	714.051	1021	1007	1059	780	601	636	28.8155	21.7098	path:ecg00633;path:ecg01120	;Nitrotoluene degradation - Escherichia coli O127:H6 E2348/69 (EPEC);Microbial metabolism in diverse environments - Escherichia coli O127:H6 E2348/69 (EPEC)
E2348C_1514	ycjX	hypothetical protein	0.667412	0.00352209	0.00972902	307.42	317.725	218.965	444.603	322.485	596.165	357	368	271	495	294	531	11.3666	17.4201
[truncated: 2,882 more rows]

## Sheet: Transcriptome comparisons
Gene.ID	log2.fc.Berndt.et.al	p.val.Berndt.et.al	log2.fc.Sowa.et.al	p.val.Sowa.et.al	log2.fc.Potts.et.al	p.val.Potts.et.al
gadC	-4.09	1.02e-62	0.31	0.403	NA	NA
gadB	-4	9.33e-47	0.37	0.334	NA	NA
hdeA	-3.84	1.49e-39	0.81	0.0547	NA	NA
hdeD	-3.8	4.95e-44	-0.18	0.482	NA	NA
hdeB	-3.72	6.44e-42	0.82	0.0432	NA	NA
yhiM	-3.4	6.02e-66	1.13	8.47e-05	NA	NA
gadA	-3.21	6.93e-25	0.54	0.158	NA	NA
argI	-3.13	3.04e-70	0.46	0.307	NA	NA
chuA	-3.02	4.02e-80	NA	NA	NA	NA
yhiD	-2.97	3.58e-45	-0.21	0.577	NA	NA
csrA	-2.95	1.57e-87	0.23	0.454	1.23234	6.91e-06
ymgC	-2.8	2.81e-36	0.98	0.119	NA	NA
[truncated: 5,040 more rows]
