# Supplementary material for: Metabolome and transcriptome-wide effects of the carbon storage regulator A in enteropathogenic Escherichia coli
Source: Sci Rep. 2019 Jan 15;9:138. doi: 10.1038/s41598-018-36932-w (PMC6333774; doi:10.1038/s41598-018-36932-w)
Supplement: Supplementary file 3 — S3 [file 41598_2018_36932_MOESM3_ESM.xls]

## Sheet: df
Library	Sequencing technology	Description	Total number of read counts	Number of mapped reads1	Number of uniquely mapped reads2	% uniquely mapped reads	Reference
wt_1_S27_L006_R1_001	Illumina HiSeq	wildtype biological relicate 1	22422128	20803348	20166515	96.9388	This study
wt_2_S28_L006_R1_001	Illumina HiSeq	wildtype biological relicate 2	26954015	21895998	21093415	96.3346	This study
wt_3_S29_L006_R1_001	Illumina HiSeq	wildtype biological relicate 3	23935508	22282678	21640470	97.1179	This study
KO_1_S33_L006_R1_001	Illumina HiSeq	knockout biological replicate 1	23738677	21754425	21092722	96.9583	This study
KO_2_S34_L006_R1_001	Illumina HiSeq	knockout biological replicate 2	19027927	17623846	17042603	96.702	This study
KO_3_S6_L001_R1_001	Illumina HiSeq	knockout biological replicate 3	17862960	16844377	16418676	97.4727	This study
