# Supplementary material for: Metabolome and transcriptome-wide effects of the carbon storage regulator A in enteropathogenic Escherichia coli
Source: Sci Rep. 2019 Jan 15;9:138. doi: 10.1038/s41598-018-36932-w (PMC6333774; doi:10.1038/s41598-018-36932-w)
Supplement: Supplementary file 4 — S1 [file 41598_2018_36932_MOESM4_ESM.xlsx]

## Sheet: GC
Identified metabolites by GC-MS
Index Nr	Metabolite	Mean value knockout	Relative error [%] knockout	Mean value wildtype	Relative error [%] wildtype	pvalue knockout/wildtype	foldchange (knockout/wildtype)
57	IMP	31.8933	14.2309	637.725	11.1111	0.0109	-19.9956
82	phosphoenolpyruvate	675.086	7.11367	11450.7	8.33333	0.00108	-16.9619
59	1D-myo-inositol 2-phosphate	497.307	4.23392	4590.41	8.33333	0.0014	-9.23054
33	(R)-2-hydroxyglutarate	11787.8	3.12611	89060.9	8.33333	3.83e-06	-7.55533
7	2,3-dihydroxybenzoate	1551.16	7.14208	9644.63	8.33333	0.0157	-6.21767
23	D-fructose 1,6-bisphosphate	4023.94	8.72633	17445.5	8.33333	0.00648	-4.33543
11	cytosine	4649.73	2.95742	16358.3	8.33333	0.381	-3.51812
60	4-Methyl-2-oxopentanoate	6305.74	14.912	21138.5	8.33333	0.000255	-3.35226
81	phenylpyruvate	2464.61	3.84199	7835.35	10	0.00408	-3.17914
84	(4-hydroxyphenyl)pyruvate	56.1319	4.69826	166.83	9.09091	0.00085	-2.9721
9	citrate	45978.7	26.6585	128648	20	0.000384	-2.79798
68	DL-malate (S)-malate (R)-malate	7756.09	8.32008	20973	9.09091	4.94e-05	-2.70407
34	2-oxoglutarate	11837.8	4.5623	28114.7	16.6667	0.0777	-2.375
36	1,3-bisphosphoglycerate	1488.55	4.17013	3363.48	9.09091	0.00585	-2.25958
12	dihydroxyacetone phosphate	5112.23	7.15015	11401.1	12.5	0.00428	-2.23017
37	2-phospho-D-glycerate 2-phosphoglycerate	8121.62	3.44897	16821.6	#DIV/0!	0.0553	-2.07121
25	fumarate	13732.1	4.9993	25288.7	8.33333	0.0433	-1.84158
38	3-phosphoglycerate	230087	32.1927	400021	10	0.0013	-1.73856
65	laminaribiose	325903	3.44886	560323	8.33333	0.506	-1.71929
96	tryptamine	13104.4	7.57377	20214.6	8.33333	0.383	-1.54258
39	glycerol-3-phosphate	31637.5	6.15203	44592.7	8.33333	0.0242	-1.40949
90	spermidine	58679.9	5.75515	79560.4	8.33333	0.122	-1.35584
100	UMP	2150.96	8.58639	2848.08	10	0.649	-1.3241
40	glycine	165124	#DIV/0!	214758	#DIV/0!	0.16	-1.30059
32	L-glutamate	400471	2.75745	504659	8.33333	0.318	-1.26016
10	D-cysteine 2-amino-3-mercaptopropanoic acid L-cysteine	5842.31	5.16344	7303.4	11.1111	0.85	-1.25009
97	L-tryptophan DL-tryptophan D-tryptophan	50522.4	8.58639	61182.8	9.09091	0.14	-1.211
21	ethanolamine	137403	22.442	152800	14.2857	0.506	-1.11205
4	AMP	67097.5	5.82847	74034.3	9.09091	0.705	-1.10338
70	L-Methionine	42152.2	2.90292	45799	9.09091	0.845	-1.08651
1	adenine	43195.8	7.74749	42829.3	8.33333	0.966	1.00856
22	2-aminoethyl phosphate	6818.48	6.69521	6722.73	8.33333	0.972	1.01424
98	D-tyrosine DL-tyrosine L-tyrosine	363767	8.58639	356092	9.09091	0.879	1.02155
88	O-phospho-L-serine	6537.03	4.31238	6227.29	8.33333	0.896	1.04974
64	lactose	9529.38	6.17278	8873.39	8.33333	0.82	1.07393
85	pyruvate	199068	1.68198	178440	9.09091	0.676	1.1156
6	D-aspartate L-aspartate	2414.49	9.29015	2095.53	11.1111	0.821	1.15221
58	1D-myo-Inositol	918.527	5.75443	796.832	10	0.677	1.15272
67	L-lysine D-lysine	105091	2.17549	87537.9	8.33333	0.53	1.20052
80	L-phenylalanine D-phenylalanine	248785	2.09304	201771	9.09091	0.0734	1.23301
83	putrescine	651406	5.95832	510922	12.5	0.0696	1.27496
69	alpha-D-glucopyranosyl-(1-4)-beta-D-glucopyranose maltose	840808	16.7839	654723	9.09091	0.593	1.28422
77	oxalate	171047	1.07047	119914	10	0.437	1.42641
61	D-isoleucine DL-isoleucine L-Isoleucine	117423	14.4319	75781.9	11.1111	0.184	1.54948
35	D-glycerate glycerate	2434.38	8.12765	1515.45	14.2857	0.392	1.60637
5	D-alanine nonpolar amino acid/out L-alanine	161739	5.76239	99485	9.09091	0.069	1.62577
101	L-valine D-valine	246027	8.58639	149070	10	0.0221	1.65041
44	GMP	8123.73	4.81808	4897.06	14.2857	0.118	1.6589
76	Nicotinamide	75833.6	4.98831	45031.3	8.33333	0.0249	1.68402
86	D-ribose 6-phosphate	13898.2	1.68198	6764.6	9.09091	0.00398	2.05454
42	Guanine	14625.3	12.4724	5937.81	8.33333	0.00235	2.46308
56	inosine	16259.8	5.51246	6427.5	8.33333	0.0366	2.52972
24	D-Fructose 1-phosphate	824.655	13.534	223.406	11.1111	0.0356	3.69129
99	uridine	3455.64	8.121	693.541	9.09091	0.0329	4.98261
87	sedoheptulose-7-phosphate	10306.2	2.715	1819.63	8.33333	0.113	5.66392
92	L-threonine D-threonine L-allothreonine DL-threonine	4650.24	3.00907	722.388	9.09091	0.421	6.43732
2	2'-deoxyadenosine	38227	6.28353	2817.36	8.33333	0.000149	13.5684
3	adenosine	24892.9	5.27696	1582.11	8.33333	0.000182	15.734
89	shikimate	30891.1	5.3925	1525.91	10	0.000547	20.2443
41	glycylglycine	103628	6.98696	4838.86	8.33333	8.7e-05	21.4158
55	hypoxanthine	30546.4	2.36209	909.522	9.09091	NA	33.5851
8	isopropyl 1-thio-beta-D-galactopyranoside	#DIV/0!	4.74783	#DIV/0!	9.09091	NA	#DIV/0!

## Sheet: LC pos
Identified metabolites by using LC-MS positive mode
	mzmed	mzmin	mzmax	rtmed	rtmin	rtmax	npeaks	metabolite	adduct	fold change (KO:WT)	KO:WT AdjustedPval	Median (KO)	Median (WT)	Standard deviation WT	Standard deviation KO	%stabw WT	%stabw KO	%Erfc KO:WT
2589	497.287	497.286	497.289	16.6113	16.4811	16.8915	35	PG(17:1(9Z)/0:0)	[M+H]	-181.298	0.000791602	35200	6380000	4.28745e+06	242245	62.3695	165.125	-0.00607129
2310	457.256	457.254	457.258	15.0461	15.0055	15.3636	33	PG(14:0/0:0)	[M+H]	-64.723	0.00492505	17700	1140000	1.00217e+06	138050	77.4637	209.229	-0.0541272
2706	519.269	519.268	519.271	16.5926	16.2319	16.8658	40	PG(17:1(9Z)/0:0)	[M+Na]	-48.3244	0.000716505	153000	7400000	4.75153e+06	370997	60.4529	138.029	-0.0309623
1449	330.06	330.059	330.061	2.1326	2.10537	2.18592	44	cAMP	[M+H]	-13.3338	1.31566e-05	760000	10100000	3.36369e+06	231233	33.0851	30.7995	-0.0731232
1572	348.071	348.07	348.072	1.40108	1.38965	1.41552	46	AMP	[M+H]	-8.252	1.02448e-05	10500000	87000000	2.98383e+07	3.01589e+06	31.8013	27.6383	-0.189252
1208	298.097	298.096	298.117	6.34925	6.32293	6.55992	48	5'Methylthioadenosine	[M+H]	-7.83683	9.38622e-07	31300000	245000000	6.72313e+07	1.72858e+07	29.1572	55.9071	-0.290161
1058	277.214	277.213	277.215	19.0603	19.047	19.1391	30	Palmitoleic acid	[M+Na]	-7.54076	0.219586	107000	805000	1.02902e+06	579782	101.225	137.537	-2.83323
2199	445.233	445.231	445.235	17.1044	16.7231	17.4562	59	unknown lipid	[M+Na]	-4.68897	0.046915	3820000	17900000	1.81287e+07	6.2637e+06	84.2723	97.6741	-2.52934
782	242.066	242.066	242.067	6.18222	6.16695	6.19987	46	2,3-Dihydroxybenzoylserine	[M+H]	-4.54607	1.31164e-08	11000000	49900000	1.02959e+07	3.057e+06	19.1466	26.0476	-0.484058
2034	423.251	423.249	423.253	17.1168	16.7429	17.4644	40	unknown lipid	[M+H]	-4.41284	0.0126176	1450000	6390000	5.48951e+06	2.47954e+06	69.0113	114.532	-2.83839
2363	466.293	466.292	466.295	15.6163	15.3255	15.6298	50	PE(17:1)9Z	[M+H]	-4.09715	0.00248628	136000000	555000000	3.26562e+08	8.43446e+07	55.9851	60.9747	-1.47196
2200	445.233	445.231	445.234	17.7271	17.6658	17.892	30	PA(17:1)9Z	[M+Na]	-4.02547	0.0445639	899000	3620000	4.56183e+06	1.10995e+06	93.0705	98.8341	-3.14342
1668	365.106	365.104	365.107	1.19307	1.1846	1.21637	54	Isomaltulose	[M+Na]	-3.43191	1.86429e-11	84900000	292000000	2.46256e+07	2.07931e+07	8.44158	23.5724	-0.634657
2454	483.272	483.27	483.274	15.5265	15.3552	15.7705	43	PG(16:1(9Z)/(0:0)	[M+H]	-3.40808	0.00131466	4790000	16300000	7.76067e+06	2.89293e+06	45.9836	52.2626	-1.90853
3546	716.522	716.519	716.525	27.3073	27.2946	27.3236	38	PE(16:1)/(18:1)	[M+H]	-3.40717	0.00909579	688000	2340000	1.62115e+06	937101	58.2962	105.1	-3.80011
673	222.998	222.997	222.999	1.24148	1.2257	1.24702	46	Erythrose-4-phosphate	[M+Na]	-3.21036	3.52266e-06	3320000	10700000	2.18667e+06	591886	20.8893	16.9708	-0.761341
576	201.016	201.015	201.016	1.24785	1.23737	1.25582	39	Erythrose-4-phosphate	[M+H]	-3.19189	9.01764e-06	744000	2370000	559272	171587	23.5101	22.532	-0.934575
895	255.232	255.231	255.233	19.0566	19.049	19.143	44	Palmitoleic acid	[M+H]	-2.91248	0.198179	1030000	3010000	4.13387e+06	1.63034e+06	99.6218	91.7707	-7.12883
3494	690.507	690.505	690.512	20.8927	20.7301	21.2077	44	PE(16:0)/(16:1)	[M+H]	-2.86133	0.00709771	667000000	1910000000	7.65816e+08	8.82698e+08	36.1707	102.447	-4.87667
2490	488.275	488.256	488.277	15.6199	15.2957	15.8776	45	PE(17:1)9Z	[M+Na]	-2.7067	0.00067001	16100000	43700000	1.64592e+07	9.65582e+06	38.2144	57.1584	-2.78423
2039	424.246	424.238	424.248	13.5008	13.4864	13.8605	47	LysoPE(14:1)9Z	[M+H]	-2.61924	0.000645411	13700000	35900000	1.40146e+07	7.83385e+06	37.2332	51.0251	-2.90912
2054	426.262	426.26	426.264	14.3924	14.0974	14.4052	47	LysoPE(14:0)	[M+H]	-2.54849	0.00344353	80400000	205000000	1.05089e+08	3.96897e+07	47.772	48.0497	-3.16341
2648	505.254	505.252	505.256	15.5231	15.4594	15.7833	53	PG(16:1(9Z)/(0:0)	[M+Na]	-2.53896	0.0059719	6400000	16200000	7.64936e+06	6.09524e+06	43.051	77.6709	-4.75874
2206	446.228	446.226	446.23	13.5003	13.2087	13.5096	49	LysoPE(14:1)9Z	[M+Na]	-2.37825	0.000891597	1520000	3620000	1.46007e+06	825625	37.4115	49.8966	-3.45407
2217	448.244	448.242	448.245	14.3925	14.3854	14.4052	46	LysoPE(14:0)	[M+Na]	-2.1839	0.000138172	10900000	23900000	6.5315e+06	4.65054e+06	28.6367	44.0623	-3.0641
2066	428.037	428.036	428.039	1.26473	1.25133	1.27393	46	ADP	[M+H]	-2.18162	0.000232692	7540000	16500000	3.96725e+06	2.22699e+06	24.4358	27.6271	-2.31162
3970	851.351	851.349	851.354	5.87752	5.86313	5.90823	45	N-Acetyl-D-glucosamine(anhydrous)N-Acetylmuramyl-tripeptide	[M+H]	-2.17043	6.96693e-05	1300000	2820000	808458	456540	27.0921	33.1529	-2.7778
2227	450.019	450.017	450.021	1.25588	1.24412	1.2649	46	ADP	[M+Na]	-2.05239	2.00563e-05	5100000	10500000	2.2182e+06	1.15718e+06	20.3267	22.6258	-2.12927
2472	485.287	485.286	485.292	16.9901	16.8872	17.1323	39	PG(16:0/0:0)	[M+H]	-2.00504	0.400458	1060000	2130000	1.67026e+06	1.17033e+06	68.0318	71.6132	-9.72554
3412	664.117	664.115	664.12	1.40095	1.3852	1.40677	41	NAD	[M+H]	-1.96911	1.53683e-05	11100000	21800000	3.63438e+06	1.70665e+06	16.6079	14.8812	-1.69246
193	123.044	123.044	123.044	7.40452	7.38362	7.42198	46	4-Hydroxybenzaldehyde	[M+H]	-1.77366	0.051027	1890000	3350000	1.27842e+06	703921	40.5674	36.1124	-4.9015
218	127.05	127.05	127.051	2.65268	2.59375	2.80712	46	Thymine	[M+H]	-1.73825	2.05583e-05	12800000	22200000	4.95042e+06	3.76271e+06	21.4982	27.2258	-3.52759
3138	613.16	613.158	613.162	1.40423	1.38965	1.41117	46	Glutation ox.	[M+H]	-1.68076	0.000332405	34900000	58700000	1.16753e+07	9.97117e+06	19.9942	28.0289	-3.55457
1868	397.329	397.315	397.331	21.3336	21.323	21.3463	58	Vitamin D2	[M+H]	-1.67528	0.60433	8610000	14400000	3.12882e+07	1.74834e+07	125.541	112.664	-30.5609
341	148.06	148.057	148.071	1.20099	1.129	1.43682	56	Glutamate	[M+H]	-1.67074	0.25902	10700000	17800000	6.67433e+06	5.81154e+06	38.6013	44.2555	-6.8474
4077	922.389	922.386	922.393	6.15978	6.1452	6.1867	46	N-Acetyl-D-glucosamine(anhydrous)N-Acetylmuramyl-tetrapeptide	[M+H]	-1.64749	0.000368174	1830000	3010000	640343	355899	20.7527	19.5766	-3.06936
2305	457.112	457.111	457.114	7.06174	7.03218	7.07593	46	Flavin mononucleotide	[M+H]	-1.56921	0.00520414	16200000	25500000	6.55869e+06	3.87609e+06	27.6655	24.9495	-4.11818
2291	454.293	454.292	454.295	15.8751	15.8027	15.8865	48	LysoPE(16:0)	[M+H]	-1.48879	0.561021	90100000	134000000	8.1292e+07	9.31631e+07	53.2335	79.6426	-15.6063
2256	452.278	452.276	452.28	14.816	14.7921	14.8521	51	LysoPE(16:1)	[M+H]	-1.44519	0.21763	496000000	717000000	3.8582e+08	2.59841e+08	49.3511	47.876	-10.3849
2418	476.275	476.274	476.277	15.8773	15.8027	15.8865	46	LysoPE(16:0)	[M+Na]	-1.39799	0.452738	11900000	16700000	6.24366e+06	7.79744e+06	35.6983	56.2385	-11.1424
294	140.068	140.068	140.069	1.16556	1.1535	1.17257	46	Valine	[M+Na]	-1.34592	0.353167	14100000	19000000	1.22463e+07	6.04811e+06	59.0947	40.5069	-12.3091
2413	474.26	474.243	474.261	14.8162	14.5546	15.1124	43	LysoPE(16:1)	[M+Na]	-1.2385	0.534641	38400000	47600000	2.09662e+07	1.48933e+07	43.4914	38.0714	-11.0368
793	243.088	243.087	243.089	9.25207	9.24267	9.25995	46	Lumichrome	[M+H]	-1.23268	0.637647	9080000	11200000	8.48013e+06	5.80512e+06	60.6066	51.197	-18.8412
975	265.07	265.069	265.07	9.25202	9.24267	9.25983	46	Lumichrome	[M+Na]	-1.21571	0.5904	2370000	2880000	1.79944e+06	1.25234e+06	50.8288	43.4846	-15.9611
1766	380.112	380.111	380.114	2.86019	2.78325	2.93565	40	S-Lactolyl Glutathione	[M+H]	-1.14635	0.856012	65000000	74500000	4.32817e+07	4.98541e+07	49.4697	62.5348	-21.1248
156	116.071	116.07	116.071	1.21439	1.20443	1.44385	52	Proline	[M+H]	-1.14037	0.870022	14100000	16100000	1.8872e+06	5.1343e+06	12.1694	33.4685	-8.4839
411	162.076	162.066	162.077	1.34545	1.28952	1.53548	43	N-Methyl-Glutamate	[M+H]	-1.12966	0.66249	13700000	15500000	3.61684e+06	5.94582e+06	23.8714	45.2348	-11.1328
682	224.078	224.077	224.079	1.39888	1.38808	1.41108	24	Homocitrate	[M+NH4]	-1.11399	1	4880000	5430000	4.44773e+06	3.14586e+06	70.4529	52.7454	-24.2511
231	130.05	130.049	130.05	1.79415	1.76933	1.88135	53	5-Oxo-D/L Proline	[M+H]	-1.10813	0.763338	33100000	36700000	3.73446e+06	6.81702e+06	10.189	19.9431	-5.40177
551	195.088	195.087	195.089	7.18144	6.82615	7.20775	58	Caffeine	[M+H]	-1.09721	0.318534	13200	14500	1313.58	3178.68	9.04052	22.5403	-6.17974
3139	613.159	613.157	613.162	2.18972	2.1615	2.25787	43	Glutathion ox.	[M+H]	-1.08321	0.924423	26200000	28300000	9.00861e+06	1.53633e+07	31.9521	53.3381	-16.4301
2444	480.309	480.307	480.311	16.2111	16.1933	16.2398	48	LysoPE(18:1)11Z)	[M+H]	-1.07033	0.935696	121000000	130000000	1.02008e+08	7.50009e+07	73.3286	58.5686	-25.2459
1971	413.267	413.253	413.269	21.8386	21.8295	21.8472	58	Phthalate	[M+Na]	-1.05446	0.851417	56000000	59000000	4.46722e+06	6.49594e+06	7.45531	11.5304	-3.59746
1834	391.284	391.272	391.286	21.839	21.8338	21.8472	58	Phthalate	[M+H]	-1.0377	0.843505	3790000	3940000	413075	533900	10.3242	14.282	-4.70553
875	253.084	253.065	253.085	12.7187	12.7004	12.7673	58	Naproxen	[M+Na]	1.01538	0.84938	16800000	16500000	1.66688e+07	1.74521e+07	82.6994	80.5918	41.8438
633	215.139	215.138	215.14	6.98256	6.96062	6.99677	52	Prolyl-Valine	[M+H]	1.01883	0.963933	3030000	2980000	642532	392462	20.2509	13.0494	7.26409
1041	276.108	276.107	276.109	4.80419	4.69495	4.85045	44	1,6-Anhydro-N-acetylmuramate	[M+H]	1.02062	0.0912553	5610000	5500000	937608	1.76298e+06	17.6839	28.5932	10.3162
355	152.032	152.031	152.032	1.78555	1.76507	1.88135	49	5-Oxo-D/L Proline	[M+Na]	1.02156	0.684708	6190000	6060000	1.29125e+06	1.28807e+06	19.4813	21.4974	8.59142
1160	291.146	291.145	291.147	7.37521	7.35708	7.3953	58	Trimetoprim	[M+H]	1.02469	0.651131	1540000	1500000	231853	217168	15.036	13.4923	6.04551
1284	308.091	308.091	308.092	1.4012	1.38965	1.65842	48	Glutathione	[M+H]	1.0563	0.068839	437000000	414000000	1.33821e+08	1.74833e+08	34.8646	35.4398	14.836
727	231.102	231.084	231.103	12.7214	12.7004	12.7673	58	Naproxen	[M+H]	1.05765	0.838393	119000	112000	102656	112016	74.1834	71.945	37.907
2205	446.186	446.185	446.188	12.3953	12.3751	12.4084	56	Glipizide	[M+H]	1.07006	0.823395	396000	370000	292599	311049	65.6075	62.4969	32.1639
233	130.086	130.086	130.087	1.39975	1.38808	1.41582	31	Pipecolate	[M+H]	1.07067	0.078751	7860000	7340000	1.82779e+06	2.02166e+06	25.2565	24.7412	10.329
2634	502.29	502.289	502.293	16.2112	15.9281	16.2398	47	LysoPE(18:1)11Z)	[M+Na]	1.08241	0.968959	16900000	15600000	8.89562e+06	9.30594e+06	53.4828	56.389	22.8201
169	118.086	118.086	118.087	1.35967	1.14382	1.39497	76	Valine	[M+H]	1.08767	0.00933955	170000000	156000000	1.89323e+07	3.27463e+07	12.0149	18.824	6.58314
599	205.097	205.097	205.098	6.13307	6.11622	6.16545	53	Tryptophan	[M+H]	1.09017	0.534641	99100000	90900000	1.45411e+07	2.54891e+07	15.5881	26.8476	8.74046
1206	298.09	298.089	298.091	4.79802	4.54293	4.85678	46	1,6-Anhydro-N-acetylmuramate	[M+Na]	1.09348	0.0846091	4730000	4320000	694942	1.32022e+06	15.8291	26.7594	9.30294
242	131.118	131.118	131.119	1.29638	1.28913	1.30527	45	N-Acetylputrescine	[M+H]	1.1006	0.246931	70900000	64400000	1.7512e+07	2.66853e+07	26.5205	35.0867	13.4048
486	182.081	182.067	182.082	2.14003	2.11848	2.36467	53	Tyrosine	[M+H]	1.11039	0.00334887	157000000	141000000	1.4429e+07	4.20346e+07	10.1326	24.2895	8.27507
522	188.176	188.176	188.177	1.14387	1.06533	1.149	47	Acetyl-Spermidine	[M+H]	1.14508	0.000478062	600000000	524000000	8.45836e+07	5.82294e+07	16.169	9.64669	5.44008
329	146.165	146.165	146.166	1.00053	0.992967	1.0155	44	Spermidine	[M+H]	1.17364	0.002755	70700000	60200000	9.84107e+06	2.45872e+07	16.583	30.384	11.0904
251	132.102	132.102	132.103	2.11083	1.95762	2.1981	59	Leucine	[M+H]	1.17742	0.305697	1360000000	1160000000	368490716	4.15188e+08	34.5682	33.5848	12.7266
428	166.086	166.086	166.087	4.0937	4.07103	4.11045	53	Phenylalanin	[M+H]	1.22316	2.40145e-06	1380000000	1130000000	1.50045e+08	2.45574e+08	13.0047	17.1515	6.4095
610	210.158	210.157	210.158	1.13548	1.13098	1.14458	46	Acetyl-Spermidine	[M+Na]	1.23446	0.0016724	6590000	5330000	1.54729e+06	844032	28.9785	12.1912	9.15374
348	150.059	150.058	150.059	1.40408	1.38965	1.43017	48	Methionine	[M+H]	1.24429	5.18096e-05	80500000	64700000	5.69166e+06	1.20967e+07	8.58247	15.3012	5.02414
197	123.055	123.044	123.056	1.74245	1.5533	1.79468	47	Nicotinamid	[M+H]	1.25486	0.0100272	54600000	43500000	6.48083e+06	1.56161e+07	14.7232	28.1096	9.30841
971	264.175	264.163	264.176	11.2577	11.2316	11.2784	58	Nortriptyline	[M+H]	1.2697	0.255849	882000	695000	409462	493644	53.576	46.7825	23.4645
518	188.068	188.067	188.069	4.09309	4.0679	4.11062	52	Phenylalanin	[M+Na]	1.29515	0.113761	7000000	5400000	1.69991e+06	1.64463e+06	27.9141	23.297	11.3329
586	203.053	203.052	203.054	1.16987	1.1336	1.17853	57	Glucose	[M+Na]	1.29777	3.15617e-05	322000000	248000000	2.68698e+07	2.72797e+07	10.8823	8.52756	3.97222
416	164.057	164.056	164.057	2.46847	2.40818	2.6053	46	Pterin	[M+H]	1.32078	0.0940764	19900000	15100000	3.85217e+06	4.97143e+06	25.3982	27.6511	10.3293
335	147.113	147.112	147.113	1.03537	1.02282	1.04257	47	Lysine	[M+H]	1.41242	0.000261308	8510000	6020000	1.71092e+06	1.63658e+06	26.5983	18.7209	9.90369
3641	768.122	768.121	768.126	5.67147	5.57908	5.93888	44	Coenzyme A	[M+H]	1.45213	0.000469112	13300000	9130000	3.46589e+06	3.75871e+06	39.2011	26.7001	13.6824
655	219.134	219.133	219.135	5.62388	5.59285	5.68475	53	Ser Ile	[M+H]	1.50141	0.000118977	14600000	9750000	1.57934e+06	4.8185e+06	16.3019	31.5311	10.5936
3518	704.523	704.521	704.526	21.0325	20.4518	21.3803	46	PE(16:0)/17:1)9Z	[M+H]	1.79934	0.34159	398000000	221000000	374003476	4.70795e+08	118.032	89.2553	59.6198
3487	689.212	689.21	689.214	1.25733	1.25038	1.26485	46	Tetrasaccharid	[M+Na]	2.25374	4.58885e-11	58800000	26100000	3.91153e+06	1.02202e+07	14.9421	16.8307	6.62535
357	152.057	152.054	152.057	1.40378	1.38965	1.42538	53	Guanin	[M+H]	2.26879	7.17718e-09	52100000	23000000	6.90589e+06	1.20459e+07	29.3813	21.5268	10.941
3406	662.476	662.47	662.491	20.6558	20.4341	20.8528	53	PE(16:1(9Z)/(14:0)	[M+H]	2.30259	0.444717	227000000	98600000	2.10961e+08	2.49681e+08	117.745	93.1787	69.4137
279	137.046	137.045	137.046	1.40095	1.38965	1.41108	43	Hypoxanthine	[M+H]	2.30684	6.7257e-05	42000000	18200000	7.17658e+06	1.32456e+07	34.895	33.0007	14.579
3968	851.265	851.262	851.268	1.30599	1.29465	1.31437	46	Pentasaccharid	[M+Na]	2.35343	5.61681e-14	77000000	32700000	6.01718e+06	1.05633e+07	17.4347	13.5748	6.62755
2752	527.159	527.157	527.161	1.22612	1.21758	1.24498	52	Maltotriose	[M+Na]	2.45332	3.13434e-08	55300000	22500000	3.8115e+06	1.24226e+07	17.0688	21.3144	8.1226
3423	667.229	667.227	667.231	1.26924	1.2622	1.27393	46	Tetrasaccharid	[M+H]	2.61679	6.48592e-07	12100000	4610000	783470	3.25362e+06	17.4878	26.6502	9.20197
945	261.145	261.131	261.146	6.32847	6.30298	6.52102	65	Glu Leu	[M+H]	2.69497	2.53818e-05	790000000	293000000	6.45572e+07	3.46002e+08	23.2345	39.9933	14.1584
3900	829.283	829.28	829.286	1.30772	1.29898	1.315	46	Pentasaccharid	[M+H]	2.82392	4.10648e-08	63600000	22500000	2.72888e+06	1.53964e+07	12.194	23.1684	7.8146
132	112.051	112.05	112.051	1.37902	1.36668	1.40057	47	Cytosine	[M+H]	2.82742	1.97864e-07	92700000	32800000	2.00296e+07	2.82361e+07	54.2683	28.9533	19.7143
1300	309.227	309.226	309.228	9.69608	9.63135	9.70472	31	Diacetylspermidine	[M+Na]	2.85056	0.0106071	1760000	618000	582958	819137	74.7433	46.3466	30.362
278	137.046	137.045	137.046	1.86478	1.84477	1.90567	46	Hypoxanthine	[M+H]	2.88196	0.000737643	83400000	28900000	1.23003e+07	4.91848e+07	37.2836	52.2696	20.9865
1101	283.126	283.126	283.127	6.34912	6.34312	6.35535	13	Glutamyl-Leucine	[M+Na]	3.27299	1.22e-07	1130000	344000	188552	292132	48.813	24.0284	17.5081
1189	295.129	295.128	295.141	6.7041	6.48612	6.72947	75	Glu Phe	[M+H]	3.29569	3.03271e-06	1180000000	358000000	8.29333e+07	4.50856e+08	24.8854	35.5342	12.9148
4367	1175.37	1175.36	1175.37	1.38545	1.37272	1.39738	46	Maltoheptaose	[M+Na]	3.33623	6.26106e-12	8650000	2590000	720347	874711	25.9971	10.2206	8.53743
1009	269.088	269.087	269.089	3.35941	3.30412	3.40867	42	Inosine	[M+H]	3.57123	0.00017396	6900000	1930000	1.09569e+06	4.18368e+06	56.6978	51.4154	23.9612
1000	268.104	268.104	268.105	3.04622	2.71393	3.08835	53	Adenosine	[M+H]	3.60454	5.75805e-05	1290000000	357000000	3.20603e+08	605556892	70.1842	43.733	29.2519
806	244.093	244.093	244.094	1.37895	1.36668	1.40677	46	Cytidine	[M+H]	3.64655	7e-09	92500000	25400000	1.67165e+07	2.62038e+07	58.3281	27.2512	20.7106
871	252.109	252.108	252.11	3.50822	3.47942	3.56203	43	2'Deoxyadenosin	[M+H]	4.63401	8.39567e-05	22000000	4740000	2.72827e+06	1.23414e+07	52.8981	49.7516	23.2024
3112	608.392	608.39	608.395	18.3975	18.1899	18.4062	33	Lipid	[M+H]	4.67688	0.0822194	2870000	613000	559820	4.36669e+06	79.4148	115.619	51.2629
1311	311.124	311.123	311.125	5.46642	5.4241	5.57277	53	Glu Tyr	[M+H]	4.95605	1.614e-06	174000000	35200000	8.92019e+06	6.73375e+07	26.3418	35.0422	13.3439
1153	290.086	290.085	290.087	3.04569	2.66512	3.07753	50	Adenosine	[M+Na]	4.98228	9.43423e-07	11900000	2400000	2.54556e+06	2.6314e+06	74.5143	23.6556	31.3125
4363	1153.39	1153.38	1153.39	1.37854	1.36922	1.38762	38	Maltoheptaose	[M+H]	5.30685	5.98394e-11	7890000	1490000	292051	1.29027e+06	18.8521	16.5589	7.38037
1109	284.099	284.098	284.1	3.43392	3.37973	3.48648	47	Guanosine	[M+H]	5.91321	3.10764e-06	60000000	10200000	7.864e+06	2.81179e+07	61.4643	40.3483	26.1275
201	124.039	124.039	124.04	1.39047	1.3764	1.44842	48	Nicotinate	[M+H]	9.89145	3.93884e-07	21100000	2140000	688099	7.17307e+06	28.8351	33.1191	13.5033
362	153.04	153.04	153.041	2.10577	2.07513	2.1484	30	Xanthine	[M+H]	13.916	0.000150046	1780000	128000	153241	1.3305e+06	80.6892	57.6763	40.6931
3218	622.408	622.406	622.411	18.6751	18.6624	18.6846	45	Lipid	[M+H]	35.1745	0.00125022	39200000	1120000	1.25893e+06	3.18496e+07	87.3579	70.0026	40.1314
3339	644.39	644.388	644.392	18.6763	18.6657	18.6838	26	Lipid	[M+Na]	791.231	0.00119764	7830000	9900	270561	6.25847e+06	199.285	71.6591	789.506
765	239.095	239.095	239.096	4.71805	4.66043	4.75298	22	IPTG	[M+H]	#DIV/0!	NA	0	0	0	0	#DIV/0!	#DIV/0!	#DIV/0!
940	261.077	261.076	261.078	4.71386	4.6522	4.75298	22	IPTG	[M+Na]	#DIV/0!	NA	0	0	0	0	#DIV/0!	#DIV/0!	#DIV/0!
3269	630.374	630.372	630.375	18.4006	18.3975	18.4103	13	PE(10:0(3-OH)/15:0cyclo)	[M+Na]	#DIV/0!	0.0714627	314000	0	21422.9	540099	238.745	131.892	#DIV/0!
903	256.122	256.121	256.122	4.71805	4.66043	4.75793	22	IPTG	[M+NH4]	#DIV/0!	0.214082	0	210000	1.31718e+06	235550	164.685	201.741	#DIV/0!

## Sheet: LC neg 
Identified metabolites by using LC-MS negative mode
	mzmed	mzmin	mzmax	rtmed	rtmin	rtmax	npeaks	metabolite	adduct	fold change KO:WT	KO:WT AdjustedPval	Median WT	Median KO	Standard deviation WT	Standard deviation KO	perncent Standard deviation WT	perncent Standard deviation KO	percent Error of fold change KO:WT
522	328.044	328.042	328.057	2.08238	2.0462	2.11097	37	cAMP	[M-H]	-78.7046	0.000292226	1.55708e+07	197838	8.64999e+06	3.23918e+06	50.1754	239.675	-0.07635
931	495.273	495.27	495.276	16.5566	16.4886	16.6197	43	LysoPG(17:1)	[M-H]	-12.2144	1.06714e-05	159000000	13000000	6.14496e+07	4.8604e+06	38.8964	37.3498	-0.10411
878	480.98	480.977	480.983	1.39488	1.37198	1.4261	42	Thymidine 5'-triphosphate	[M-H]	-10.9301	8.88667e-07	2.13191e+07	1.95049e+06	4.32697e+06	670291	20.1281	35.2803	-0.0964405
502	321.048	321.046	321.05	2.20982	2.17443	2.25823	47	TMP	[M-H]	-10.6094	2.81563e-05	3.53614e+07	3.33303e+06	1.71095e+07	3.15274e+06	39.5143	65.4972	-0.272472
1117	563.067	563.063	563.07	1.38275	1.361	1.40878	47	dTDP-Glucose	[M-H]	-9.92485	1.99066e-05	84200000	8490000	2.89312e+07	3.01616e+06	34.6585	31.2968	-0.144935
335	254.067	254.065	254.068	7.54118	7.52982	7.552	47	Nicotiniate D-ribonucleoside	[M-H]	-9.37513	2.56937e-06	192000000	20500000	8.0719e+07	8.8505e+06	35.4628	43.9922	-0.197541
1063	545.056	545.052	545.059	1.38277	1.36377	1.4108	47	dTDP-Sugar	[M-H]	-8.90289	1.8367e-05	36800000	4140000	1.25146e+07	1.20003e+06	34.2128	28.1045	-0.162826
86	147.029	147.028	147.03	1.39794	1.37198	1.66598	70	Citramalate	[M-H]	-7.75293	2.97268e-08	158000000	20400000	3.22518e+07	7.76126e+06	20.8046	38.1794	-0.207545
1228	604.265	604.261	604.269	13.5964	13.5798	13.6201	36	PE(10:0)/(16:1)	[M-H]	-7.50391	4.35771e-09	29100000	3880000	4.8694e+06	796879	15.4564	21.399	-0.135761
153	175.024	175.023	175.025	1.36563	1.35277	1.37473	36	Ascorbate	[M-H]	-7.07433	0.00276525	1.35618e+07	1.91705e+06	1.22491e+07	2.81636e+06	73.1898	112.142	-0.995363
570	346.055	346.053	346.057	1.386	1.36907	1.4108	47	AMP	[M-H]	-6.44637	2.74221e-05	9.93112e+07	1.54058e+07	3.75313e+07	4.67587e+06	37.0868	32.2581	-0.336523
509	323.027	323.025	323.03	1.2917	1.28112	1.37997	49	UMP	[M-H]	-5.92425	4.58162e-05	5.38025e+07	9.08173e+06	2.06815e+07	4.15466e+06	38.1365	44.3105	-0.491829
694	410.026	410.023	410.028	1.38642	1.36377	1.7065	53	dADP	[M-H]	-4.30149	1.64227e-06	21500000	5010000	4.7606e+06	1.29753e+06	21.9978	23.2504	-0.531451
837	464.278	464.276	464.281	15.6085	15.563	15.6606	51	LysoPE(17:1)	[M-H]	-3.87276	7.77409e-05	934000000	241000000	4.16872e+08	1.27756e+08	39.6962	46.8555	-1.33451
100	153.019	153.018	153.02	7.164	7.15327	7.17445	47	2,3 Dihydroxybenzoate	[M-H]	-3.81902	2.00262e-06	145000000	37900000	4.45241e+07	7.80882e+06	27.6422	20.3974	-0.731859
819	455.241	455.238	455.243	14.6816	14.6443	14.6984	34	LysoPG(14:0)	[M-H]	-3.42253	3.69886e-05	1.38004e+07	4.03223e+06	4.52648e+06	2.5264e+06	33.4849	52.1193	-1.74416
60	133.014	133.013	133.015	1.28537	1.27288	1.29537	47	Malate	[M-H]	-2.92765	1.9861e-07	243000000	83100000	4.82799e+07	4.72937e+07	19.3602	47.4542	-2.02714
723	422.231	422.229	422.234	13.4871	13.2007	13.5131	48	LysoPE(14:1)	[M-H]	-2.86886	1.64493e-05	67700000	23600000	2.09971e+07	1.05963e+07	29.3629	38.3135	-1.9132
882	481.257	481.254	481.259	15.1962	15.1163	15.2268	35	LysoPG(16:1)	[M-H]	-2.84349	0.000705781	1.61285e+08	5.67207e+07	5.80059e+07	4.31208e+07	36.9444	58.5084	-3.00636
956	509.289	509.286	509.292	17.3783	17.3585	17.428	47	LysoPG(18:1)	[M-H]	-2.77835	0.000440466	134000000	48300000	5.85983e+07	1.62897e+07	42.3967	32.908	-2.06243
732	424.247	424.244	424.249	14.3794	14.3704	14.4091	47	LysoPE(14:0)	[M-H]	-2.77001	3.558e-06	354000000	128000000	9.3072e+07	4.69363e+07	25.0638	33.0847	-1.69747
1550	784.149	784.144	784.153	6.74617	6.71817	6.76287	47	FAD	[M-H]	-2.74143	5.487e-11	114000000	41600000	1.33661e+07	1.1401e+07	11.7218	25.2122	-1.14513
891	483.273	483.27	483.276	16.9128	16.8528	16.9385	47	LysoPG(16:0)	[M-H]	-2.69089	9.68945e-05	57600000	21400000	1.91616e+07	7.84649e+06	33.2408	33.7978	-1.97575
620	368.999	368.995	369.001	0.999933	0.983517	1.24462	47	Seduheptulose 1,7-Bisphosphat	[M-H]	-2.61515	1.76994e-05	21600000	8250000	4.89169e+06	2.26256e+06	24.3497	27.7677	-1.49911
720	421.236	421.233	421.239	17.0812	17.0225	17.2304	48	PA(17:1(9Z)/0:0)	[M-H]	-2.53659	0.0138452	3.87394e+08	1.52723e+08	2.37684e+08	1.40391e+08	55.727	69.9288	-4.95184
309	243.197	243.196	243.198	16.1695	16.1198	16.2847	48	3-Hydroxymyristic acid	[M-H]	-2.47543	0.00248786	212548817	8.58633e+07	1.01269e+08	3.34598e+07	50.6124	41.7363	-2.89432
136	166.974	166.973	166.976	1.217	1.20177	1.2263	47	Phosphoenolpyruvate	[M-H]	-2.46201	1.48718e-05	15600000	6340000	4.6843e+06	2.31402e+06	27.0694	34.0607	-2.25048
561	341.107	341.105	341.11	1.19471	1.17512	1.24208	44	Dissacharide	[M-H]	-2.42687	0.000312719	9.01187e+06	3.71338e+06	2.74459e+06	1.44894e+06	32.9362	40.142	-2.42295
881	481.257	481.255	481.26	15.5232	15.4813	15.5494	47	LysoPG(16:1)	[M-H]	-2.11787	0.000312719	501000000	237000000	1.79583e+08	7.41302e+07	35.2167	31.2786	-3.06044
33	117.019	117.018	117.02	1.92963	1.70645	1.9695	57	Succinate	[M-H]	-2.03331	0.0105161	5.15099e+07	2.5333e+07	2.25438e+07	1.51253e+07	38.7203	51.0336	-5.17737
552	338.989	338.986	338.99	0.999983	0.983517	1.2756	45	Fructose 1,6 bisphosphate	[M-H]	-2.00632	0.0437798	6.23695e+07	3.10864e+07	3.69439e+07	2.5254e+07	51.721	68.843	-7.19697
77	144.045	144.044	144.046	9.1122	9.09548	9.1208	47	Indole-3-carboxaldehyd	[M-H]	-1.86716	0.00200728	44100000	23600000	1.97519e+07	6.94668e+06	41.939	28.7831	-4.43227
124	163.04	163.039	163.041	7.29747	7.28273	7.32127	47	Phenylpyruvate	[M-H]	-1.84084	9.61313e-05	56600000	30700000	1.71815e+07	7.92338e+06	28.2511	24.961	-3.39345
191	191.019	191.018	191.02	1.386	1.3704	1.6908	55	Citrate/Isocitrate	[M-H]	-1.6765	0.00105343	202000000	120000000	6.2937e+07	3.12126e+07	28.5832	26.1653	-4.15693
1385	678.094	678.089	678.098	1.38502	1.36907	1.4108	47	UDP-Acetylmuraminate	[M-H]	-1.66284	0.000191135	125000000	75200000	2.28857e+07	1.34655e+07	18.6255	18.3369	-2.67693
815	455.096	455.094	455.099	7.0742	7.07142	7.08287	47	Flavine mononucleotide (FMN)	[M-H]	-1.63922	0.0012371	68900000	42000000	1.57589e+07	13973446	22.5668	30.742	-4.33497
801	452.278	452.276	452.281	15.8609	15.8352	15.9737	49	LysoPE(16:0)	[M-H]	-1.63797	0.0360875	191301516	1.16792e+08	7.27428e+07	8.57501e+07	33.0903	56.8935	-8.88546
40	125.035	125.034	125.036	2.5698	2.52775	2.64217	47	Thymine	[M-H]	-1.59692	3.08803e-05	35700000	22300000	7.43908e+06	5.44086e+06	20.2051	23.5831	-3.6217
1170	588.074	588.07	588.077	1.37602	1.35273	1.39425	36	ADP-Glucose	[M-H]	-1.59471	0.0249641	70700000	44300000	2.24194e+07	8.33106e+06	33.0087	19.2242	-4.19674
38	121.029	121.029	121.03	7.41868	7.4054	7.43	51	4-Hydroxybenzaldehyde	[M-H]	-1.53369	0.0150116	95400000	62200000	3.14362e+07	1.99036e+07	35.2153	33.2355	-5.64942
1490	742.066	742.061	742.071	1.34867	1.32855	1.36095	45	NADP	[M-H]	-1.48088	0.0366282	35800000	24100000	9.68999e+06	4.90042e+06	26.7878	18.8209	-4.45997
872	477.171	477.167	477.174	5.50963	5.44543	5.54677	47	N-Acetyl-D-glucosamine(anhydrous)N-Acetylmuramic acid	[M-H]	-1.4605	0.254858	10800000	7430000	2.1098e+06	3.29201e+06	19.3175	38.7561	-6.55461
669	396.215	396.213	396.218	12.9614	12.6488	12.9828	49	LysoPE(12:0)	[M-H]	-1.43285	0.00512734	7580000	5290000	1.95776e+06	1.64832e+06	23.7227	28.1492	-5.69834
1786	1192.33	1192.33	1192.34	5.40815	5.07178	5.44962	58	UDP-N-acetylmuramoyl-L-alanyl-D-glutamyl-6-carboxy-L-lysyl-D-alanyl- D-alanine	[M-H]	-1.42903	0.975279	5.81723e+07	4.07077e+07	5.25994e+07	6.1056e+07	69.5665	104.09	-24.7401
796	450.263	450.26	450.265	14.7991	14.6126	14.8161	54	LysoPE(16:1)	[M-H]	-1.32962	0.0644504	1320000000	994000000	4.5129e+08	4.3223e+08	31.349	39.4255	-9.0278
1566	808.117	808.111	808.122	6.14443	6.0926	6.34595	47	Acetyl-Coa	[M-H]	-1.2815	0.204172	69400000	54100000	1.74645e+07	1.1386e+07	24.6409	22.6583	-5.77466
26	111.02	111.008	111.021	1.39527	1.37198	1.68977	50	Uracil	[M-H]	-1.23624	0.845555	3.004e+07	2.42994e+07	8.97112e+06	1.78971e+07	28.1863	56.0031	-14.9666
132	165.055	165.054	165.056	8.11088	8.09343	8.12867	47	3-(2-Hydroxyphenyl)propanoate	[M-H]	-1.18885	0.0158535	23000000	19300000	8.47569e+06	5.66945e+06	30.6739	29.1525	-9.60648
349	259.022	259.022	259.023	1.03332	1.01055	1.04283	39	Glucose-6-Phosphate	[M-H]	-1.18369	0.722366	12800000	10800000	2.70064e+06	2.26437e+06	20.4291	20.7161	-6.15874
875	478.294	478.292	478.297	16.1894	16.0289	16.3075	50	LysoPE(18:1)	[M-H]	-1.17526	0.482938	248000000	211000000	1.20858e+08	1.18539e+08	41.6196	45.6543	-15.4879
154	175.061	175.06	175.062	6.53987	6.51147	6.56305	47	Isopropylmalic acid	[M-H]	-1.16061	0.164745	17100000	14700000	6.78317e+06	2.76281e+06	34.7471	18.5258	-9.42718
1230	606.072	606.068	606.076	1.20282	1.18368	1.2265	47	UDP-N-Acetylglucosamin	[M-H]	-1.12712	0.956381	23000000	20400000	5.92195e+06	4457170	28.1258	22.5419	-7.66858
1242	611.143	611.139	611.146	2.15043	2.11593	2.18168	47	Glutathion ox.	[M-H]	-1.07588	0.403186	7.03542e+07	6.5392e+07	1.84158e+07	5.61235e+07	24.8355	69.0365	-22.2922
46	128.035	128.034	128.036	1.75733	1.74062	1.79735	48	Oxo-Proline	[M-H]	-1.05145	0.374381	147000000	140000000	3.23262e+07	3.40891e+07	21.8965	23.8003	-8.59364
53	130.087	130.086	130.088	2.11282	1.96027	2.17302	55	Leucine/Isoleucine	[M-H]	1.08006	0.0798804	136000000	147000000	1.61023e+07	3.06546e+07	12.0996	22.4702	6.92313
184	187.097	187.096	187.098	9.26652	9.25893	9.2836	54	Azelaic acid	[M-H]	1.08379	0.451283	3870000	4200000	620516	1.45447e+06	15.9862	32.1141	11.0569
28	112.985	112.985	112.986	1.39048	1.3772	1.40038	43	Dihydrouracil	[M-H]	1.10646	0.30819	50400000	55800000	1.26704e+07	8.26917e+06	23.3978	14.3732	8.39504
1121	565.045	565.043	565.05	1.22054	1.20177	1.40268	36	UDP-Glucose	[M-H]	1.10911	0.615192	2.0783e+07	2.30506e+07	7.28323e+06	5.05974e+06	34.783	22.9825	11.9275
785	444.171	444.169	444.173	12.3692	12.3522	12.4025	59	Glipizide	[M-H]	1.11538	0.693487	5.47133e+08	6.10259e+08	2.01023e+08	1.68291e+08	41.4845	30.2506	13.2067
255	227.103	227.102	227.105	6.23215	6.18398	6.27878	54	Pro Pro	[M-H]	1.12488	0.00451577	40600000	45700000	7.671e+06	7.80744e+06	18.9777	17.171	7.37992
166	180.066	180.065	180.067	2.09558	1.74697	2.13032	64	Tyrosine	[M-H]	1.1347	0.0390074	79500000	90200000	2.06903e+07	1.95003e+07	25.4034	21.3923	9.80467
164	179.056	179.055	179.057	1.14112	1.10928	1.20048	46	Glucose	[M-H]	1.14836	0.00231228	35300000	40600000	8.20207e+06	5.19583e+06	26.175	12.9919	7.6391
126	164.071	164.07	164.072	3.94735	3.74775	4.00322	54	Phenylalanine	[M-H]	1.1638	8.44638e-06	259000000	301000000	3.12975e+07	4.86751e+07	12.2547	15.8318	5.84177
83	146.046	146.045	146.046	1.15662	1.10872	1.33153	50	Glutamate	[M-H]	1.18342	0.341118	1.32482e+07	1.56782e+07	7.54693e+06	6.10965e+06	51.3157	35.8189	19.982
1532	766.106	766.1	766.11	5.62021	5.5622	5.74648	46	Coenzyme A	[M-H]	1.22176	0.0636978	1.56577e+07	1.91299e+07	6.40127e+06	1.68895e+07	36.5653	67.3203	28.127
122	162.042	162.041	162.042	2.39438	2.10903	2.45792	50	Pterin	[M-H]	1.24221	0.0556658	8140000	10100000	2.03743e+06	2.59803e+06	24.9884	26.6445	10.3747
260	229.087	229.077	229.088	12.7041	12.6785	12.7326	60	Naproxen	[M-H]	1.25152	0.618614	1.25461e+08	157017465	7.43315e+07	7.72799e+07	63.573	50.4353	22.2616
214	203.082	203.081	203.084	6.16348	6.12008	6.2155	54	Tryptophan	[M-H]	1.2752	0.0402735	42500000	54200000	5.94427e+06	9.09329e+06	14.0981	17.236	6.2849
294	241.082	241.081	241.084	5.30392	5.08368	5.32552	47	Thymidine	[M-H]	1.30696	0.0931716	37900000	49600000	1.91385e+07	1.67461e+07	43.1317	30.9285	17.4833
459	306.076	306.074	306.078	1.39225	1.37308	1.64627	60	Glutathione	[M-H]	1.3379	0.0215723	1.40678e+08	1.88214e+08	5.28306e+07	1.18161e+08	36.0986	52.6735	21.085
401	283.067	283.066	283.069	4.66241	4.19845	4.89168	56	Xanthosine	[M-H]	1.77754	0.115176	7.52631e+06	1.33784e+07	7.84076e+06	9.1074e+06	73.0796	63.7195	35.8755
1099	558.062	558.058	558.066	1.23858	1.2322	1.24575	47	ADP-Sugar	[M-H]	1.87776	0.00528015	7.20476e+06	1.35288e+07	5.45016e+06	5.81896e+06	58.5571	40.6237	25.0905
74	137.024	137.023	137.025	6.68358	6.667	6.7022	47	4- Hydroxybenzoate	[M-H]	1.90277	0.000103914	13600000	25800000	5.46293e+06	7.22331e+06	36.9262	26.3364	14.1707
68	135.031	135.03	135.031	1.83362	1.81925	1.85097	47	Hypoxanthine	[M-H]	2.83354	0.000164916	1.17729e+07	3.33589e+07	5.89573e+06	2.02642e+07	45.4209	53.7051	22.755
1226	604.067	604.063	604.071	1.23515	1.22472	1.24575	47	GDP-Glucose	[M-H]	3.24405	5.26684e-06	3870000	12600000	1.95724e+06	4.10602e+06	43.6343	32.3631	17.4006
363	266.089	266.087	266.09	2.9084	2.65417	3.01765	47	Adenosine	[M-H]	3.60479	1.52626e-05	12067956	4.35025e+07	8.59826e+06	2.46472e+07	60.9715	48.4779	26.313
1592	827.265	827.258	827.271	1.29803	1.28492	1.31662	47	Maltopentaose	[M-H]	3.71466	0.000204146	6.3977e+06	2.37653e+07	2.54489e+06	1.02189e+07	41.4241	45.6093	16.9309
366	267.073	267.071	267.074	3.21055	3.15582	3.31038	45	Inosine	[M-H]	3.7574	0.00045903	1.11819e+07	4.20149e+07	6.8375e+06	3.40958e+07	57.6392	67.974	29.3121
97	151.026	151.025	151.026	2.05443	1.56075	2.09422	50	Xanthine	[M-H]	3.99571	9.68945e-05	2.25937e+06	9.02779e+06	1.37806e+06	5.92048e+06	55.5109	52.9745	25.826
1703	989.318	989.311	989.323	1.34931	1.33082	1.36648	42	Maltohexaose	[M-H]	4.43547	3.34019e-05	4.23432e+06	1.87812e+07	1.54355e+06	8.36988e+06	38.116	41.2014	16.6036
398	282.084	282.081	282.085	3.27852	2.94297	3.38168	53	Guanosine	[M-H]	5.33246	0.000170476	1.12743e+07	6.01195e+07	7.36592e+06	3.65143e+07	55.8093	52.5634	25.7629
308	243.062	243.06	243.063	2.07051	2.0462	2.1048	40	Uridine	[M-H]	9.1342	1.23333e-06	11800000	108000000	5.48197e+06	4.3125e+07	41.6755	35.5437	17.7016
283	237.08	237.078	237.081	4.52348	4.39372	4.59457	23	IPTG	[M-H]	#DIV/0!	NA	0	0	0	0	#DIV/0!	#DIV/0!	#DIV/0!

## Sheet: LC pos unknown
										unknown features LC-MS positive mode
	mzmed	mzmin	mzmax	rtmed	rtmin	rtmax	npeaks	isotopes	adduct XCMS predicted	metabolite	fold change KO:WT	KO:WT Adjusted Pvalue	Median (KO)	Median (WT)	standard deviation WT	standard deviation KO	percent standard deviation WT	percent standard deviation KO	Standard Error WT	Standard Error KO	percent Standard Error WT	percent Standard Error KO	percent standard error KO:WT
2013	419.689	419.688	419.691	5.88868	5.8715	5.92018	53	[274][M]2+		unknown	1.1152	0.0503426	5230000	4690000	844333	658284	17.7076	12.5522	243738	190030	5.2	4.05	6.34184
4018	865.632	865.63	865.635	7.75557	7.74747	7.76052	31	[680][M+1]3+		unknown	-1.30527	0.0495654	1290000	1690000	150895	331994	9.15065	24.4782	43559.6	95838.5	2.58	5.68	-4.60614
1799	384.871	384.87	384.873	6.4207	6.36605	6.46087	53	[243][M+1]3+		unknown	1.16154	0.0488327	11800000	10200000	1.9989e+06	1.47496e+06	18.7476	12.6248	577033	425784	5.67	4.18	6.71538
858	250.138	250.137	250.139	4.08493	4.06797	4.10222	31		[M+H]+ 249.132	unknown	1.08951	0.0485777	2270000	2090000	609886	856431	31.1961	34.099	176059	247230	8.43	11.8	13.7601
3666	780.29	780.288	780.292	8.06702	8.05042	8.08328	38			unknown	1.3825	0.0485093	984000	712000	212796	422042	29.4195	40.9373	61429	121833	8.63	17.1	15.0975
2443	480.281	480.28	480.284	7.7689	7.75208	7.77853	53		[M+H]+ 479.275	unknown	1.1844	0.0484163	2920000	2460000	599785	382129	22.0907	12.8598	173143	110311	7.03	4.48	7.98518
4389	1215.96	1215.95	1215.96	6.27516	6.25445	6.29152	46	[763][M]+	[M+H]+ 1214.95	unknown	-1.26237	0.0482611	90700000	114000000	1.43355e+07	2.08289e+07	12.3689	21.9969	4.13832e+06	6.0128e+06	3.62	5.25	-4.73952
1719	374.689	374.688	374.69	8.03157	8.00443	8.04938	53			unknown	1.13828	0.0479836	15500000	13600000	2.43191e+06	1.85606e+06	17.1764	11.9975	702031	535799	5.17	3.94	6.2191
487	182.081	182.081	182.082	1.49663	1.41682	1.84885	54	[40][M]+	[M+K+NH3]+ 126.092 [M+Na+NH3]+ 142.066 [M+H+NH3]+ 164.047	unknown	1.08299	0.0474665	121000000	112000000	1.85446e+07	3.1522e+07	16.9762	25.266	5.35338e+06	9.09961e+06	4.8	8.16	8.93442
3438	675.517	675.496	675.52	21.7699	21.7612	21.7785	57	[565][M]+	[M+Na]+ 652.525	unknown	-1.29479	0.047332	35000000	45300000	1.06695e+07	7.60762e+06	23.3807	22.1364	3.08001e+06	2.19613e+06	6.8	4.85	-5.51824
3200	620.275	620.273	620.276	8.97372	8.95938	8.98827	46			unknown	1.27184	0.0462226	1470000	1160000	244819	327349	20.2355	23.254	70673.1	94497.4	6.11	8.16	8.85811
3700	791.416	791.413	791.419	9.67025	9.61077	9.68108	43	[624][M+1]+		unknown	1.36189	0.0459544	985000	724000	305888	266733	38.7855	26.5148	88302.2	76999.2	12.2	10.6	14.4903
2113	435.199	435.197	435.201	20.2453	20.2282	20.43	58		[M+Na+CF3COOH]+ 278.221	unknown	-1.1846	0.0458985	13300000	15700000	5.90863e+06	4.26043e+06	31.5451	33.5368	1.70568e+06	1.22988e+06	10.8	7.81	-10.1532
1151	290.048	290.047	290.049	11.634	11.5963	11.6795	42			unknown	1.27639	0.0456832	1110000	869000	377092	573759	44.3056	44.7	108857	165630	12.5	19.1	19.494
1227	300.199	300.198	300.2	7.6424	7.36242	7.66055	56	[146][M]2+		unknown	-1.69222	0.0452737	2510000	4250000	1.76318e+06	1.18797e+06	39.7942	42.9002	508986	342938	12	8.07	-6.34398
3473	687.382	687.379	687.385	9.13721	9.11835	9.14783	44		[M+H]+ 686.375	unknown	1.0825	0.0452737	776000	717000	164701	124594	23.1821	15.6922	47545.1	35967.2	6.64	5.02	8.09531
4423	1227.95	1227.94	1227.95	6.28344	6.27182	6.30463	46		[3M+H+K]2+ 805.295	unknown	-1.14094	0.0445639	1970000	2240000	265047	181318	11.9702	9.55803	76512.5	52342	3.41	2.33	-3.32538
4532	1458.54	1458.54	1458.55	6.2644	6.24997	6.28375	13			unknown	-2.43419	0.0443553	252000	614000	247924	257088	40.8829	81.1095	71569.5	74214.9	11.7	12.1	-5.34225
4446	1247.95	1247.95	1247.95	6.69958	6.68205	7.06657	47		[2M+H+Na]2+ 1235.95	unknown	-1.1813	0.0442723	4760000	5620000	625257	719563	10.948	15.2464	180496	207720	3.21	3.7	-3.8854
575	200.201	200.189	200.202	15.5639	15.4668	15.5978	58		[M+H]+ 199.194	unknown	1.00377	0.0442639	20400000	20300000	867055	2.49834e+06	4.28192	12.2295	250297	721209	1.23	3.55	3.74431
1551	344.182	344.181	344.183	5.65852	5.63423	5.71273	53	[199][M]+		unknown	1.13544	0.043276	83100000	73200000	1.21865e+07	8.73585e+06	15.896	10.6841	3.51793e+06	2.52182e+06	4.8	3.44	5.68168
605	207.621	207.621	207.622	6.34495	6.31625	6.35805	47		[M+2H]2+ 413.228	unknown	-1.36199	0.0427752	1140000	1550000	381684	269990	22.8988	22.4792	110183	77939.4	7.1	5.02	-5.31172
1354	317.122	317.121	317.123	6.00273	5.99112	6.04443	41		[2M+Na+3K-H]3+ 406.256	unknown	-1.29247	0.0421753	788000	1020000	251976	213752	23.4306	27.8426	72739.2	61704.8	7.14	6.06	-6.34401
2032	423.197	423.195	423.199	6.46687	6.43397	6.48285	36			unknown	-2.21821	0.0420534	1570000	3490000	1.86119e+06	1.66561e+06	51.9148	100.586	537280	480821	15.4	13.8	-6.95605
4092	933.099	933.096	933.103	6.92244	6.89357	6.95138	40	[701][M]2+		unknown	1.36593	0.0419614	819000	600000	196534	370344	31.6585	40.5994	56734.4	106909	9.46	17.8	16.1175
908	256.834	256.833	256.834	1.1009	1.09185	1.10552	37			unknown	-1.16808	0.0408311	844000	986000	102021	152889	10.3637	18.176	29451	44135.3	2.99	4.48	-4.41452
2004	417.549	417.548	417.551	6.79713	6.78058	6.8235	42	[273][M]2+		unknown	1.285	0.0392519	18600000	14500000	3.83605e+06	6.48211e+06	24.1	32.0613	1.10737e+06	1.87122e+06	7.64	12.9	12.6225
309	143.997	143.996	143.997	0.990367	0.980317	1.01	50		[M+K]+ 105.03	unknown	1.45412	0.0390586	3880000	2670000	982368	1.21385e+06	34.7081	31.6665	283585	350407	10.6	13.1	13.9524
1659	363.207	363.205	363.208	9.23508	9.21755	9.24408	48	[221][M+1]2+		unknown	1.27829	0.0389824	1180000	926000	290719	228243	29.4753	19.6561	83923.3	65888.2	9.06	7.11	10.6315
838	247.084	247.083	247.085	6.98157	6.9565	6.99677	53	[86][M]2+	[M+H+K]2+ 454.204	unknown	1.03833	0.038206	4610000	4440000	460409	570300	10.1573	12.4238	132909	164632	2.99	3.71	4.66165
1838	392.204	392.202	392.205	6.4613	6.42555	6.49102	53	[247][M]3+	[2M+3H]3+ 586.794	unknown	1.21183	0.038017	5630000	4650000	1.02296e+06	713728	20.4004	12.7298	295303	206036	6.35	4.43	7.33047
1656	362.705	362.704	362.707	9.23703	9.21325	9.24738	53	[221][M]2+	[M+2H]2+ 723.395	unknown	1.22194	0.0377476	2980000	2440000	674141	494590	25.242	16.3495	194608	142776	7.99	5.86	9.32161
1738	377.145	377.144	377.147	7.53568	7.5226	7.54775	46			unknown	-1.59029	0.0374931	1310000	2080000	720819	587896	31.8555	37.4134	208083	169711	9.99	8.15	-6.4678
671	222.626	222.626	222.627	6.18179	6.16535	6.19987	46		[M+2H]2+ 443.238	unknown	1.14998	0.0371094	3680000	3200000	671570	466596	20.2741	12.5245	193866	134695	6.06	4.21	7.08198
2162	441.111	441.11	441.112	1.40092	1.38808	1.41108	46		[M+H-CO]+ 468.091	unknown	-1.43061	0.0371094	2670000	3820000	940439	663746	24.3227	24.4831	271481	191607	7.1	5.01	-4.93191
1808	385.686	385.685	385.688	7.6083	7.52507	7.65627	40		[M+3Na-H]2+ 703.427	unknown	1.28947	0.0370221	1450000	1120000	370731	361623	34.0565	25.2293	107021	104391	9.54	9.31	11.9621
748	235.066	235.065	235.067	5.83293	5.81853	5.86658	43		[M+K]+ 196.107	unknown	1.57954	0.0365058	3400000	2150000	837290	1.47543e+06	35.8407	41.9259	241705	425920	11.2	19.8	16.807
420	164.144	164.143	164.144	27.2582	27.2452	27.2759	58	[32][M]+	[M+H]+ 163.136	unknown	-1.00461	0.0361219	64500000	64800000	4.15556e+06	6.8329e+06	6.31058	10.5959	1.19961e+06	1.97249e+06	1.85	3.04	-3.54046
4422	1227.45	1227.44	1227.45	6.28344	6.27182	6.30463	46		[M+2Na-H]+ 1182.48 [M+H]+ 1226.44	unknown	-1.14638	0.0359486	4180000	4790000	500965	408464	10.5704	9.89437	144616	117913	3.02	2.46	-3.14523
3260	629.355	629.353	629.358	9.03835	9.0242	9.05115	45	[514][M+2]+		unknown	1.2561	0.0358073	1090000	869000	253248	246226	28.3541	22.7741	73106.4	71079.2	8.41	8.18	10.6333
2853	550.793	550.79	550.794	9.47616	9.46297	9.49153	46			unknown	1.30268	0.0354861	836000	642000	213518	104765	30.4618	12.7202	61637.3	30243	9.61	4.71	10.2653
618	212.103	212.102	212.104	2.84685	2.74208	2.93565	43			unknown	-1.2299	0.0354861	3500000	4300000	450142	557081	10.8645	15.9192	129945	160815	3.02	3.74	-3.6363
693	226.999	226.999	227	1.50487	1.46048	1.51788	38			unknown	-1.52434	0.0354714	606000	923000	311003	211295	32.168	35.5066	89778.7	60995.7	9.72	6.6	-6.02322
2796	538.1	538.099	538.102	5.79288	5.75908	5.96768	45			unknown	-1.25164	0.0352948	6760000	8470000	2.37739e+06	2.09687e+06	25.0732	30.429	686293	605313	8.11	7.15	-7.70658
3141	613.206	613.204	613.208	11.9757	11.9575	11.9842	47			unknown	1.35067	0.0351531	1190000	878000	292183	213220	29.7612	17.6951	84346.1	61551.4	9.6	7.01	10.9162
1991	415.226	415.225	415.228	7.1901	7.17162	7.20922	53			unknown	1.16638	0.0350948	9400000	8060000	1.74704e+06	1.14588e+06	20.8829	12.3613	504328	330788	6.26	4.1	7.17912
705	228.196	228.179	228.197	12.6493	12.6278	12.6936	58		[M+H]+ 227.188	unknown	1.08442	0.0350188	3470000	3200000	397098	567409	11.8779	15.7498	114632	163797	3.58	5.12	5.92892
1909	404.847	404.846	404.849	1.06633	1.05722	1.07623	53			unknown	-1.34918	0.0350095	6410000	8650000	1.31142e+06	1.07816e+06	15.2462	16.1446	378574	311237	4.38	3.6	-3.59115
1370	318.623	318.622	318.624	7.45903	7.44723	7.47555	46	[167][M+1]2+		unknown	1.05306	0.034111	926000	880000	121445	124625	13.5269	13.1082	35058.1	35976.2	3.98	4.09	5.56399
4340	1116.36	1116.35	1116.36	6.6735	6.65642	6.69103	29	[750][M+1]+		unknown	1.11111	0.0337555	686000	617000	123215	125530	20.3206	18.5308	35569.1	36237.5	5.76	5.87	7.8152
4460	1259.47	1259.46	1259.47	7.21379	7.19045	7.22555	46		[M+H]+ 1258.46	unknown	-1.28131	0.033627	1870000	2390000	330324	427728	13.781	22.1702	95356.3	123474	3.98	5.16	-4.69958
430	167.013	167.012	167.013	0.992683	0.980317	1.00055	49		[M+K]+ 128.048	unknown	1.4595	0.0329798	6870000	4710000	1.38765e+06	2.12349e+06	28.8201	33.009	400579	613000	8.51	13	12.3271
1347	316.187	316.186	316.188	5.59892	5.56117	5.6664	53	[165][M]+		unknown	1.07705	0.0328318	12800000	11900000	1.35572e+06	2.03977e+06	11.3314	15.8941	391364	588830	3.3	4.97	5.67027
1922	407.168	407.167	407.17	23.5505	23.3063	23.5639	53			unknown	1.00189	0.0328318	66000000	65900000	6.14103e+06	1.33941e+07	9.47882	18.928	1.77276e+06	3.86655e+06	2.69	5.87	6.44559
1350	316.643	316.642	316.644	5.58428	5.5478	5.65088	52	[164][M+1]2+		unknown	-1.1963	0.0327156	1560000	1870000	514600	226831	25.3942	14.7283	148552	65480.4	7.96	3.51	-6.28922
1639	360.118	360.117	360.119	5.91992	5.9058	5.95525	53		[M+H+K]2+ 680.259 [M+2H]2+ 718.22	unknown	1.08101	0.031804	3260000	3020000	413304	375100	13.8189	11.6501	119311	108282	3.95	3.59	5.16045
467	175.119	175.118	175.12	1.16518	1.15138	1.17568	50		[M+H-CH2]+ 188.127	unknown	-2.33498	0.0317546	1020000	2370000	1.22594e+06	400011	54.0317	35.7732	353900	115473	14.9	4.87	-3.44229
247	132.003	132.003	132.004	29.7188	29.3851	30.0267	103			unknown	-11.5156	0.0313551	191000	2200000	973519	1.04644e+06	49.5165	149.69	281031	302081	12.8	13.7	-1.19404
1171	292.692	292.691	292.693	6.61327	6.5844	6.65868	41		[M+H]+ 291.693	unknown	1.16072	0.0307352	812000	699000	183160	134846	26.4683	16.2387	52873.8	38926.7	7.56	5.57	8.95285
4157	980.354	980.352	980.357	8.06587	8.04162	8.08328	39	[717][M]2+		unknown	1.26479	0.0303165	1000000	791000	200234	384307	26.1288	36.0041	57802.5	110940	7.31	14	13.2822
4211	1028.05	1028.05	1028.06	6.68605	6.66488	6.9434	36	[730][M]3+		unknown	-1.30539	0.0299714	2090000	2720000	443522	551478	15.904	26.446	128034	159198	4.7	5.85	-5.25916
3392	657.966	657.966	657.969	7.76438	7.73037	7.79483	15	[555][M]3+		unknown	1.34072	0.0298458	458000	342000	99493	97707.5	27.4551	21.6919	28721.2	28205.7	8.4	8.25	10.4156
3393	658.3	658.299	658.304	7.75366	7.72287	7.79483	16	[555][M+1]3+		unknown	1.21506	0.0296849	644000	530000	99236	119688	18.8278	19.4545	28647	34550.9	5.41	6.52	7.61835
1229	300.701	300.7	300.702	7.64346	7.35368	7.65482	34	[146][M+1]2+		unknown	-2.04416	0.0296452	579000	1180000	550424	300125	44.6299	42.7717	158894	86638.5	13.4	7.32	-4.81264
1856	395.71	395.709	395.711	9.66608	9.6049	9.68127	53	[251][M]2+	[M+2H]2+ 789.404	unknown	1.25247	0.029293	3870000	3090000	957119	765692	29.2515	19.529	276296	221036	8.94	7.16	10.6128
3272	631.276	631.275	631.278	5.58445	5.5478	5.65088	53	[524][M]+	[M+Na]+ 608.288	unknown	-1.31261	0.028422	6930000	9090000	2.68037e+06	986324	27.7066	13.9304	773756	284727	8.51	3.13	-5.4862
4055	902.423	902.42	902.428	20.0601	20.037	20.1002	56	[689][M+1]+		unknown	-1.21624	0.0279486	16400000	20000000	1.41119e+06	2882690	6.90038	16.8616	407377	832161	2.04	4.16	-3.68657
4013	860.644	860.641	860.648	7.75585	7.74725	7.76377	35		[2M+Na+K]2+ 829.663	unknown	-1.25922	0.0278522	2020000	2550000	269838	428177	10.7665	20.9822	77895.6	123604	3.06	4.85	-4.30846
2434	479.187	479.186	479.189	5.53641	5.49172	5.61785	46	[355][M]+		unknown	-1.35545	0.0270957	4940000	6690000	1.3575e+06	1.39262e+06	19.5266	25.7287	391877	402016	5.86	6.01	-5.46034
2977	577.298	577.295	577.3	7.46713	7.43513	7.48855	49			unknown	1.18494	0.0270282	1110000	933000	193681	150723	19.7873	13.6101	55910.9	43510.1	6	4.67	7.17254
3328	640.742	640.739	640.744	7.75507	7.7467	7.76377	32		[M+H-C6H10O4]+ 785.801 [M+H-C6H10O5]+ 801.791	unknown	-1.28238	0.0268674	1110000	1430000	176805	264818	12.2436	23.0844	51039.1	76446.3	3.58	5.36	-4.71627
1715	373.696	373.695	373.697	9.23473	9.22207	9.24448	33		[M+H+Na]2+ 723.395	unknown	1.34526	0.0265671	775000	576000	177133	157557	29.0004	21.0626	51134	45482.8	8.87	7.89	10.6388
26	85.0283	85.028	85.0285	4.71847	4.66043	4.75298	22			unknown	1.02908	0.0263623	5380000	5220000	354648	566694	6.66052	10.6419	102378	163591	1.96	3.13	3.61883
1274	306.871	306.87	306.871	1.08433	1.07608	1.09287	53		[2M+Na]+ 141.939 [M+Na]+ 283.881	unknown	-1.25097	0.0255642	2440000	3050000	315046	319073	10.3893	12.8405	90946	92108.4	2.98	3.02	-3.07275
1858	396.212	396.211	396.213	9.66597	9.6049	9.68463	53	[251][M+1]2+		unknown	1.23602	0.0254165	1770000	1430000	418323	335003	28.7928	19.0915	120759	96707	8.45	6.76	10.0638
2584	496.683	496.682	496.685	6.02145	6.01035	6.0607	45			unknown	-1.40434	0.025261	1200000	1680000	638091	290722	35.7835	24.9523	184201	83924.1	11	5	-6.6041
14	81.5204	81.5202	81.5207	0.99125	0.982433	1.01732	55			unknown	1.44873	0.025261	7710000	5320000	1.53429e+06	2.21164e+06	27.8228	30.2308	442912	638445	8.32	12	11.7421
4208	1027.05	1027.05	1027.05	6.68662	6.66513	6.9434	40		[M+K]+ 988.083	unknown	-1.31788	0.0249133	2840000	3750000	699111	729685	17.6653	24.9978	201816	210642	5.38	5.62	-5.27184
2441	480.19	480.189	480.192	5.53517	5.49172	5.61547	46	[355][M+1]+		unknown	-1.36549	0.0246892	911000	1240000	306199	249690	23.6392	25.5709	88391.9	72079.4	7.1	5.79	-5.70229
1375	319.134	319.131	319.135	6.49533	6.46357	6.52102	53		[M+2Na]2+ 592.292	unknown	1.15652	0.0246018	1650000	1430000	226255	241695	15.5554	14.8495	65314.1	69771.3	4.58	4.89	6.23506
1345	316.142	316.141	316.143	5.58405	5.5478	5.65088	53	[164][M]2+	[M+H+Na]2+ 608.288	unknown	-1.24437	0.0242407	5110000	6360000	1.52131e+06	647289	22.509	12.3534	439163	186856	6.9	2.94	-5.04477
1638	359.218	359.217	359.22	5.86113	5.84567	5.89955	43	[214][M+2]+		unknown	1.03125	0.0238449	1190000	1150000	103788	256055	9.02538	20.4003	29961.1	73916.8	2.6	6.42	6.74475
2795	537.601	537.599	537.603	5.79284	5.75908	6.14335	46			unknown	-1.25176	0.0237362	13500000	16900000	4.96842e+06	3.90088e+06	25.9568	28.8045	1.43426e+06	1.12609e+06	8.48	6.66	-7.58688
3250	628.353	628.351	628.355	9.03988	9.01685	9.05075	53	[514][M+1]+		unknown	1.28705	0.0236868	6440000	5000000	1.38461e+06	1.12911e+06	25.8312	17.9895	399703	325947	7.99	6.52	9.45925
2059	426.829	426.828	426.831	1.07492	1.06333	1.08417	53		[3M+H]+ 141.939 [3M+2H]2+ 283.881	unknown	-1.36366	0.0234797	1720000	2340000	332327	290530	14.3663	16.3864	95934.5	83868.7	4.09	3.58	-3.42333
345	149.045	149.044	149.045	8.77388	8.75632	8.79605	57			unknown	1.23947	0.023168	2130000	1720000	491442	627533	28.2977	27.4167	141867	181153	8.24	10.5	11.8306
1673	365.587	365.586	365.589	6.36733	6.33802	6.4044	46			unknown	-1.42521	0.0231184	1490000	2130000	797262	191812	32.559	12.2115	230150	55371.3	10.8	2.6	-5.63426
4535	1459.15	1459.14	1459.15	6.26638	6.25143	6.28375	24		[M+K]+ 1420.18 [M+Na]+ 1436.15	unknown	-1.98682	0.0230459	736000	1460000	473213	574584	30.238	65.4836	136605	165868	9.35	11.4	-6.18407
1860	396.777	396.776	396.778	1.09679	1.08762	1.10128	40		[M+K]+ 357.814	unknown	-1.14457	0.0230258	888000	1020000	104966	129463	10.0942	14.388	30301	37372.8	2.98	3.68	-3.93605
4054	901.42	901.417	901.424	20.0601	20.037	20.1002	56	[689][M]+		unknown	-1.1894	0.0229932	37100000	44200000	2.55376e+06	6.11886e+06	5.71944	16.299	737208	1.76636e+06	1.67	4	-3.56292
3475	687.476	687.474	687.48	19.9553	19.7234	20.3414	43	[572][M+1]+		unknown	-3.10243	0.022978	9480000	29400000	1.66398e+07	1.06929e+07	58.2179	102.968	4.8035e+06	3.08678e+06	16.3	10.5	-3.78345
667	222.076	222.075	222.077	6.18072	6.16863	6.2022	22			unknown	-2.7057	0.0227493	103000	278000	98062	84883.3	39.0339	65.2055	28308.1	24503.7	10.2	8.8	-3.53758
4534	1458.95	1458.94	1458.95	6.26645	6.25143	6.28375	25			unknown	-1.85599	0.022684	781000	1450000	488115	566582	30.9267	63.9288	140907	163558	9.72	11.3	-6.70503
2464	484.788	484.787	484.79	1.08425	1.07588	1.09287	53		[M+Na]+ 461.796	unknown	-1.27068	0.0225963	1150000	1470000	156197	131102	10.9236	11.2284	45090.1	37846	3.08	2.58	-2.78606
2018	420.191	420.189	420.192	5.88745	5.87073	5.92433	53	[274][M+1]2+		unknown	1.13276	0.0224333	2030000	1790000	303214	206671	16.7148	10.3041	87530.4	59660.9	4.89	3.33	5.70295
4221	1042.06	1042.05	1042.06	6.9683	6.92347	7.16593	49	[732][M]3+		unknown	-1.42855	0.0221767	7090000	10100000	2.38652e+06	2.33298e+06	22.0214	30.5495	688928	673472	6.8	6.64	-5.72116
2791	537.099	537.098	537.101	5.79284	5.75908	6.1476	46			unknown	-1.25006	0.0220559	34800000	43500000	1.29362e+07	9.76904e+06	26.4108	28.4604	3.73435e+06	2.82008e+06	8.58	6.48	-7.54752
4010	859.976	859.973	859.979	7.75564	7.74725	7.76038	36			unknown	-1.26239	0.0218333	2280000	2880000	318502	476061	11.2588	20.8286	91943.7	137427	3.19	4.77	-4.27794
4217	1041.05	1041.05	1041.06	6.96633	6.92782	7.16593	50			unknown	-1.37447	0.0217128	9980000	13700000	3.31522e+06	3.11023e+06	22.3653	29.3378	957021	897847	6.98	6.55	-6.02731
16	82.537	82.5368	82.5373	0.9923	0.980317	0.998283	35			unknown	1.19441	0.0216944	1690000	1420000	276084	446806	18.8023	24.7725	79698.6	128982	5.63	9.1	9.47391
879	253.13	253.129	253.13	5.37995	5.30833	5.49923	50	[93][M+1]2+		unknown	-1.51533	0.0214085	1510000	2290000	481822	269079	21.5872	16.5984	139090	77676.4	6.08	3.39	-3.46606
1561	346.187	346.186	346.189	5.65852	5.63423	5.71273	53	[199][M+2]+		unknown	1.11505	0.0212976	1550000	1390000	202682	184233	14.2155	11.9907	58509.1	53183.4	4.22	3.83	5.43877
3585	734.547	734.545	734.549	21.6979	21.6922	21.7015	17		[M+K]+ 695.586 [M+Na]+ 711.555 [M+H]+ 733.537	unknown	-2.20361	0.02113	2190000	4830000	3.20721e+06	2.09376e+06	54.7806	89.1512	925841	604416	19.2	12.5	-6.91367
2510	489.235	489.234	489.238	7.38787	7.37908	7.40865	53	[380][M]+		unknown	1.09447	0.0209258	4840000	4420000	830939	839254	18.4013	16.8293	239871	242272	5.42	5.48	7.37656
4160	980.605	980.602	980.608	8.06732	8.05042	8.08328	46	[718][M]2+		unknown	1.2659	0.0208763	2000000	1580000	358165	694286	22.7589	32.5433	103393	200423	6.54	12.7	11.9626
1830	390.187	390.186	390.188	5.55623	5.51298	5.63252	53		[M+H-C6H10O5]+ 551.224	unknown	1.17065	0.0208763	3070000	2630000	311891	412202	11.1936	13.9052	90035.2	118993	3.43	4.53	5.17115
4224	1048.71	1048.71	1048.72	6.96571	6.93118	7.15722	32			unknown	-1.38221	0.0204289	2150000	2970000	490852	621619	16.2365	28.3394	141697	179446	4.76	6.03	-5.02774
1842	392.872	392.871	392.874	6.46053	6.42555	6.49102	39	[247][M+2]3+		unknown	1.24122	0.0202733	835000	673000	171100	128981	25.4387	15.8152	49392.3	37233.5	7.34	5.53	8.58919
3277	632.278	632.277	632.28	5.58748	5.5478	5.65402	53	[524][M+1]+		unknown	-1.31436	0.0202733	1860000	2450000	592603	270575	23.6434	14.2531	171070	78108.3	6.98	3.19	-4.71407
2407	473.238	473.236	473.24	15.0894	15.0337	15.1217	56		[M+H]+ 472.231	unknown	1.00272	0.0202406	3460000	3450000	220023	388268	6.26315	11.2606	63515.2	112083	1.84	3.25	3.72334
4011	860.31	860.307	860.314	7.75578	7.74585	7.76377	36			unknown	-1.28599	0.0201269	2700000	3470000	343614	581819	10.0844	21.0058	99192.8	167957	2.86	4.84	-4.13966
3571	728.25	728.248	728.252	5.8671	5.84968	5.89955	46	[595][M]2+		unknown	1.46505	0.0200434	2820000	1920000	597479	848985	29.3049	29.9242	172477	245081	8.97	12.7	12.4967
4419	1226.95	1226.94	1226.95	6.28177	6.26747	6.30032	46		[2M+H+Na]2+ 1214.95	unknown	-1.11831	0.0199691	6720000	7510000	729335	726333	9.59854	11.1454	210541	209674	2.8	2.79	-3.35374
719	230.114	230.113	230.122	6.12037	6.10057	6.21643	79			unknown	1.17789	0.0197445	1520000	1290000	227730	146705	16.9313	9.858	65740	42350	5.09	3.28	5.8005
327	146.118	146.117	146.118	6.00258	5.98295	6.0541	46	[26][M]+		unknown	-1.81535	0.0196382	16800000	30600000	1.00965e+07	7.29086e+06	33.7778	37.7229	2.91461e+06	2.10469e+06	9.54	6.89	-4.77092
2943	571.309	571.307	571.311	6.88318	6.86845	6.90845	49	[454][M]+	[M+H]+ 570.302	unknown	-1.28192	0.0195762	5510000	7060000	1.2135e+06	1.12356e+06	17.3645	20.3147	350308	324345	4.96	4.59	-4.68611
20	84.9596	84.9593	84.9599	0.991408	0.980317	1.01	58			unknown	1.56428	0.019475	103000000	65600000	2.2168e+07	3.12564e+07	31.6764	32.0435	6.39936e+06	9.02295e+06	9.75	13.7	13.1236
210	125.986	125.986	125.987	0.9924	0.980317	1.01732	58		[M+K]+ 87.021	unknown	1.56133	0.0191605	104000000	66900000	2.23938e+07	3.18893e+07	31.7714	32.318	6.46452e+06	9.20564e+06	9.66	13.8	13.0737
4220	1041.72	1041.72	1041.73	6.96742	6.92347	7.40932	53			unknown	-1.37064	0.0187751	12700000	17300000	4.28591e+06	3.6833e+06	23.1317	28.3802	1.23724e+06	1.06328e+06	7.13	6.13	-5.86524
4493	1299.81	1299.81	1299.81	8.06841	8.05042	8.08328	46	[778][M+1]3+		unknown	1.19059	0.0179654	4010000	3370000	659134	1.47271e+06	19.8171	32.555	190276	425135	5.65	12.6	12.0068
256	132.998	132.998	132.999	0.9895	0.980317	0.998283	51		[M+H]+ 131.993 [M+H]+ 131.993	unknown	1.14276	0.0178376	2480000	2170000	353603	667411	16.1056	24.7102	102076	192665	4.7	8.88	9.08341
3575	728.752	728.75	728.754	5.86763	5.84968	5.89843	45	[595][M+1]2+		unknown	1.55963	0.0178082	1670000	1070000	397760	492693	34.6706	29.8268	114823	142228	10.7	13.3	13.6898
611	211.087	211.086	211.088	12.5442	12.5337	12.5838	23			unknown	-3.42769	0.0175888	473000	1620000	930454	369331	62.2268	67.4192	268599	106617	16.6	6.57	-2.379
3241	627.35	627.348	627.353	9.0385	9.01685	9.05075	53	[514][M]+	[M+K]+ 588.385 [M+Na]+ 604.359 [M+H]+ 626.341	unknown	1.31032	0.0173685	20800000	15800000	4.42033e+06	3.69848e+06	25.8653	18.2208	1.27604e+06	1.06766e+06	8.05	6.74	9.55227
1964	411.26	411.259	411.262	6.61653	6.5938	6.65027	53	[265][M]+	[M+H]+ 410.249	unknown	1.24459	0.0172715	16100000	12900000	3.02592e+06	2.39164e+06	22.0093	14.7994	873507	690407	6.77	5.35	8.02236
3699	790.413	790.411	790.415	9.67263	9.6078	9.68463	53	[624][M]+	[M+H]+ 789.404	unknown	1.33487	0.0172678	2440000	1830000	583667	540470	30.5512	22.5158	168490	156020	9.22	8.54	11.2212
4210	1027.72	1027.72	1027.72	6.68648	6.66488	6.9434	38		[M+K]+ 988.752	unknown	-1.31817	0.0172286	3390000	4470000	643855	875846	13.8859	25.5219	185865	252835	4.16	5.66	-4.91228
2359	466.113	466.111	466.115	2.72432	2.64468	2.97093	60			unknown	-5.47845	0.0169315	17200000	94200000	6.47322e+07	5.0832e+07	61.4329	146.004	1.86866e+07	1.46739e+07	19.8	15.6	-2.91935
2751	526.641	526.64	526.643	3.31457	3.24448	3.72992	46	[420][M]+		unknown	1.22824	0.0167256	16800000	13700000	2.97114e+06	3.60286e+06	22.4566	21.6728	857693	1.04006e+06	6.27	7.61	8.81375
1470	333.152	333.151	333.154	9.04095	9.01685	9.05122	53		[M+2K]2+ 588.385 [M+Na+K]2+ 604.359 [M+H+K]2+ 626.341	unknown	1.21585	0.0167256	1340000	1100000	224723	318447	20.025	22.8827	64872	91927.9	5.91	8.37	9.07056
4209	1027.38	1027.38	1027.39	6.68605	6.66488	6.9434	38		[M+K]+ 988.418	unknown	-1.33603	0.0167256	4230000	5650000	868920	1.04733e+06	14.9655	24.2986	250836	302339	4.44	5.35	-4.71282
572	200.044	200.044	200.045	1.18318	1.17317	1.19303	47			unknown	2.00535	0.0164833	3030000	1510000	743307	1.04107e+06	44.8842	38.2614	214574	300530	14.2	19.9	17.3077
4056	903.426	903.422	903.43	20.0611	20.037	20.1051	55	[689][M+2]+		unknown	-1.13618	0.016424	4180000	4750000	337781	654383	6.96594	16.0539	97509.1	188904	2.05	3.98	-3.84529
4417	1226.44	1226.44	1226.45	6.28382	6.26747	6.30463	46	[767][M+2]2+		unknown	-1.17135	0.0163443	5670000	6640000	696266	561253	10.7226	10.1266	200995	162020	3.03	2.44	-3.03249
516	187.108	187.107	187.108	5.67409	5.64948	5.72522	50		[M+Na]+ 164.12	unknown	1.25825	0.0162776	1020000	811000	214697	147372	24.4044	14.1365	61977.6	42542.5	7.64	5.25	8.70624
1363	318.121	318.12	318.123	7.46042	7.45087	7.47963	53	[167][M]2+	[M+H+K]2+ 596.279	unknown	1.12705	0.0160438	3380000	3000000	424422	360557	13.5477	10.8432	122520	104084	4.08	3.47	5.112
4022	866.652	866.651	866.655	8.2854	8.27252	8.30433	23	[682][M]3+		unknown	-1.60354	0.0160438	826000	1320000	180889	284272	14.5053	31.334	52218.3	82062.3	3.94	6.2	-4.15883
3671	781.293	781.292	781.297	6.97224	6.93118	7.15293	28	[617][M]2+		unknown	-1.41212	0.0158442	18200000	25800000	5.54781e+06	5.39559e+06	20.6972	28.4119	1.60152e+06	1.55757e+06	6.21	6.04	-5.2948
2288	454.266	454.265	454.268	6.04055	6.02645	6.0806	53	[328][M]+	[M+H-CO]+ 481.255	unknown	1.11882	0.0157609	11000000	9810000	1.39731e+06	1.2861e+06	13.9024	11.9058	403368	371264	4.11	3.78	5.3222
2549	494.324	494.323	494.326	17.1299	16.8359	17.1489	41	[385][M]+		unknown	-4.59451	0.0155931	1010000	4650000	2.98747e+06	1.06946e+06	67.5521	82.8065	862407	308726	18.5	6.64	-1.69069
454	172.006	172.006	172.007	6.85692	6.83495	6.87887	46		[M+H]+ 171	unknown	-1.62316	0.0153573	1940000	3150000	801753	883001	23.5124	37.9705	231446	254900	7.34	8.08	-5.7051
4149	975.11	975.108	975.113	8.06997	8.05042	8.08328	46			unknown	1.17136	0.0151999	16400000	14000000	2.51205e+06	5.64637e+06	18.1528	30.6607	725168	1.62997e+06	5.19	11.7	11.2278
3667	780.49	780.488	780.492	8.06982	8.0504	8.08328	39			unknown	1.35161	0.015137	976000	722000	185689	384492	25.4164	35.9748	53603.9	110993	7.42	15.4	13.574
4537	1459.55	1459.55	1459.55	6.26485	6.25143	6.28375	16			unknown	-1.97426	0.0149821	419000	827000	273815	322773	30.4283	67.3002	79043.6	93176.5	9.56	11.3	-6.21392
4500	1301.15	1301.14	1301.15	8.06134	8.04162	8.08328	30			unknown	1.36979	0.0149489	743000	542000	177188	306550	31.8683	36.6178	51149.8	88493.3	9.43	16.3	15.1944
2770	530.298	530.296	530.299	9.24292	9.22222	9.24992	53	[424][M]+		unknown	1.30469	0.0148502	19900000	15200000	3.24169e+06	3.51848e+06	20.0157	18.3183	935796	1.0157e+06	6.14	6.67	7.99127
4154	976.363	976.361	976.366	8.06638	8.05042	8.08328	46			unknown	1.27235	0.0147903	1480000	1160000	223540	553030	18.8105	33.4214	64530.5	159646	5.56	13.8	12.1651
2774	531.3	531.299	531.302	9.23983	9.22222	9.24992	53	[424][M+1]+		unknown	1.16001	0.0146413	4900000	4230000	707468	978409	16.7996	19.6307	204229	282442	4.83	6.68	7.52114
3953	843.965	843.963	843.968	6.26703	6.25882	6.28375	44	[666][M+2]3+		unknown	-1.35049	0.0146263	844000	1140000	178212	247199	15.6829	28.7266	51445.4	71360.2	4.52	6.26	-5.25709
4004	857.382	857.38	857.385	8.12878	8.11433	8.14975	17	[676][M+1]2+		unknown	1.35104	0.0146217	535000	396000	106843	106464	27.2611	21.2706	30842.9	30733.5	7.79	7.76	9.67726
3595	746.249	746.246	746.252	1.40207	1.38965	1.41108	45		[M+K]+ 707.287	unknown	-1.68565	0.0144668	1130000	1900000	595677	249368	32.3131	22.866	171957	71986.2	9.03	3.78	-3.89154
4536	1459.35	1459.34	1459.35	6.26683	6.25143	6.28375	19		[3M+2Na]2+ 957.568 [M+K]+ 1420.38	unknown	-1.88505	0.0142351	626000	1180000	350054	437483	27.8383	62.5867	101052	126290	8.56	10.7	-6.16678
1368	318.203	318.201	318.203	1.32148	1.30607	1.33058	39		[M+H]+ 317.193	unknown	-2.73815	0.014191	2190000	6000000	3.4727e+06	2.20386e+06	55.4632	85.5793	1.00248e+06	636200	16.7	10.6	-4.46562
4108	943.602	943.599	943.606	7.14505	7.10445	7.17848	40	[705][M]2+		unknown	1.44414	0.014002	2920000	2020000	538951	862956	24.4498	28.6531	155582	249114	7.69	12.3	11.4807
4152	975.862	975.859	975.865	8.06997	8.05042	8.08328	46			unknown	1.17113	0.0136603	7170000	6120000	1.076e+06	2.46449e+06	17.8289	30.5544	310614	711436	5.07	11.6	11.1474
2329	458.744	458.743	458.746	6.1987	6.18017	6.2155	53	[333][M+1]2+		unknown	1.11791	0.0136603	2340000	2100000	345488	282995	16.9264	12.2538	99733.7	81693.5	4.76	3.9	5.89688
4151	975.611	975.609	975.614	8.06914	8.05042	8.08328	46		[2M+Na+K-H]+ 457.344	unknown	1.17452	0.0136372	12000000	10300000	1.88901e+06	4.2355e+06	18.5342	30.9099	545310	1.22268e+06	5.32	11.9	11.4615
3948	843.297	843.294	843.3	6.26749	5.93705	6.29212	46	[666][M]3+		unknown	-1.41332	0.0135407	1120000	1580000	227756	353529	14.6364	29.8683	65747.6	102055	4.16	6.46	-5.02632
3844	820.305	820.302	820.307	6.58045	6.5533	6.60338	45			unknown	-1.43114	0.0134901	892000	1280000	152349	268988	12.249	29.7028	43979.4	77650.2	3.45	6.08	-4.57261
3996	856.38	856.378	856.383	8.13426	8.11867	8.14987	46		[M+Na]+ 833.386	unknown	1.22332	0.0134756	3480000	2840000	437833	640069	15.3124	19.0896	126392	184772	4.44	6.5	6.92339
546	193.988	193.988	193.989	6.86154	6.84338	6.88315	40		[M+Na]+ 171	unknown	-1.60733	0.0133543	909000	1460000	420315	360012	27.9207	37.4737	121334	103926	8.3	7.11	-5.46804
4150	975.36	975.358	975.364	8.06997	8.05042	8.08328	46			unknown	1.15919	0.0132069	16700000	14400000	2.61906e+06	5.61515e+06	18.5615	29.9071	756057	1.62096e+06	5.24	11.2	11.0092
1547	343.242	343.241	343.243	7.89473	7.881	7.91453	36	[197][M+1]+		unknown	-1.35732	0.0131813	1280000	1740000	388690	300878	22.0376	24.0716	112205	86856.1	6.45	5	-5.08171
3092	606.035	606.034	606.037	11.9595	11.9405	11.9673	40			unknown	1.35848	0.0130671	1050000	776000	267555	152097	31.6522	14.2042	77236.5	43906.7	9.95	5.66	10.7901
2181	442.803	442.8	442.804	1.07945	1.06768	1.08857	51			unknown	-1.21896	0.0130671	1680000	2050000	188074	201407	9.1467	11.8045	54292.2	58141.1	2.65	2.83	-2.92767
4344	1125.34	1125.33	1125.34	5.77883	5.76048	5.81152	33		[M+K]+ 1086.37 [M+Na]+ 1102.35 [M+H]+ 1124.33	unknown	-1.45753	0.0129677	457000	666000	266635	169252	34.3357	37.8513	76971	48858.9	11.5	7.33	-7.40603
1855	395.677	395.676	395.678	5.33657	5.17258	5.5703	54		[M+K]+ 356.713 [M+H-C6H8O6]+ 570.704	unknown	1.80817	0.0129651	12100000	6710000	2.45065e+06	4.57459e+06	32.7781	38.8293	707443	1.32057e+06	10.5	19.7	15.1565
1809	385.725	385.723	385.726	27.3419	27.3346	27.3625	39		[M+2Na-H]+ 340.759	unknown	-2.76347	0.0129503	1040000	2860000	1.54471e+06	1.27858e+06	49.306	104.051	445920	369093	15.6	12.9	-5.08901
4425	1228.45	1228.44	1228.45	6.28038	6.27182	6.30463	43		[2M+3Na-H]2+ 1194.47 [2M+H+Na]2+ 1216.45	unknown	-1.21547	0.0127311	647000	786000	94018.3	75648.4	12.0245	11.5703	27140.7	21837.8	3.45	2.78	-3.26761
630	215.048	215.048	215.049	3.67833	3.64127	3.7327	37		[2M+Na+3K-H]3+ 253.15	unknown	1.1078	0.0126648	8280000	7480000	1.77798e+06	1.82748e+06	23.7838	20.0315	513258	527549	6.86	7.05	9.36292
4164	981.106	981.104	981.109	8.06708	8.05042	8.08328	45	[718][M+1]2+		unknown	1.29813	0.0124859	1480000	1140000	241125	552334	21.0336	33.7592	69606.8	159445	6.12	14	12.4093
2295	455.269	455.267	455.271	6.04055	6.02645	6.0806	53	[328][M+1]+		unknown	1.16833	0.0124859	2250000	1920000	341539	252786	16.9927	11.4709	98593.7	72973	5.13	3.79	6.06831
336	147.121	147.12	147.121	6.00212	5.98895	6.04585	41	[26][M+1]+		unknown	-2.15772	0.0124512	902000	1950000	751713	455274	39.8018	42.3437	217001	131426	11.2	6.76	-3.94264
2507	489.21	489.208	489.212	19.0561	19.0471	19.2444	43	[378][M]+	[M+Na]+ 466.219	unknown	-1.65754	0.0124512	14900000	24700000	7.52534e+06	2.79608e+06	31.7545	18.7893	2.17238e+06	807160	8.79	3.26	-3.75627
3899	829.28	829.277	829.283	6.27183	6.26302	6.29212	46		[2M+2Na+2K-H]3+ 1182.48 [2M+Na+2K]3+ 1193.46	unknown	-1.29917	0.0124345	1670000	2180000	504248	297490	21.4785	17.478	145564	85878.1	6.69	3.95	-4.99452
4148	974.859	974.857	974.862	8.06997	8.05042	8.08328	46			unknown	1.16602	0.0124184	8790000	7540000	1.34716e+06	2.97074e+06	18.2358	30.0424	388892	857578	5.16	11.4	11.0366
1331	314.091	314.091	314.092	5.06311	4.97182	5.1851	36		[M+Na]+ 291.105	unknown	-1.9026	0.0123779	1100000	2100000	1.06452e+06	750197	44.8999	65.7417	307299	216563	14.6	10.3	-6.76368
1835	391.876	391.874	391.877	6.29758	6.2589	6.33763	53			unknown	1.30503	0.0120561	2930000	2240000	499539	432742	20.4561	14.7497	144204	124922	6.43	5.57	7.71214
1047	276.621	276.62	276.622	8.02323	8.01283	8.0354	53		[M+H+K]2+ 513.278	unknown	-1.15173	0.0120561	1180000	1360000	115780	130641	8.42308	11.183	33422.9	37712.8	2.45	2.76	-3.02836
4051	896.463	896.46	896.468	20.0616	20.0435	20.1002	53			unknown	-1.41827	0.011868	1340000	1910000	368786	337938	18.5241	23.5752	106459	97554.3	5.58	5.11	-4.55049
616	211.552	211.552	211.553	1.19505	1.18655	1.20132	28		[3M+2K]2+ 115.062 [M+K]+ 172.591	unknown	-2.09728	0.0117304	800000	1680000	843585	477497	47.4489	59.768	243522	137842	14.5	8.21	-5.11922
2194	444.22	444.219	444.222	7.59537	7.5166	7.67687	49			unknown	1.21915	0.0117304	1680000	1380000	370126	291613	26.6675	16.7065	106846	84181.3	7.76	6.11	9.23387
1464	332.182	332.181	332.182	5.77685	5.75413	6.06425	55			unknown	-1.22366	0.0117304	4010000	4910000	803819	471362	15.5908	11.6837	232043	136070	4.73	2.77	-3.88828
4110	943.852	943.849	943.857	7.1449	7.10445	7.17848	38			unknown	1.40845	0.0117056	2960000	2100000	570349	845422	25.9072	27.7976	164646	244052	7.84	11.6	11.3889
2327	458.243	458.241	458.245	6.20175	6.18017	6.2179	53	[333][M]2+		unknown	1.13352	0.0117047	5140000	4540000	827076	683717	18.1716	13.0804	238756	197372	5.26	4.35	6.51101
2759	527.696	527.695	527.698	6.19425	6.17768	6.20937	39			unknown	1.37125	0.0114967	1450000	1050000	207228	432539	19.2779	29.2418	59821.5	124863	5.68	11.8	10.3367
2484	487.165	487.164	487.167	5.32406	5.24435	5.43167	18		[M+H]+ 486.158	unknown	-3.23886	0.0114712	95600	310000	169848	139710	47.4011	106.555	49030.8	40330.8	15.8	13	-4.29415
2155	440.25	440.249	440.252	6.64777	6.626	6.68025	53			unknown	1.24849	0.011308	24100000	19300000	3.12832e+06	4.54875e+06	15.4766	18.8078	903069	1.31311e+06	4.67	6.79	7.16672
821	245.095	245.089	245.096	5.48166	5.41288	5.67558	78		[M+Na]+ 222.104	unknown	-1.20122	0.0111407	4060000	4880000	1.4022e+06	576395	25.4185	14.569	404779	166391	8.3	3.41	-6.41495
4350	1137.67	1137.67	1137.67	7.95544	7.94148	7.97477	46	[755][M]2+		unknown	1.23274	0.0111407	1630000	1320000	272583	585989	20.6726	31.9797	78687.9	169160	5.95	12.8	11.9597
227	129.594	129.594	129.595	1.29402	1.28838	1.3008	33			unknown	-2.89267	0.0110749	902000	2610000	1.78205e+06	851230	61.9153	87.9738	514434	245729	19.7	9.42	-4.01846
495	183.113	183.112	183.113	7.73025	7.71972	7.75175	50			unknown	1.30599	0.0110482	1900000	1460000	421953	495089	28.5336	25.8029	121807	142920	8.36	9.81	11.2396
12	80.9476	80.9474	80.9479	1.11187	1.10497	1.12055	53		[M+Na+2K]3+ 141.939	unknown	1.11093	0.0110279	2050000	1850000	200730	259538	10.5313	12.596	57945.8	74922.2	3.13	4.05	4.80709
3951	843.631	843.629	843.634	6.26747	5.9758	6.288	47	[666][M+1]3+		unknown	-1.38499	0.0109481	1300000	1790000	299099	359295	17.1206	27.5294	86342.4	103719	4.81	5.78	-4.8679
223	128.019	128.019	128.02	0.991283	0.980317	1.00557	57		[M+Na]+ 105.03	unknown	1.28355	0.0109317	12900000	10100000	2.25071e+06	3.77739e+06	21.1447	27.1135	649725	1.09044e+06	6.45	10.8	10.6105
2024	420.821	420.819	420.822	1.07453	1.06615	1.08995	52			unknown	-1.30552	0.0109072	4430000	5780000	647623	663558	11.6111	15.0066	186953	191553	3.23	3.31	-3.16971
253	132.102	132.101	132.102	3.25047	3.2041	3.29323	33			unknown	-1.83996	0.0107505	8500000	15600000	8.07603e+06	2.10869e+06	44.811	22.7314	2.33135e+06	608727	14.9	3.89	-4.88589
374	156.014	156.014	156.015	0.990017	0.980317	0.998283	53		[M+Na+HCOOH]+ 87.021	unknown	1.18987	0.0107241	3440000	2890000	405423	977756	13.7466	26.0199	117035	282254	4.05	9.76	9.14679
4015	860.978	860.975	860.981	7.75487	7.74618	7.76038	31			unknown	-1.28996	0.0107223	1010000	1300000	144353	202745	11.2943	20.0341	41671	58527.4	3.21	4.51	-3.99257
4496	1300.14	1300.14	1300.15	8.06896	8.0504	8.08328	46	[778][M+2]3+		unknown	1.14922	0.0106114	4060000	3530000	674815	1.32935e+06	19.9781	29.2583	194802	383751	5.52	10.9	10.9514
365	153.996	153.995	153.996	6.85827	6.83923	6.8786	37		[M+H-H20]+ 171	unknown	-1.73239	0.0106061	829000	1440000	317443	411477	21.3334	41.0561	91638	118783	6.38	8.27	-5.22522
4162	980.855	980.853	980.859	8.06822	8.0504	8.08328	46	[717][M+1]2+		unknown	1.23026	0.0106061	2000000	1630000	331817	658580	20.7096	30.0728	95787.3	190116	5.89	11.7	11.1857
4499	1300.81	1300.81	1300.82	8.06611	8.05042	8.07902	46	[778][M+4]3+		unknown	1.24171	0.0105865	1610000	1300000	296620	584498	22.7536	31.9113	85626.7	168730	6.59	13	12.3627
1582	349.708	349.707	349.709	7.45847	7.44817	7.4752	53		[M+2H]2+ 697.401	unknown	1.18883	0.0103156	2040000	1720000	308711	224212	17.2966	11.2213	89117.3	64724.5	5.18	3.76	6.07357
3420	665.495	665.493	665.498	19.9475	19.8201	20.2517	41	[560][M+1]+		unknown	-3.2875	0.0102348	53200000	175000000	9.95211e+07	6.88057e+07	52.5069	106.165	2.87293e+07	1.98625e+07	16.4	11.3	-3.77085
3498	692.514	692.511	692.517	20.8611	20.7137	21.2117	38	[576][M+2]+		unknown	-2.71701	0.0102244	58000000	158000000	7.65124e+07	6.78144e+07	43.0945	91.7964	2.20872e+07	1.95763e+07	14	12.4	-4.95011
1779	382.212	382.211	382.214	5.88873	5.86737	5.92585	53	[237][M+1]2+		unknown	1.27102	0.0102244	3060000	2410000	519698	488905	19.9145	15.3971	150024	141135	6.22	5.85	7.74083
1035	275.074	275.073	275.075	1.30836	1.28102	1.3427	46		[M+H-COCH2]+ 316.08	unknown	-1.67544	0.00984362	1920000	3210000	1.30193e+06	686434	37.8048	34.0011	375836	198156	11.7	6.17	-5.56031
3897	828.611	828.608	828.614	6.27183	6.26302	6.54402	47		[3M+Na+2K]3+ 794.974	unknown	-1.3144	0.00978056	2370000	3120000	794367	403030	23.3903	17.0145	229314	116345	7.35	3.73	-5.11585
3493	690.506	690.503	690.508	27.3097	27.303	27.3279	33			unknown	-4.18737	0.00976733	255000	1070000	718771	437620	55.1306	107.478	207491	126330	19.4	11.8	-3.03661
4153	976.113	976.11	976.116	8.06732	8.05042	8.08328	46			unknown	1.19293	0.00976733	3480000	2920000	548735	1.18709e+06	19.1247	30.3174	158406	342683	5.43	11.7	11.2404
2873	556.073	556.072	556.075	5.79778	5.76378	5.99448	42			unknown	-1.32222	0.00974034	4020000	5320000	1.14749e+06	1.1611e+06	20.4274	29.0631	331252	335180	6.23	6.3	-5.94752
1569	347.2	347.199	347.201	1.30065	1.2927	1.30873	34	[201][M+1]+		unknown	-3.79989	0.00965659	617000	2340000	1.58836e+06	788802	64.6413	107.102	458521	227708	19.6	9.71	-2.89233
1167	292.168	292.167	292.169	6.03678	6.02625	6.07665	53			unknown	1.1839	0.00962624	7020000	5930000	1.15788e+06	790833	19.0124	11.3827	334252	228294	5.64	3.85	6.50571
677	223.429	223.428	223.43	7.20787	7.19045	7.2295	39		[2M+2Na+K]3+ 292.676	unknown	1.48954	0.00958534	722000	485000	141472	147856	26.2898	21.3284	40839.5	42682.4	8.42	8.8	10.2896
1102	283.153	283.152	283.154	6.03642	6.022	6.07665	53	[130][M]2+	[M+2H-NH3]2+ 581.318	unknown	1.17733	0.00956671	6310000	5360000	1.03806e+06	739160	18.8847	11.749	299661	213377	5.59	3.98	6.5305
2793	537.228	537.225	537.23	5.94407	5.92932	5.98235	52		[M+Na]+ 514.239	unknown	1.49819	0.00952088	1360000	905000	245411	402724	24.595	27.7674	70844	116256	7.83	12.9	11.6149
1334	314.179	314.178	314.18	9.03833	9.01685	9.05075	53	[161][M]2+	[M+H+K]2+ 588.385 [M+H+Na]2+ 604.359 [M+2H]2+ 626.341	unknown	1.23117	0.00950864	8310000	6750000	1.60302e+06	1.37863e+06	22.2992	16.318	462753	397976	6.86	5.9	8.36677
2647	505.183	505.182	505.186	17.0239	16.9565	17.0399	56	[401][M]+	[M+K]+ 466.22	unknown	-1.24491	0.00948308	6090000	7590000	789477	899367	10.4854	14.0686	227903	259625	3	3.42	-3.36399
4351	1137.92	1137.92	1137.93	7.95513	7.936	7.97433	44	[754][M+1]2+		unknown	1.24104	0.00935562	1380000	1110000	206457	472813	19.3011	31.5272	59599.1	136489	5.35	12.3	11.2273
407	161.092	161.092	161.093	1.21268	1.20525	1.21983	46		[M+H]+ 160.085	unknown	1.29009	0.00920819	13800000	10700000	2.88559e+06	4.77727e+06	28.5271	34.3506	832997	1.37908e+06	7.8	12.9	12.6939
1476	333.642	333.641	333.643	7.55755	7.54833	7.5727	53		[M+H+K]2+ 627.321	unknown	1.09156	0.00896058	1560000	1430000	180479	226551	12.7989	14.4269	52099.7	65399.6	3.64	4.57	5.54428
2816	540.308	540.307	540.31	8.88965	8.86835	8.90757	43			unknown	1.27322	0.0088103	881000	692000	217433	147565	31.6611	16.785	62767.5	42598.3	9.08	6.16	10.2842
2997	583.22	583.217	583.222	6.27432	6.26267	6.28552	53	[465][M+1]+		unknown	1.10749	0.00873436	1660000	1500000	168605	218931	11.3898	13.2783	48672	63199.9	3.25	4.21	5.00053
4349	1137.42	1137.42	1137.42	7.95581	7.93738	7.97433	46	[754][M]2+		unknown	1.27772	0.00864955	1380000	1080000	218893	532969	20.4544	34.1656	63189	153855	5.87	14.3	12.6326
1814	386.58	386.579	386.582	7.53687	7.5165	7.56568	44	[245][M]3+		unknown	-1.78158	0.00857279	1030000	1840000	907176	466320	43.4888	44.1239	261879	134615	14.2	7.32	-6.08581
144	114.893	114.893	114.893	1.09673	1.08945	1.10133	53			unknown	-1.18816	0.00850015	11400000	13500000	1.49588e+06	1.80007e+06	11.0191	15.6601	431822	519636	3.2	3.85	-3.95433
982	265.171	265.17	265.172	6.17182	6.14335	6.19515	53		[M+H-CH2]+ 278.176	unknown	1.13004	0.00849342	2180000	1930000	339399	275307	17.7662	12.5393	97976.1	79474.3	5.07	4.11	6.24382
2651	506.187	506.185	506.19	17.0235	16.9605	17.0443	56	[401][M+1]+		unknown	-1.41355	0.00820911	1260000	1780000	216503	256194	12.8227	18.8525	62499	73956.7	3.52	4.16	-3.42837
4106	943.351	943.348	943.355	7.14547	7.10872	7.17848	37			unknown	1.49596	0.00809449	1430000	955000	301347	513461	30.1257	33.3435	86991.5	148224	9.11	15.5	13.8043
1538	342.239	342.238	342.24	7.89998	7.88217	7.91785	47	[197][M]+	[M+H]+ 341.229	unknown	-1.23596	0.00806428	8900000	11000000	2.34431e+06	1.43413e+06	20.6077	17.0341	676744	413999	6.15	3.76	-5.05016
159	116.985	116.976	116.985	0.990367	0.980317	1.02462	48			unknown	1.22297	0.00803384	2200000	1800000	253451	649946	13.9858	27.1055	73165	187623	4.07	10.4	9.45727
2192	443.72	443.719	443.721	7.59883	7.51228	7.67687	53			unknown	1.18565	0.00778284	5140000	4330000	860658	717871	19.8967	13.7514	248451	207231	5.73	4.78	7.01097
2727	523.262	523.26	523.264	6.6307	6.61253	6.65868	53	[413][M]2+		unknown	1.20227	0.00778023	2770000	2300000	491803	395603	21.363	14.2888	141971	114201	6.16	4.96	7.41711
4215	1031.19	1031.18	1031.19	8.82481	8.66612	8.95808	40			unknown	-2.00815	0.00776685	1310000	2630000	964791	457903	37.823	33.659	278511	132185	10.6	5.02	-3.62201
3497	691.511	691.508	691.515	20.8726	20.7301	21.2077	43	[576][M+1]+		unknown	-2.9534	0.00766567	266000000	786000000	3.2892e+08	3.71767e+08	37.2494	104.371	9.49509e+07	1.0732e+08	12.1	13.7	-4.82619
3422	666.497	666.495	666.501	19.9361	19.8391	20.2707	41	[560][M+2]+		unknown	-10.6399	0.00761416	3040000	32300000	2.00113e+07	1.10263e+07	60.8022	129.464	5.77677e+06	3.18301e+06	17.9	9.85	-0.939335
146	114.988	114.987	114.988	0.989967	0.980317	1.00557	57		[M+H-H20]+ 131.993 [M+H-H20]+ 131.993	unknown	1.22591	0.00759045	16200000	13200000	2.00346e+06	4.67134e+06	14.8545	26.6277	578348	1.3485e+06	4.38	10.2	9.41358
4156	980.154	980.152	980.158	6.26766	6.25445	6.28375	12		[M+Na]+ 957.167 [2M+Na+2K]3+ 1419.78	unknown	-1.83743	0.00738917	294000	540000	99227.3	155887	18.8513	49.1985	28644.4	45000.6	5.31	8.34	-4.80331
2845	548.089	548.088	548.091	5.79379	5.76378	5.98855	42			unknown	-1.44815	0.00732903	3380000	4890000	1.19924e+06	1.00845e+06	22.6916	28.3183	346189	291113	7.08	5.95	-5.31636
809	244.129	244.129	244.13	1.27022	1.25893	1.28323	46			unknown	-1.26242	0.00728878	1460000	1840000	251293	255474	13.4063	17.3991	72541.9	73749	3.94	4.01	-4.02254
3999	856.882	856.879	856.884	8.13282	8.11867	8.1472	45	[676][M]2+		unknown	1.22466	0.00721211	1520000	1240000	193888	269529	15.3744	18.1237	55970.5	77806.4	4.5	6.25	6.80106
1773	381.711	381.71	381.713	5.88983	5.86737	5.92585	53	[237][M]2+		unknown	1.26159	0.00708451	7640000	6060000	1.21665e+06	1.1693e+06	19.0962	15.0024	351218	337549	5.8	5.57	7.29007
1816	386.915	386.914	386.916	7.53583	7.5165	7.5654	36	[245][M+1]3+		unknown	-1.79881	0.00703302	596000	1070000	550736	282574	44.228	46.7229	158984	81572	14.8	7.61	-6.23956
963	263.139	263.138	263.14	7.03823	6.96115	7.14028	51			unknown	-1.94686	0.00700767	5120000	9970000	2.57096e+06	1.81876e+06	27.8536	31.3282	742173	525032	7.44	5.26	-3.3412
1107	283.654	283.654	283.655	6.0369	6.02625	6.0806	53	[130][M+1]2+		unknown	1.19845	0.00678337	1840000	1530000	303474	201625	19.0789	10.9508	87605.5	58204.3	5.71	3.79	6.52616
1419	326.207	326.206	326.208	8.43508	8.41815	8.68557	46			unknown	1.1815	0.00678337	5010000	4240000	783149	808433	18.8882	16.8845	226076	233375	5.34	5.51	7.08558
3898	828.945	828.943	828.948	6.27172	6.25872	6.54007	47		[2M+3Na-H]2+ 794.974	unknown	-1.33853	0.00664615	2380000	3180000	706049	441167	20.8843	18.3491	203819	127354	6.4	4	-4.65763
580	201.204	201.192	201.205	15.5684	15.4668	15.6044	58			unknown	1.04066	0.00660984	2450000	2360000	163656	263354	6.82614	10.6669	47243.3	76023.7	2	3.22	3.68827
1339	314.68	314.679	314.682	9.03833	9.01685	9.05075	53	[161][M+1]2+		unknown	1.25648	0.00660057	2940000	2340000	547560	504471	22.1757	17.0787	158067	145628	6.74	6.21	8.36308
3553	720.367	720.364	720.37	6.38506	6.36267	6.40653	46		[M+H]+ 719.358	unknown	1.33791	0.00658084	883000	660000	189204	142254	27.6929	16.3126	54618.6	41065.3	8.28	6.23	9.49739
3217	622.211	622.21	622.214	6.26717	6.25445	6.29212	29	[510][M+1]2+		unknown	-1.37532	0.00645763	459000	631000	203478	110066	27.7329	23.9033	58739	31773.2	9.31	5.04	-6.13527
311	144.065	144.065	144.066	4.51191	4.46677	4.55693	28			unknown	-2.2864	0.00622891	473000	1080000	266228	313950	26.0465	50.5101	76853.5	90629.6	7.11	8.38	-3.9096
542	193.068	193.068	193.069	2.572	2.51285	2.62798	33			unknown	-3.13282	0.00600415	291000	910000	616446	290540	57.3251	87.1726	177953	83871.7	19.5	9.21	-3.55204
35	86.9925	86.9923	86.9927	0.9917	0.980317	0.998283	42		[M+H-HCOOH]+ 131.993 [M+H-HCOOH]+ 131.993	unknown	1.27021	0.00594924	1990000	1570000	322762	599598	19.4932	27.175	93173.3	173089	5.93	11	10.5129
1423	327.118	327.116	327.119	6.49612	6.46357	6.51675	53		[M+Na+K]2+ 592.292	unknown	1.24075	0.00588069	2880000	2320000	386569	338890	15.6713	12.0248	111593	97829.1	4.8	4.21	5.87694
5	73.5317	73.5315	73.5319	0.9923	0.982433	0.998283	55			unknown	1.29773	0.00576768	7120000	5490000	1.0095e+06	2.11256e+06	17.5158	27.5067	291418	609842	5.31	11.1	10.0735
2266	453.209	453.207	453.211	20.3353	20.2161	20.6147	61			unknown	-13.1116	0.00567242	1310000	17200000	1.09727e+07	6.21823e+06	53.2977	105.041	3.16755e+06	1.79505e+06	18.4	10.4	-0.802878
4222	1042.39	1042.39	1042.4	6.96786	6.92782	7.16152	44	[732][M+1]3+		unknown	-1.40929	0.00555989	3480000	4900000	1.22014e+06	829717	22.9715	23.5359	352225	239519	7.19	4.89	-5.01459
4112	944.103	944.1	944.108	7.14437	7.10445	7.19135	37	[705][M+1]2+		unknown	1.52701	0.00541496	1990000	1300000	424332	628356	31.4381	30.5434	122494	181391	9.41	13.9	13.1127
2183	443.218	443.217	443.22	7.598	7.51228	7.67263	53		[3M+2H]2+ 294.807 [M+H]+ 442.211	unknown	1.21702	0.00537276	10800000	8890000	1.73544e+06	1.44808e+06	18.9165	13.1192	500979	418025	5.63	4.7	6.83013
4155	977.36	977.358	977.364	6.26485	6.25143	6.27963	12		[M+H-CH3]+ 991.389	unknown	-1.60848	0.00537276	308000	496000	73632.4	125623	15.1289	40.4823	21255.9	36264.2	4.28	7.31	-4.83702
1164	291.666	291.665	291.667	6.03722	6.02625	6.07665	53		[M+2H]2+ 581.318	unknown	1.20832	0.00523901	22800000	18900000	3.74334e+06	2.57634e+06	19.1861	11.3549	1.08061e+06	743724	5.72	3.94	6.58802
3539	712.489	712.487	712.494	20.9691	20.736	21.2495	44	[586][M]+	[M+Na]+ 689.5	unknown	-2.65263	0.00522298	189000000	502000000	1.41833e+08	2.34969e+08	25.8722	101.172	4.09438e+07	6.78298e+07	8.16	13.5	-5.2281
128	111.01	111.01	111.01	0.9924	0.980317	1.00557	57			unknown	1.32574	0.00522298	19400000	14700000	2.70663e+06	5.83054e+06	17.9374	28.2602	781337	1.68313e+06	5.33	11.5	10.1613
286	138.055	138.055	138.055	5.32845	5.2786	5.45952	46		[M+3H-CO]3+ 439.137	unknown	1.46432	0.00520414	2210000	1510000	577890	757393	36.9922	31.6244	166823	218640	11.1	14.5	14.8567
417	164.074	164.073	164.074	3.84499	3.80265	3.88363	46		[M+K+NH3]+ 108.084 [M+Na+NH3]+ 124.058 [M+H+NH3]+ 146.04	unknown	-1.55923	0.00520414	7850000	12200000	2.10357e+06	2.51954e+06	17.9063	28.9666	607247	727328	4.96	5.94	-4.32104
4352	1138.17	1138.17	1138.18	7.95335	7.9388	7.96992	24	[755][M+1]2+		unknown	1.26561	0.00513856	807000	638000	119155	324905	19.4581	34.8331	34397.1	93792.1	5.39	14.7	12.8123
547	194.048	194.048	194.049	3.88786	3.83205	4.0603	32			unknown	1.6194	0.00509474	4310000	2660000	882194	1.81756e+06	32.5979	39.4252	254667	524685	9.58	19.7	15.5013
4126	954.355	954.352	954.359	7.42147	7.39268	7.45645	37			unknown	1.39904	0.0049034	6450000	4610000	920977	2.0508e+06	19.4239	29.7309	265863	592015	5.76	12.8	10.8351
34	86.0962	86.096	86.0965	6.0006	5.97873	6.34218	47			unknown	-1.81346	0.00479002	4620000	8380000	2.61397e+06	2.08442e+06	30.6476	40.4539	754587	601720	9	7.18	-4.81181
2655	507.194	507.192	507.196	1.4009	1.3852	1.42538	49		[2M+K]+ 234.115 [M+K]+ 468.228	unknown	-1.28587	0.00477741	1130000	1450000	191797	115847	13.0548	10.2018	55367	33442.2	3.81	2.3	-2.91888
131	112.006	112.006	112.007	0.9923	0.980317	1.00557	57			unknown	1.3073	0.00477114	18700000	14300000	2.65584e+06	5.69298e+06	18.0082	28.2386	766675	1.64342e+06	5.36	11.5	10.2879
4041	884.019	884.016	884.022	8.82686	8.66193	8.94962	40			unknown	-2.08931	0.00475256	1240000	2590000	906020	433539	36.437	33.3165	261545	125152	10.1	4.82	-3.26617
2991	582.325	582.323	582.327	6.03787	6.02625	6.07665	53	[466][M]+	[M+H]+ 581.318	unknown	1.19642	0.00469431	41100000	34300000	6.77606e+06	4.60009e+06	19.4481	11.3177	1.95608e+06	1.32793e+06	5.7	3.87	6.55089
352	151.035	151.035	151.036	0.992133	0.980317	1.00557	57		[M+Na]+ 128.048	unknown	1.30597	0.00458316	14100000	10800000	1.90537e+06	4.03569e+06	17.1987	26.9747	550032	1.165e+06	5.09	10.8	9.69671
591	203.139	203.138	203.14	6.41088	6.37392	6.42585	31			unknown	-1.6019	0.00457281	653000	1050000	281807	215579	26.7453	31.1364	81350.5	62232.3	7.78	5.95	-4.79457
3281	632.699	632.698	632.702	5.59197	5.55828	5.65912	33	[525][M]2+		unknown	-11.1225	0.00448153	162000	1800000	930273	587109	57.0639	127.974	268547	169484	14.9	9.43	-0.856368
356	152.037	152.036	152.037	0.9924	0.980317	0.998283	47		[M+H+HCOOH]+ 105.03	unknown	1.27243	0.00444691	2310000	1810000	315199	678467	17.2558	27.32	90990	195856	5.02	10.8	9.86101
3188	619.221	619.219	619.223	6.2663	6.25857	6.288	37	[506][M+1]2+		unknown	-1.36115	0.00443062	655000	891000	150094	106395	17.3113	16.8061	43328.3	30713.6	4.86	3.45	-3.64636
3942	841.775	841.773	841.778	8.14555	8.12725	8.1645	32	[664][M+2]3+		unknown	-2.04509	0.00442007	745000	1520000	766282	308240	46.0048	41.965	221207	88981.1	14.5	5.84	-4.49494
4040	883.875	883.873	883.878	8.82483	8.66193	9.1023	38			unknown	-2.32294	0.00439805	927000	2150000	806676	418639	38.5588	41.4815	232867	120851	10.8	5.61	-3.13972
122	110.009	110.008	110.009	0.992133	0.980317	1.00557	57		[M+Na]+ 87.021	unknown	1.29006	0.00435811	130000000	100000000	1.78162e+07	3.80896e+07	17.3268	27.3916	5.14309e+06	1.09955e+07	5.12	11	9.91498
2193	444.031	444.03	444.033	1.30359	1.28162	1.32163	40		[3M+2Na+K-H]2+ 268.053	unknown	-1.92516	0.00435215	2850000	5480000	1.65332e+06	499651	32.0302	17.7171	477272	144237	8.7	2.63	-2.71719
3994	855.879	855.876	855.881	8.13612	8.11867	8.15138	46			unknown	1.21472	0.00435215	3710000	3060000	425673	642339	13.8704	17.7988	122881	185427	4.02	6.06	6.40781
4158	980.355	980.352	980.359	6.26645	6.25143	6.28375	31		[M+H]+ 979.347	unknown	-1.58485	0.00433821	863000	1370000	230878	327671	16.8196	37.1226	66648.7	94590.6	4.87	6.92	-4.77568
634	215.139	215.138	215.14	2.48653	2.4071	2.64298	49			unknown	1.14787	0.00425421	2760000	2410000	353807	724392	14.2245	24.4691	102135	209114	4.24	8.68	8.67329
1123	285.58	285.58	285.581	4.01083	3.94583	4.04768	43			unknown	-2.54562	0.00420785	2220000	5640000	3.10744e+06	2.3539e+06	45.2224	85.3748	897042	679512	15.9	12	-5.32984
3661	778.226	778.224	778.228	5.59543	5.55097	5.657	35	[614][M]2+		unknown	-11.9063	0.00414889	257000	3050000	2.07618e+06	610874	68.5069	118.51	599340	176344	19.6	5.77	-0.504293
1104	283.227	283.226	283.228	13.2599	13.2518	13.5172	26			unknown	-2.82739	0.00414557	216000	611000	270661	260575	40.7418	93.7485	78133.1	75221.5	12.8	12.3	-4.6354
3470	686.474	686.471	686.477	19.9714	19.8442	20.3414	41	[572][M]+	[M+Na]+ 663.484	unknown	-3.11314	0.00400902	34800000	108000000	4.54233e+07	4.08496e+07	40.3681	99.1404	1.31126e+07	1.17923e+07	12.1	10.9	-3.70997
4219	1041.39	1041.38	1041.39	6.96547	6.92782	7.15237	49		[M+K]+ 1002.42	unknown	-1.45231	0.00392172	14100000	20500000	5.06212e+06	3.66462e+06	22.8102	25.1453	1.46131e+06	1.05788e+06	7.12	5.16	-4.89906
1649	361.195	361.194	361.196	7.62497	7.59458	7.64452	50	[217][M+1]+		unknown	1.39086	0.00387978	5900000	4240000	1.14564e+06	922274	24.3055	15.926	330718	266238	7.79	6.27	9.00186
4391	1216.21	1216.2	1216.21	6.26759	6.25143	6.28375	46			unknown	-1.67199	0.00382697	16900000	28200000	5.22065e+06	6.86128e+06	18.2246	37.9714	1507071	1.98068e+06	5.34	7.01	-4.608
1574	348.14	348.139	348.141	1.4009	1.3852	1.43017	53		[M+Na+HCOOH]+ 279.135	unknown	-1.28246	0.00380516	1720000	2200000	151720	204568	6.91885	11.8431	43797.7	59053.8	1.99	2.68	-2.41599
669	222.112	222.112	222.113	5.66112	5.62963	5.70963	35			unknown	-3.77331	0.00379414	433000	1630000	905199	491691	50.9728	75.4142	261308	141939	16	8.68	-2.56072
3322	639.797	639.795	639.799	7.66813	7.65025	7.69707	39			unknown	1.73166	0.00378549	8550000	4940000	1.08158e+06	3.28436e+06	20.3028	36.5912	312226	948112	6.32	19.2	12.7647
3751	805.297	805.295	805.3	6.07102	6.0597	6.10723	35	[630][M+1]3+		unknown	1.43153	0.00372469	1110000	773000	193899	300353	26.1638	27.2923	55973.8	86704.4	7.24	11.2	10.6731
399	160.076	160.075	160.076	5.09376	5.01067	5.2322	46		[M+H-C5H8O4]+ 291.105	unknown	-1.31802	0.00368441	2150000	2830000	793223	439140	25.6111	20.7417	228984	126769	8.09	4.48	-5.76747
134	112.896	112.895	112.896	1.09687	1.08945	1.10133	53			unknown	-1.18151	0.00368441	25000000	29600000	3.13758e+06	3.85627e+06	10.4869	15.1849	905740	1.11321e+06	3.06	3.77	-3.87022
1127	286.158	286.157	286.159	6.88386	6.86845	6.90435	46		[M+2H]2+ 570.302	unknown	-1.31755	0.00362443	1380000	1820000	235526	265985	13.1989	18.942	67990.6	76783.2	3.73	4.21	-3.85027
601	206.048	206.048	206.049	1.28593	1.27625	1.29338	41			unknown	-2.38955	0.0036004	882000	2110000	847063	686575	37.8938	63.0406	244526	198197	11.6	9.4	-4.42777
526	189.134	189.123	189.135	1.15665	1.1483	1.37858	55		[M+H]+ 188.127	unknown	-1.62886	0.00342383	1080000	1750000	421485	424805	23.0402	36.1324	121672	122631	6.94	7	-5.03127
3416	664.492	664.489	664.495	19.9437	19.8118	20.256	42	[560][M]+	[M+H]+ 663.484	unknown	-3.49295	0.00338124	144000000	502000000	2.35204e+08	1.91695e+08	43.0889	103.521	6.78975e+07	5.53375e+07	13.5	11	-3.34653
3938	841.107	841.105	841.11	8.14471	8.12292	8.16223	30	[664][M]3+		unknown	-2.52033	0.00328563	578000	1460000	725170	310118	47.7861	51.0915	209339	89523.3	14.4	6.14	-3.32422
4214	1031.02	1031.02	1031.02	8.82648	8.66612	9.11072	40	[731][M]3+		unknown	-2.309	0.00328563	925000	2140000	822272	394691	39.0234	39.809	237369	113937	11.1	5.33	-3.11126
1356	317.134	317.133	317.135	7.22569	7.18455	7.24982	46			unknown	1.26779	0.00324498	5420000	4280000	825004	928379	18.7777	17.4224	238158	268000	5.57	6.27	7.44592
3868	824.957	824.954	824.96	6.27022	6.25897	6.29212	43			unknown	-1.32762	0.00304398	864000	1150000	176397	123887	15.9814	14.9931	50921.3	35763	4.44	3.12	-3.44438
3541	713.493	713.49	713.497	20.9593	20.7857	21.2705	44	[586][M+1]+		unknown	-2.76521	0.00300518	63500000	176000000	6.64926e+07	7.09678e+07	35.3985	102.216	1.91948e+07	2.04866e+07	10.9	11.7	-4.45153
1832	391.198	391.197	391.208	6.57868	6.33762	6.60123	39			unknown	1.16856	0.00300504	5040000	4310000	517565	970376	12.0911	18.4392	149408	280123	3.46	6.49	6.54925
3940	841.442	841.439	841.444	8.14305	8.12725	8.16642	37	[664][M+1]3+		unknown	-2.34086	0.00298875	868000	2030000	1.02578e+06	434707	46.769	48.8433	296117	125489	14.6	6.18	-3.74631
1195	295.815	295.814	295.816	7.60752	7.5209	7.67263	53		[M+H]+ 294.807 [2M+3H]3+ 442.211	unknown	1.24077	0.00293459	7340000	5910000	1.15892e+06	915136	19.1715	12.3572	334551	264177	5.66	4.47	6.70757
4394	1216.71	1216.7	1216.71	6.26767	6.25143	6.28375	46	[764][M]2+		unknown	-1.5855	0.00282007	6980000	11100000	1.96278e+06	2.56244e+06	17.2818	35.4068	566606	739713	5.12	6.68	-4.68234
2908	562.661	562.66	562.663	5.38138	5.3201	5.49645	43			unknown	-1.73713	0.00273849	2030000	3530000	737576	708670	20.9005	31.6122	212920	204575	6.03	5.79	-3.88787
2733	523.763	523.762	523.765	6.63097	6.61253	6.65227	50	[413][M+1]2+		unknown	1.24632	0.00268958	1440000	1150000	228615	188812	20.1898	13.7242	65995.4	54505.3	5.72	4.72	6.86126
1434	328.186	328.185	328.188	3.98065	3.9392	4.02123	26			unknown	-4.70791	0.00268735	2930000	13800000	6.82811e+06	4.86867e+06	48.5879	106.77	1.97111e+06	1.40546e+06	14.3	10.2	-2.25657
4216	1031.35	1031.35	1031.36	8.82766	8.66612	9.1064	40	[731][M+1]3+		unknown	-2.26029	0.0026769	987000	2230000	845593	343860	37.9514	32.7299	244102	99263.8	10.9	4.45	-2.9082
3002	584.33	584.328	584.332	6.03603	6.02645	6.07665	53	[466][M+2]+		unknown	1.21687	0.00265266	1560000	1280000	270061	205219	20.3704	12.8997	77960	59241.5	6.09	4.63	7.18478
1451	330.073	330.072	330.074	1.59497	1.41363	1.61893	50			unknown	1.73782	0.00265118	17300000	9980000	4.28249e+06	6.74708e+06	38.5523	37.4393	1.23625e+06	1.94772e+06	12.4	19.5	16.7269
4387	1215.71	1215.7	1215.71	6.26767	6.25143	6.28375	46		[M+K]+ 1176.74	unknown	-1.61498	0.00262898	15900000	25600000	4.92987e+06	6.08942e+06	18.519	36.6559	1.42313e+06	1.75787e+06	5.55	6.85	-4.74736
1714	372.717	372.715	372.718	27.3403	27.3301	27.3625	38			unknown	-2.07733	0.00253601	735000	1530000	689980	619059	37.8472	93.9834	199180	178707	13	11.7	-6.39382
1056	277.153	277.152	277.154	6.88249	6.86845	6.90435	46		[M+2H-H20]2+ 570.302 [M+2H-C6H8O6]2+ 728.332	unknown	-1.25898	0.00247371	1250000	1580000	216818	218152	13.6561	17.42	62590.1	62975	3.96	3.99	-4.03496
2063	427.287	427.284	427.289	8.07447	8.05943	8.0859	44	[279][M+2]+		unknown	1.43906	0.00246538	1350000	938000	251731	211620	24.6249	16.3159	72668.6	61089.6	7.75	6.52	8.97625
4229	1055.39	1055.39	1055.4	7.61227	7.60207	7.88072	23			unknown	1.5356	0.00245043	20100000	13100000	3.15584e+06	5.61278e+06	22.5158	27.3213	911011	1.62027e+06	6.95	12.4	10.6314
867	251.16	251.142	251.161	1.01065	1.00193	1.20808	27			unknown	-7.57426	0.00234697	463000	3510000	2.29874e+06	610463	61.0728	121.263	663590	176226	18.9	5.03	-0.741253
4161	980.756	980.753	980.76	6.26683	6.25445	6.28375	35			unknown	-1.51559	0.00234697	994000	1510000	227913	347647	14.7361	34.658	65792.9	100357	4.37	6.66	-4.78724
4396	1217.21	1217.2	1217.21	6.26747	6.25143	6.28375	44	[764][M+1]2+		unknown	-1.62344	0.00234679	1610000	2620000	469008	554794	18.1573	33.8177	135391	160155	5.17	6.12	-4.25026
4163	980.957	980.953	980.96	6.26638	6.25445	6.28375	28			unknown	-1.50123	0.0023425	707000	1060000	159370	241976	14.9272	35.5276	46006.1	69852.6	4.34	6.58	-4.78935
3901	829.614	829.611	829.616	6.27087	6.25553	6.29212	43			unknown	-1.40348	0.00232293	823000	1160000	230620	148196	19.0937	17.9937	66574.4	42780.4	5.76	3.7	-3.93912
2969	576.602	576.601	576.604	7.52002	7.50788	7.53735	39	[459][M+1]3+		unknown	-1.65909	0.00230187	1290000	2130000	601290	436636	26.3113	34.679	173578	126046	8.13	5.91	-4.62704
1188	294.861	294.86	294.863	7.80838	7.61878	7.84225	49	[140][M]3+		unknown	1.77738	0.00221617	5170000	2910000	1.4154e+06	1.48949e+06	41.1556	26.804	408589	429979	14.1	14.8	16.3296
4023	866.987	866.986	866.99	8.28615	8.26538	8.30433	26	[682][M+1]3+		unknown	-1.49686	0.00219781	1040000	1550000	192343	293497	12.5444	27.1757	55524.7	84725.3	3.58	5.47	-3.98794
739	233.078	233.078	233.081	5.7191	5.69153	5.96093	47		[M+K]+ 194.114	unknown	2.14432	0.00209296	3180000	1480000	824866	967595	43.5125	28.8891	238118	279321	16	18.8	18.2861
4125	954.104	954.101	954.109	7.42087	7.39268	7.45645	35	[710][M]2+		unknown	1.40558	0.00209251	6630000	4720000	960899	1.90086e+06	20.4069	27.3387	277388	548730	5.88	11.6	10.146
4430	1235.43	1235.43	1235.43	6.28451	6.27493	6.31288	46		[3M+2Na+2K-H]3+ 1194.47	unknown	-1.2144	0.00208013	805000	978000	106400	96957.7	10.8809	12.543	30715.1	27989.3	3.14	2.86	-3.17596
1435	328.223	328.222	328.224	7.21975	7.1992	7.34118	53	[177][M]+		unknown	-1.25258	0.00205436	15900000	20000000	4.53917e+06	2.94977e+06	20.8319	19.0361	1.31035e+06	851524	6.57	4.27	-5.39613
4411	1224.94	1224.94	1224.95	6.26677	6.25143	6.288	26		[3M+2Na+K-H]2+ 788.651	unknown	-1.52707	0.00204527	474000	723000	128979	165392	17.3301	35.3113	37233	47744.7	5.15	6.6	-4.85428
3179	618.219	618.217	618.221	6.26752	6.25882	6.56902	47			unknown	-1.26742	0.00203347	3430000	4350000	267358	814720	6.07651	25.599	77179.7	235189	1.77	5.41	-4.4059
3365	652.366	652.364	652.368	7.04035	7.02227	7.06687	35			unknown	-2.42899	0.00202129	692000	1680000	857656	329834	46.5861	50.71	247584	95214.9	14.7	5.66	-3.41435
1986	414.684	414.683	414.685	9.66597	9.65182	9.67843	36		[M+H+K]2+ 789.404	unknown	1.44205	0.00193249	711000	493000	205208	171384	44.0562	23.1268	59238.4	49474.2	12	10	13.8923
4124	953.854	953.851	953.857	7.42373	7.39268	7.46075	24			unknown	1.39385	0.00192742	3610000	2590000	568899	1.07397e+06	22.6005	28.1024	164227	310029	6.35	12	10.6857
2963	576.268	576.266	576.27	7.52139	7.50972	7.53735	42	[459][M]3+		unknown	-1.65224	0.00190604	1620000	2680000	644334	590223	22.9671	37.1636	186003	170383	6.94	6.35	-4.6089
4165	981.157	981.155	981.161	6.2653	6.25143	6.288	13			unknown	-1.70556	0.00190604	375000	639000	85158.4	154243	13.7313	40.1675	24583.1	44526.1	3.85	6.97	-4.29497
4416	1226.19	1226.19	1226.2	6.26683	6.25445	6.288	25			unknown	-1.69757	0.0018964	503000	853000	127230	182776	15.271	34.2968	36728	52762.9	4.3	6.18	-3.93643
2999	583.328	583.326	583.33	6.03593	6.022	6.07665	53	[466][M+1]+		unknown	1.20129	0.00178283	10200000	8520000	1.57836e+06	1.25728e+06	17.9311	11.9945	455633	362945	5.35	4.26	6.41383
740	233.11	233.109	233.111	14.3924	14.386	14.4005	38	[66][M+1]2+		unknown	-2.57354	0.00174538	505000	1300000	593419	296760	43.498	58.2388	171305	85667.1	13.2	6.6	-3.24635
941	261.107	261.107	261.108	14.3925	14.3862	14.4011	24		[M+K]+ 222.144	unknown	-5.89216	0.00171994	91200	538000	287565	102076	55.9092	95.1357	83012.7	29466.9	15.4	5.48	-1.0312
2663	508.159	508.158	508.162	7.09104	7.06175	7.10883	34		[M+H-CH3]+ 522.183	unknown	-10.467	0.00167072	454000	4750000	2.5247e+06	680259	60.4914	111.324	728819	196374	15.3	4.14	-0.419181
4159	980.556	980.553	980.559	6.26695	6.25445	6.28375	35		[M+Na]+ 957.568 [2M+Na+2K]3+ 1420.38	unknown	-1.6087	0.00165393	1070000	1730000	269863	370409	15.4739	33.3385	77902.9	106928	4.51	6.19	-4.22483
4407	1222.7	1222.7	1222.71	6.26683	6.25143	6.288	15	[766][M+1]2+		unknown	-1.67022	0.00165393	331000	553000	62319.5	126056	11.7752	38.1383	17990.1	36389.3	3.25	6.58	-4.11072
2234	451.194	451.192	451.196	15.5391	15.4527	15.7881	57			unknown	1.03722	0.00160069	27600000	26600000	1.6888e+06	2.53398e+06	6.40586	9.30192	487515	731497	1.83	2.75	3.22526
1279	307.132	307.131	307.133	6.15	6.13835	6.1803	37			unknown	-3.3341	0.00153943	1920000	6410000	3.69485e+06	1.44587e+06	50.9193	84.3945	1.06661e+06	417387	16.6	6.51	-2.46198
2903	562.16	562.159	562.162	5.38113	5.3201	5.49645	45			unknown	-1.86681	0.00151792	4410000	8220000	1.58791e+06	1.52315e+06	19.8429	30.3202	458391	439695	5.57	5.35	-3.28052
4415	1225.94	1225.94	1225.95	6.26746	6.25553	6.288	38	[767][M+1]2+		unknown	-1.53109	0.00144825	923000	1410000	180861	280880	12.8214	29.8612	52209.9	81083.1	3.69	5.74	-4.06366
1678	366.166	366.165	366.167	5.71937	5.7013	5.75978	53	[226][M]+	[M+H-CH4]+ 381.183	unknown	1.22134	0.00138274	7010000	5740000	662990	1.08189e+06	11.2244	16.0279	191389	312315	3.33	5.44	5.5614
3657	777.333	777.33	777.337	6.46254	6.4298	6.47207	32		[M+H]+ 776.326	unknown	-9.78381	0.00138229	218000	2130000	1.2818e+06	228553	59.0475	106.546	370025	65977.7	17.4	3.09	-0.364551
4405	1222.2	1222.2	1222.21	6.26736	6.25445	6.28375	42	[766][M]2+		unknown	-1.5743	0.001325	1560000	2460000	323873	519820	12.8937	31.8183	93494	150059	3.8	6.1	-4.1677
1801	385.094	385.093	385.096	7.44362	7.43602	7.46275	46			unknown	1.20367	0.00130417	2720000	2260000	614374	583697	29.3203	20.6732	177355	168499	7.85	7.46	9.99755
2909	563.163	563.161	563.164	5.37868	5.34163	5.49645	32			unknown	-2.37653	0.00126966	444000	1060000	284835	333034	25.5862	60.9756	82224.8	96138.6	7.79	9.11	-4.07303
1820	388.11	388.109	388.111	2.54882	2.48638	2.60948	35			unknown	-13.3769	0.00126516	288000	3850000	2.18445e+06	728026	56.8427	126.722	630596	210163	16.4	5.46	-0.418332
1642	360.192	360.191	360.193	7.62923	7.6073	7.64307	53	[217][M]+		unknown	1.37327	0.00125372	30400000	22100000	5.31939e+06	4.60973e+06	21.6987	15.2666	1.53557e+06	1.33072e+06	6.93	6.01	8.19786
2174	441.714	441.713	441.716	6.36211	6.33713	6.38247	34		[M+H-COCH2]+ 482.718	unknown	-11.7329	0.00111333	184000	2160000	1.20195e+06	202043	57.4583	103.866	346973	58324.8	16	2.7	-0.257575
4427	1231.19	1231.19	1231.19	6.26906	6.25872	6.28375	12		[M+2Na-H]+ 1186.23	unknown	-1.35107	0.00107456	307000	415000	41957.3	84732.5	10.0821	30.7063	12112	24460.2	2.92	5.89	-4.64193
1754	379.092	379.09	379.093	5.91927	5.90203	5.95525	52		[M+2K]2+ 680.259 [M+H+K]2+ 718.22	unknown	1.19002	0.0010384	1240000	1040000	144606	140627	13.6919	11.313	41744.2	40595.6	4.01	3.9	5.18319
4128	954.606	954.603	954.61	7.42242	7.39268	7.49152	28	[710][M+1]2+		unknown	1.45006	0.00102149	4970000	3430000	688491	1.46601e+06	20.1781	27.8544	198750	423200	5.79	12.3	10.2919
2823	542.144	542.142	542.146	7.55447	7.53423	7.5736	30			unknown	-65.2493	0.00101405	60000	3920000	2.20828e+06	379057	61.671	152.775	637477	109424	16.3	2.79	-0.042986
584	202.18	202.179	202.181	1.96045	1.93565	2.09278	47			unknown	-1.32681	0.00100655	5070000	6730000	840276	1.3568e+06	12.1835	26.9012	242567	391676	3.61	5.82	-4.84191
3800	812.978	812.975	812.981	6.27034	6.25445	6.288	46	[639][M+1]3+		unknown	-1.33441	0.000971535	1510000	2010000	199886	330444	9.86883	22.509	57702.1	95391	2.87	4.74	-3.90378
1586	350.229	350.228	350.23	1.16355	1.15673	1.17127	40	[207][M]+		unknown	-7.81049	0.000969833	3500000	27400000	1.33685e+07	4.39522e+06	51.5033	95.2728	3.85916e+06	1.26879e+06	14.1	4.64	-0.637211
1508	339.07	339.069	339.071	1.37018	1.35875	1.37465	30		[M+Na]+ 316.08	unknown	-8.34837	0.000969833	763000	6370000	2.59523e+06	1.94103e+06	45.164	129.739	749177	560326	11.8	8.8	-1.06728
2548	494.257	494.255	494.259	15.6163	15.3081	15.6469	30		[M+K]+ 455.294	unknown	-6.93098	0.000967678	141000	979000	526249	215870	54.6965	120.199	151915	62316.4	15.5	6.37	-0.973776
644	217.105	217.104	217.106	5.7191	5.6945	5.75353	57	[54][M]+	[M+Na]+ 194.114	unknown	2.36475	0.000963923	98000000	41500000	2.57958e+07	2.7751e+07	46.0967	26.6469	7.44662e+06	8.01101e+06	18	19.3	19.7328
1818	387.224	387.223	387.225	5.6745	5.64795	5.72522	53			unknown	1.29886	0.000911594	4100000	3160000	679394	450615	20.2012	10.9161	196124	130081	6.21	4.12	6.97667
1826	389.171	389.169	389.172	6.46043	6.4298	6.47207	32		[M+2H]2+ 776.326	unknown	-12.2455	0.000891597	140000	1720000	857857	206939	53.8891	100.028	247642	59738.2	14.4	3.47	-0.299544
3795	812.644	812.641	812.647	6.27022	6.25445	6.57432	47	[639][M]3+		unknown	-1.34349	0.000844384	6010000	8070000	860008	1.20611e+06	10.6477	20.3136	248263	348174	3.08	4.32	-3.63631
2652	506.234	506.232	506.236	5.82992	5.80963	5.85945	33			unknown	-9.66754	0.000832993	185000	1790000	804122	260023	52.0357	88.4784	232130	75062.2	13	4.19	-0.45527
4142	971.221	971.218	971.225	1.30152	1.28565	1.30975	45		[M+Na]+ 948.233	unknown	1.63481	0.000825299	2180000	1330000	469247	601595	31.0311	24.4025	135460	173666	10.2	13.1	12.937
1681	367.169	367.166	367.171	5.73197	5.70372	5.83773	36	[226][M+1]+		unknown	1.23471	0.000821551	1210000	982000	176670	189831	18.2816	15.265	51000.2	54799.4	5.19	5.58	6.88598
1590	351.232	351.231	351.233	1.1619	1.15673	1.17568	37	[207][M+1]+		unknown	-11.6538	0.00080888	354000	4120000	1.9186e+06	706962	51.3447	115.838	553853	204082	13.4	4.95	-0.436406
735	232.608	232.607	232.609	14.3924	14.0924	14.4052	49	[66][M]2+	[M+H+K]2+ 425.252	unknown	-2.28123	0.000799987	3030000	6920000	2.89639e+06	1.50287e+06	37.5228	46.5303	836116	433840	12.1	6.27	-3.59801
2079	429.258	429.257	429.26	7.50795	7.49507	7.52835	47			unknown	1.18656	0.000783589	1180000	996000	154509	124538	15.4151	10.5987	44602.9	35950.9	4.48	3.61	5.41585
4412	1225.19	1225.19	1225.2	6.26748	6.25445	6.288	39		[M+K]+ 1186.23	unknown	-1.46392	0.000728966	1160000	1690000	211044	343491	11.9911	29.6047	60923.3	99157.3	3.6	5.85	-4.3365
328	146.118	146.117	146.118	1.24053	1.23243	1.24675	32		[M+H]+ 145.109	unknown	-10.5112	0.000719925	216000	2270000	1.49595e+06	502281	55.4415	110.386	431842	144996	19	6.38	-0.631131
2758	527.644	527.643	527.645	3.3428	3.25657	3.44003	20	55		unknown	2.11125	0.000685971	1890000	894000	467707	534700	49.8551	29.7534	135015	154355	15.1	17.3	17.182
954	262.129	262.128	262.139	1.39975	1.38382	1.43017	43		[M+H-H20]+ 279.135	unknown	-7.23971	0.000682042	1130000	8180000	3.96864e+06	1.03395e+06	51.3752	91.3393	1.14565e+06	298476	14	3.65	-0.570257
4138	964.858	964.854	964.861	7.74585	7.73228	7.76022	45		[M+H]+ 963.849	unknown	1.44824	0.000668328	14100000	9760000	1.69268e+06	4.13906e+06	17.6594	27.7191	488633	1.19484e+06	5.01	12.2	9.82222
2198	445.235	445.234	445.237	14.3924	14.3813	14.399	43	[313][M]2+		unknown	-3.14177	0.000649205	2190000	6880000	3.28386e+06	1.20603e+06	45.1768	58.9671	947968	348151	13.8	5.06	-2.13228
4406	1222.45	1222.45	1222.46	6.26719	6.25143	6.28375	36			unknown	-1.54022	0.000645207	944000	1450000	165712	279033	11.4998	29.7331	47836.9	80550	3.29	5.54	-3.85424
2025	421.166	421.165	421.168	14.3924	14.1072	14.4011	35		[M+Na]+ 398.175	unknown	-2.37104	0.000614906	556000	1320000	531408	273084	39.0386	53.6523	153404	78832.5	11.6	5.98	-3.26095
4426	1230.94	1230.94	1230.94	6.2674	6.25872	6.288	17		[3M+2Na]2+ 805.295	unknown	-1.5604	0.000614906	336000	525000	74013.3	96652.8	14.0602	29.1338	21365.8	27901.3	4.07	5.32	-3.79487
1857	396.14	396.139	396.141	5.6025	5.56562	5.6664	44		[M+H+HCOOH]+ 349.134	unknown	-1.7589	0.000593039	1340000	2350000	507698	239858	22.7069	18.6788	146560	69241.1	6.23	2.94	-2.61756
1078	280.139	280.139	280.14	1.4009	1.38808	1.43017	45		[M+H]+ 279.135	unknown	-7.22676	0.000589533	1920000	13900000	6.5749e+06	1.68473e+06	50.5294	88.5572	1.89801e+06	486341	13.7	3.51	-0.551949
1176	293.171	293.17	293.172	1.33592	1.32623	1.35195	36		[3M+2Na]2+ 180.13	unknown	-6.66757	0.000582938	2420000	16200000	6.22302e+06	4.41853e+06	43.4637	128.044	1.79643e+06	1.27552e+06	11.1	7.89	-1.20992
637	216.098	216.097	216.099	1.27095	1.2633	1.27547	25		[M+H]+ 215.089	unknown	-2.5681	0.000556325	334000	857000	301614	62813.1	35.5853	20.0142	87068.4	18132.6	10.2	2.12	-1.74793
712	229.155	229.154	229.155	5.40798	5.36203	5.52632	44		[M+H-CH2]+ 242.155	unknown	1.37792	0.00055411	6260000	4540000	1.10015e+06	832570	21.8297	13.3018	317586	240342	6.99	5.29	7.97242
1660	363.206	363.205	363.207	1.39892	1.38643	1.41117	37		[M+Na]+ 340.211	unknown	-3.4789	0.000543706	575000	2000000	859165	460060	44.4895	90.9209	248020	132808	12.4	6.64	-2.16708
326	146.06	146.06	146.061	9.11773	9.10512	9.12505	46	[25][M]+	[M+Na]+ 123.068	unknown	-2.32203	0.000543706	5030000	11700000	3.99514e+06	2.09105e+06	34.8768	39.1455	1.1533e+06	603634	9.87	5.17	-2.88142
4413	1225.44	1225.44	1225.45	6.26754	6.25553	6.288	44	[767][M]2+	[2M+Na+K]2+ 1194.47	unknown	-1.45055	0.000535339	1550000	2250000	258814	413990	11.5442	27.7222	74713	119509	3.32	5.31	-3.98453
4487	1286.14	1286.14	1286.14	7.74017	7.73235	7.7563	34	[777][M+1]3+		unknown	1.5996	0.000517351	2730000	1710000	367950	883153	21.9866	30.4721	106218	254944	6.22	14.9	11.2183
4429	1234.93	1234.93	1234.93	6.28499	6.27173	6.31288	46		[2M+H+K]2+ 1214.95	unknown	-1.26615	0.000513578	1210000	1540000	150009	108799	10.0778	9.15956	43303.8	31407.5	2.82	2.04	-2.38413
4486	1285.81	1285.8	1285.81	7.73897	7.72803	7.7563	33	[777][M]3+		unknown	1.68917	0.000509495	2640000	1560000	419007	842005	25.7931	30.054	120957	243066	7.73	15.5	12.021
2203	445.737	445.736	445.739	14.3925	14.0883	14.3969	38	[313][M+1]2+		unknown	-3.42333	0.000506245	856000	2930000	1.38723e+06	534102	45.3589	66.9817	400460	154182	13.7	5.26	-1.92957
2646	505.177	505.175	505.178	1.2529	1.22363	1.26295	23			unknown	1.62325	0.000497124	1370000	842000	235462	421805	27.929	30.5188	67972	121765	8.07	14.5	12.0162
2009	418.698	418.697	418.699	5.68338	5.65737	5.7283	39		[M+H-H20]+ 435.717	unknown	-6.8818	0.000460277	377000	2590000	1.24395e+06	372386	49.27	100.761	359097	107499	13.9	4.15	-0.670008
1629	357.311	357.31	357.312	14.0797	14.0661	14.0922	35		[M+H]+ 356.304	unknown	-8.24061	0.000449872	413000	3400000	1.97196e+06	240518	52.0576	60.6196	569254	69431.7	16.7	2.04	-0.349204
1043	276.144	276.143	276.145	2.52318	2.42702	2.57737	44		[M+H-H20]+ 293.149	unknown	-8.0227	0.000432587	5120000	41100000	1.81218e+07	6.11862e+06	48.1043	96.7541	5.23131e+06	1.76629e+06	12.7	4.3	-0.571529
4032	874.5	874.497	874.503	14.3925	14.3882	14.4006	28	[685][M+1]+		unknown	-12.0853	0.000428969	71100	859000	459546	123844	52.7901	112.697	132659	35750.6	15.4	4.16	-0.360271
1183	294.155	294.154	294.156	2.51561	2.41837	2.57737	46	[139][M]+	[M+H]+ 293.149	unknown	-9.02497	0.000424894	9020000	81400000	3.53365e+07	9.6342e+06	48.455	86.1733	1.02008e+07	2.78115e+06	12.5	3.42	-0.40875
832	246.06	246.059	246.06	1.80573	1.77972	1.82285	27		[M+Na]+ 223.07	unknown	-3.32571	0.00042036	294000	977000	278767	351478	27.2792	83.7105	80473.1	101463	8.24	10.4	-3.21169
168	118.065	118.065	118.065	9.11755	9.10248	9.12537	38		[M+2H-C2H4]2+ 262.143	unknown	-2.39795	0.000418072	750000	1800000	670875	328919	36.6266	41.3458	193665	94950.8	10.8	5.28	-2.89129
1191	295.158	295.157	295.159	2.48108	1.7818	2.54863	37	[139][M+1]+		unknown	-51.5608	0.000410361	186000	9590000	4.6159e+06	1.23304e+06	50.824	123.773	1.3325e+06	355949	13.9	3.71	-0.0721887
3723	798.306	798.304	798.31	6.07304	6.06025	6.10787	46		[M+K]+ 759.335	unknown	1.56513	0.000409866	2880000	1840000	349724	711243	19.3263	24.768	100957	205318	5.49	11.2	9.00688
1441	329.142	329.142	329.143	5.06407	4.996	5.18373	33	[176][M+1]+		unknown	-14.3247	0.000406204	712000	10200000	4.66495e+06	1.38957e+06	50.8369	114.963	1.34665e+06	401133	13.2	3.93	-0.282132
779	241.613	241.612	241.614	14.3964	14.0921	14.4052	47	[74][M]2+		unknown	-2.12063	0.000405251	2190000	4640000	1.5187e+06	793448	32.668	37.8525	438412	229049	9.44	4.93	-3.13345
1998	416.228	416.226	416.229	7.86292	7.84845	7.8784	24			unknown	-6.01313	0.000402936	177000	1070000	527633	292651	45.3952	98.1128	152315	84481.2	14.3	7.92	-1.37433
333	147.063	147.063	147.064	9.11708	9.10512	9.12505	31	[25][M+1]+		unknown	-2.70586	0.000402886	396000	1070000	384034	235167	37.6368	58.4809	110861	67886.9	10.3	6.34	-2.73504
3790	812.31	812.307	812.313	6.2707	6.25445	6.288	46		[M+Na]+ 789.315	unknown	-1.32775	0.00040011	20500000	27200000	2.57637e+06	3.93861e+06	9.36183	19.4378	743733	1.13698e+06	2.73	4.18	-3.50762
3183	618.469	618.468	618.472	6.26753	6.25882	6.51713	46	[505][M+1]2+		unknown	-1.25598	0.000396874	1700000	2140000	179076	287459	8.27458	17.9454	51694.8	82982.2	2.42	3.88	-3.45197
4139	965.108	965.105	965.112	7.74663	7.73228	7.7603	41	[715][M+1]2+		unknown	1.4565	0.000390901	10400000	7110000	1.18836e+06	2.86223e+06	16.9525	26.3429	343050	826256	4.82	11.6	9.32263
468	176.07	176.07	176.071	9.36253	9.34738	9.3673	21			unknown	-4.89317	0.000385827	186000	912000	424046	194576	45.1183	90.9919	122412	56169.4	13.4	6.16	-1.37858
774	240.606	240.605	240.606	13.5003	13.4923	13.5096	30			unknown	-2.57485	0.000383935	305000	786000	351718	212149	39.8067	71.8918	101532	61242	12.9	7.79	-3.59979
438	169.095	169.094	169.095	1.07399	1.06283	1.09457	36			unknown	1.43922	0.00037557	960000	667000	230824	169565	33.9633	16.9009	66633.2	48949.3	9.99	7.34	11.2209
917	258.145	258.144	258.147	1.3332	1.32393	1.36073	53			unknown	1.20235	0.000351045	3530000	2940000	374623	383210	12.3917	10.7537	108144	110623	3.68	3.77	4.83697
3781	811.641	811.639	811.645	6.27095	6.25445	6.288	46		[M+Na]+ 788.651	unknown	-1.30921	0.000348647	141000000	185000000	1.52514e+07	2.58079e+07	8.20319	18.4824	4.40269e+06	7.45009e+06	2.38	4.03	-3.37679
2840	547.134	547.132	547.136	6.34463	6.32312	6.36615	36		[2M+Na+K-H]+ 243.109	unknown	-42.5397	0.000344757	198000	8410000	4.4686e+06	326161	52.5156	94.9399	1.28997e+06	94154.6	15.3	1.12	-0.0276391
1177	293.191	293.19	293.192	6.99085	6.96238	7.01752	43		[M+Na]+ 270.199 [M+H-C3H2O3]+ 378.183	unknown	-2.11263	0.000344757	671000	1420000	396648	295191	27.7152	38.1618	114502	85214.4	8.07	6.01	-3.37074
926	259.104	259.092	259.105	2.00786	1.69305	2.04125	38	[104][M]+		unknown	-6.96101	0.000343154	1010000	7010000	4.05211e+06	1.06958e+06	48.1511	83.5939	1.16974e+06	308761	16.7	4.4	-0.720291
2597	499.136	499.134	499.137	5.94062	5.92533	5.98117	45	[392][M]+	[M+H]+ 498.128	unknown	-3.42475	0.00034258	3620000	12400000	5.55843e+06	1.29551e+06	40.1302	35.2489	1.60458e+06	373980	13	3.02	-1.41319
3784	811.976	811.973	811.979	6.27138	6.25445	6.56893	51		[2M+3H]3+ 1216.45	unknown	-1.31905	0.000339698	58700000	77400000	6.48678e+06	1.09427e+07	8.31087	18.808	1.87257e+06	3.15887e+06	2.42	4.08	-3.39102
2453	483.219	483.218	483.221	5.88745	5.86737	5.92018	37			unknown	-6.424	0.000339582	405000	2600000	1.19785e+06	378903	47.3992	97.9079	345789	109380	13.3	4.2	-0.729322
1199	296.135	296.134	296.136	6.31522	6.29647	6.32912	39			unknown	2.24137	0.00033089	1800000	802000	493720	480211	50.0199	26.8417	142525	138625	17.8	17.3	19.3609
3777	811.307	811.293	811.31	6.26784	6.03062	6.288	56		[2M+3H]3+ 1215.45	unknown	-1.31171	0.000327518	280000000	367000000	2.99781e+07	5.03954e+07	8.14284	18.1934	8.65393e+06	1.45479e+07	2.36	3.96	-3.31762
4080	923.391	923.389	923.395	6.15838	6.1452	6.1867	38	[696][M+1]+		unknown	-1.58759	0.000327388	761000	1210000	230167	169332	18.5643	21.7224	66443.5	48881.9	5.5	4.04	-3.35391
4136	964.607	964.604	964.61	7.74322	7.73228	7.76037	43	[715][M]2+		unknown	1.46786	0.000327259	14000000	9560000	1.66054e+06	3.93179e+06	17.6696	26.5251	479357	1.13501e+06	5.02	11.9	9.5183
3718	797.972	797.97	797.975	6.07369	6.0597	6.10787	46		[2M+3H]3+ 1195.45	unknown	1.65077	0.000319684	8590000	5210000	987650	2.18143e+06	18.7515	25.2605	285110	629725	5.48	12.1	9.14729
2326	458.122	458.122	458.124	5.46872	5.4241	5.56122	37			unknown	-3.73266	0.000315354	306000	1140000	455306	315514	40.4005	86.7876	131435	91080.9	11.5	7.97	-2.28924
1050	277.071	277.071	277.073	2.64982	2.57668	2.6859	20			unknown	-230.88	0.000312414	18800	4340000	2.00576e+06	366984	52.3142	179.504	579013	105939	13.4	2.44	-0.0105827
4135	964.356	964.353	964.359	7.74645	7.73228	7.7604	35	[714][M]+	[M+Na]+ 941.373	unknown	1.52089	0.000311802	7640000	5020000	883603	2.1226e+06	17.3435	26.4466	255074	612741	5.08	12.2	9.491
3772	810.638	810.636	810.642	6.27095	6.25445	6.288	46			unknown	-1.30891	0.000308085	364000000	476000000	3.8679e+07	6.60768e+07	8.0682	18.3498	1.11657e+07	1.90747e+07	2.35	4.01	-3.35425
4140	965.359	965.356	965.363	7.74645	7.73228	7.76037	27	[714][M+1]+		unknown	1.46817	0.000301997	5990000	4080000	768658	1.67438e+06	19.301	26.4876	221892	483352	5.44	11.8	9.72631
815	244.645	244.645	244.646	5.70672	5.68315	5.73938	33			unknown	-2.67234	0.000300429	883000	2360000	893964	668795	33.7044	66.4138	258065	193064	10.9	8.18	-3.42458
574	200.176	200.175	200.176	1.16623	1.15765	1.18032	39			unknown	-4.13842	0.000297917	565000	2340000	1.01135e+06	511282	42.9268	84.1763	291952	147594	12.5	6.31	-1.69099
2140	437.748	437.746	437.749	14.3925	14.3876	14.3969	27	[301][M+1]2+		unknown	-7.11691	0.000290688	103000	736000	377313	125613	49.0903	108.585	108921	36261.2	14.8	4.93	-0.751213
1431	328.139	328.139	328.14	5.07022	4.992	5.21153	46	[176][M]+	[M+H]+ 327.133	unknown	-7.20958	0.000290519	9430000	68000000	2.95606e+07	8.86631e+06	46.9043	86.7659	8.53342e+06	2.55948e+06	12.6	3.77	-0.575593
1303	310.128	310.128	310.129	5.07117	4.988	5.20083	44		[M+H-H20]+ 327.133	unknown	-7.41927	0.000287816	4150000	30800000	1.33244e+07	4.13807e+06	47.0782	92.2587	3.84643e+06	1.19456e+06	12.5	3.88	-0.570186
4046	889.463	889.46	889.467	14.3926	14.3882	14.3969	26		[2M+K]+ 425.252	unknown	-21.6598	0.000286697	32500	703000	365343	78341.4	51.4838	123.174	105465	22615.2	15	3.22	-0.151902
3550	718.411	718.409	718.414	15.6206	15.583	15.6298	30	[588][M+1]2+		unknown	-27.3504	0.000280185	92000	2520000	1.32631e+06	213187	52.856	140.994	382873	61541.8	15.2	2.45	-0.0917291
1536	342.087	342.086	342.088	5.73787	5.71932	5.77257	46	[196][M]+	[M+H-C4H8]+ 397.15	unknown	-1.68862	0.000280185	9010000	15200000	2.48266e+06	2.79347e+06	17.4359	29.7675	716682	806406	4.71	5.3	-3.54546
3063	598.982	598.98	598.984	6.07102	6.0597	6.10787	35			unknown	1.77794	0.000272695	1060000	597000	149828	291700	24.9674	27.2289	43251.6	84206.5	7.24	14.1	10.7352
934	260.128	260.106	260.129	1.26428	1.2022	1.40975	28		[M+Na]+ 237.135	unknown	-1.61942	0.000271079	1020000	1650000	287560	215284	17.2194	20.4581	83011.6	62147.2	5.02	3.76	-3.00597
3773	810.973	810.97	810.976	6.27095	6.25445	6.288	46		[2M+3H]3+ 1214.95	unknown	-1.3074	0.000270887	412000000	539000000	4.41766e+07	7.40114e+07	8.12903	18.1248	1.27527e+07	2.13652e+07	2.37	3.97	-3.334
2474	485.768	485.767	485.77	15.6165	15.3061	15.633	48		[M+Na+K]2+ 909.586	unknown	-4.89769	0.000268789	1130000	5520000	2.83131e+06	819706	46.669	76.4383	817330	236629	14.8	4.28	-1.0705
2176	442.237	442.236	442.239	6.29312	6.27788	6.30873	53	[307][M+1]+		unknown	1.4187	0.000265255	8480000	5980000	1.37784e+06	1.30548e+06	20.861	15.3466	397749	376860	6.65	6.3	8.00112
4414	1225.69	1225.69	1225.7	6.2675	6.25445	6.288	44			unknown	-1.49059	0.000263146	1350000	2010000	225426	348943	11.2878	26.2892	65075	100731	3.24	5.01	-3.66366
1713	372.693	372.691	372.694	6.01248	5.97872	6.04443	36			unknown	-5.67935	0.000261989	367000	2080000	774088	308459	44.6518	87.2884	223460	89044.6	10.7	4.28	-0.823417
4418	1226.7	1226.69	1226.7	6.26695	6.25553	6.28375	35			unknown	-1.59825	0.000261105	685000	1090000	123875	172965	11.6393	24.4087	35759.7	49930.8	3.27	4.56	-3.12745
1542	343.089	343.089	343.101	5.73567	5.56503	5.76932	45	[196][M+1]+		unknown	-1.71019	0.000258024	1200000	2060000	345064	441532	17.8196	37.1286	99611.5	127459	4.85	6.2	-3.98598
359	152.057	152.056	152.057	5.4257	5.37475	5.51992	27		[M+Na+K]2+ 242.155	unknown	-2.05131	0.000255896	317000	651000	173073	103966	27.0246	32.9661	49961.8	30012.5	7.68	4.61	-2.89486
578	201.123	201.123	201.124	5.52203	5.2697	5.60325	18		[M+H]+ 200.115	unknown	-1.31081	0.000255687	2400000	3150000	433337	379999	13.6125	15.647	125093	109696	3.97	3.48	-3.52109
2551	494.666	494.663	494.668	6.56824	6.5082	6.61507	34		[M+H-C6H10O4]+ 639.708	unknown	-2.89464	0.000243707	841000	2440000	760037	199720	32.4457	23.0103	219404	57654.2	9.01	2.37	-1.35101
1680	367.15	367.148	367.151	6.11475	6.10505	6.15017	33			unknown	-14.1812	0.000243002	307000	4360000	1.98659e+06	409334	49.2864	107.726	573478	118164	13.2	2.71	-0.202009
878	253.121	253.12	253.122	14.3963	14.3882	14.3969	22		[M+H-C6H10O4]+ 398.175	unknown	-6.45411	0.000240364	80200	518000	227654	89636.6	45.527	92.8807	65718.2	25875.8	12.7	5	-0.831905
856	250.072	250.071	250.072	5.94029	5.92533	5.98117	46	[90][M]2+	[M+2H]2+ 498.128	unknown	-3.0245	0.000240364	4170000	12600000	4.97812e+06	1.43833e+06	36.4218	34.2353	1.43706e+06	415211	11.4	3.29	-1.65225
2471	485.267	485.266	485.278	15.6166	15.3061	15.8056	49		[M+H+K]2+ 930.57	unknown	-5.0887	0.00023604	2110000	10700000	4.4977e+06	1.7786e+06	45.061	77.7941	1.29837e+06	513438	12.1	4.78	-1.04923
3714	797.304	797.301	797.307	6.07344	6.0597	6.10787	46		[2M+3H]3+ 1194.44	unknown	1.6083	0.00023604	47300000	29400000	5.20182e+06	1.10331e+07	17.6282	23.6134	1.50164e+06	3.18497e+06	5.11	10.8	8.45006
4345	1126.92	1126.91	1126.92	7.71553	7.7	7.73905	39	[752][M]2+		unknown	1.77278	0.000235827	1540000	870000	256733	536601	29.1143	31.6009	74112.6	154903	8.52	17.8	13.1672
4031	873.497	873.494	873.501	14.3925	14.0934	14.3969	35	[685][M]+	[2M+Na]+ 425.252	unknown	-3.64251	0.000234622	553000	2010000	960123	350620	44.4115	74.7451	277164	101215	13.8	5.03	-1.72599
3716	797.638	797.636	797.641	6.07344	6.0597	6.10787	46		[2M+3H]3+ 1194.95	unknown	1.71861	0.000234622	23000000	13400000	2.69578e+06	5.56178e+06	19.6225	24.6833	778205	1.60555e+06	5.82	12	9.09049
862	250.573	250.572	250.574	5.94181	5.92533	5.98117	38	[90][M+1]2+		unknown	-3.32271	0.000226606	820000	2720000	1.11464e+06	334112	37.7597	39.8988	321768	96449.9	11.8	3.54	-1.50969
4346	1127.17	1127.16	1127.17	7.71938	7.6918	7.74753	44	[753][M]2+		unknown	1.68786	0.000221971	1930000	1140000	270520	613413	23.5737	29.8083	78092.3	177077	6.83	15.5	11.4422
2292	455.081	455.08	455.083	2.36675	2.31128	2.41665	32		[M+Na]+ 432.09	unknown	-225.426	0.000215348	20400	4600000	3.03082e+06	131969	52.1374	219.152	874921	38096.2	19	0.828	-0.00369143
2609	500.138	500.136	500.14	5.94068	5.92753	5.98117	37	[392][M+1]+		unknown	-3.62909	0.000204312	676000	2450000	998174	287102	37.9411	40.8032	288148	82879.2	11.7	3.38	-1.28854
2379	469.097	469.096	469.099	1.85073	1.63715	2.06855	37		[3M+Na+K-H]+ 136.04	unknown	-4.80492	0.000199844	1780000	8550000	3.72562e+06	3.11958e+06	39.5583	135.189	1.07549e+06	900545	12.6	10.5	-2.25745
2670	509.897	509.895	509.899	6.84115	6.82045	6.8623	30	[404][M+1]3+		unknown	-2.39064	0.000199569	783000	1870000	597803	277233	30.3528	35.2933	172571	80030.3	9.21	4.27	-2.40729
2354	465.114	465.113	465.116	8.48645	8.47363	8.51615	45	[338][M]+	[M+H]+ 464.107	unknown	-12.4226	0.000198309	972000	12100000	8.31451e+06	382728	54.7546	36.9221	2.40019e+06	110484	19.9	0.915	-0.148371
3709	796.635	796.633	796.638	6.07414	6.0597	6.10787	46		[2M+3H]3+ 1193.44	unknown	1.65366	0.000198032	63800000	38600000	7.2364e+06	1.49779e+07	18.533	23.7859	2.08897e+06	4.32373e+06	5.42	11.2	8.67804
3744	804.296	804.294	804.299	6.07182	6.0597	6.10787	46		[M+2Na-H]+ 759.335 [M+K]+ 765.329	unknown	1.64202	0.000194513	7800000	4750000	776053	1.87756e+06	16.4404	24.0522	224027	542005	4.72	11.4	8.39783
797	243.158	243.157	243.159	3.39626	3.02012	3.79598	58			unknown	-1.69732	0.000193948	6540000	11100000	2.77282e+06	2.11376e+06	23.7862	34.7414	800444	610190	7.21	5.49	-4.09085
3710	796.969	796.967	796.973	6.07469	6.0597	6.10787	46		[M+Na]+ 773.981 [M+Na]+ 773.981 [2M+3H]3+ 1193.94	unknown	1.6424	0.000191683	71700000	43600000	8.09247e+06	1.66286e+07	18.4348	23.5613	2.3361e+06	4.80025e+06	5.35	11	8.574
3126	609.735	609.733	609.737	6.26815	6.25445	6.5185	47	[491][M+1]2+		unknown	-1.35432	0.000191397	1330000	1800000	117418	251097	6.41003	18.8183	33895.8	72485.6	1.88	4.02	-3.14103
3077	603.223	603.221	603.225	6.06941	6.05948	6.10408	44	[480][M]2+		unknown	1.80888	0.000188132	1660000	918000	178744	426363	19.5856	26.2825	51599	123080	5.62	13.4	9.29931
361	153.041	153.04	153.041	4.96069	4.88483	5.05677	42		[M+H-C5H8O4]+ 284.076	unknown	1.95043	0.000185853	7040000	3610000	1.64938e+06	1.63882e+06	38.4165	23.3588	476134	473088	13.2	13.1	14.8063
3192	619.472	619.47	619.474	6.26332	6.25887	6.29212	34	[505][M+2]2+		unknown	-1.34954	0.000182077	642000	867000	64388.3	129901	7.4089	20.5933	18587.3	37499.2	2.14	4.33	-3.41461
2668	509.563	509.561	509.564	6.8429	6.82478	6.86598	38	[404][M]3+		unknown	-2.25531	0.000176993	1130000	2540000	762799	368653	29.0679	33.8918	220201	106421	8.67	4.19	-2.52141
1051	277.1	277.099	277.103	5.94422	5.7706	5.98547	59		[M+H+K]2+ 514.239	unknown	1.33854	0.000176993	3160000	2360000	388462	404098	15.6759	12.5737	112139	116653	4.75	4.94	6.01137
4400	1220.95	1220.95	1220.95	6.26743	6.25445	6.288	40		[M+Na]+ 1197.95	unknown	-1.60653	0.000176078	1360000	2180000	261845	409224	11.8807	29.8782	75588.2	118133	3.46	5.41	-3.62703
872	252.109	252.108	252.11	5.32721	5.27428	5.45952	38		[2M+2Na-H]+ 103.569	unknown	-2.68844	0.000174269	462000	1240000	319933	393170	25.875	74.5285	92356.8	113499	7.44	9.14	-3.55119
2186	443.24	443.238	443.241	6.29343	6.28018	6.3054	40	[307][M+2]+		unknown	1.30841	0.000173149	1150000	879000	139922	195341	15.2026	16.5809	40392.1	56390.1	4.6	6.42	6.72171
377	156.157	156.156	156.157	14.0792	14.0619	14.0934	22		[M+2H-HCOOH]2+ 356.304	unknown	-139.426	0.000171331	7910	1100000	624581	57501.5	50.5553	231.982	180301	16599.2	16.3	1.5	-0.0108246
4401	1221.2	1221.2	1221.2	6.26743	6.25445	6.288	46		[M+K]+ 1182.23	unknown	-1.55901	0.000169509	3250000	5060000	585090	899288	11.4747	27.8134	168901	259602	3.34	5.13	-3.5635
3070	601.344	601.342	601.346	8.31832	8.30223	8.49457	33			unknown	-25.637	0.000167683	145000	3730000	1.54302e+06	601814	46.9101	133.811	445432	173729	11.9	4.66	-0.182614
2882	558.181	558.18	558.183	6.67377	6.65642	6.69112	46	[441][M]2+	[M+2H]2+ 1114.35	unknown	-1.28075	0.000164523	5960000	7640000	864305	810077	11.4657	13.8645	249503	233849	3.27	3.06	-3.11082
3185	618.72	618.717	618.722	6.26684	6.25887	6.288	36	[506][M]2+		unknown	-1.31639	0.000159326	684000	901000	71871.6	135389	8.08454	20.8708	20747.5	39083.5	2.3	4.34	-3.55357
2358	466.013	466.012	466.015	1.30056	1.28053	1.31532	34			unknown	-3.04576	0.00015512	845000	2580000	885319	199067	32.6677	22.6089	255569	57465.6	9.92	2.23	-1.29672
3114	608.481	608.48	608.484	6.268	6.25445	6.288	46		[M+2H]2+ 1214.95	unknown	-1.30039	0.000150046	113000000	147000000	9.83087e+06	18694046	6.6548	16.8273	2.83793e+06	5.39651e+06	1.93	3.67	-3.04527
1272	306.666	306.665	306.667	5.9857	5.9697	6.02058	26			unknown	-79.8382	0.000149874	43700	3490000	1.54525e+06	723701	48.4575	181.419	446074	208914	12.8	5.99	-0.075033
679	224.055	224.055	224.056	6.17907	6.16695	6.19652	32		[M+H-H20]+ 241.06	unknown	-2.59638	0.000149874	482000	1250000	405140	119824	31.2794	23.343	116954	34590.2	9.34	2.76	-1.74721
3743	803.962	803.959	803.965	6.07225	6.0597	6.10787	46		[2M+Na+2K]3+ 1155.49	unknown	1.66903	0.00014919	6870000	4110000	745642	1.61876e+06	18.1132	23.7127	215248	467297	5.23	11.4	8.58391
4375	1194.95	1194.95	1194.95	6.07674	6.0597	6.10787	46		[3M+3Na-H]2+ 773.981 [3M+3Na-H]2+ 773.981 [M+H]+ 1193.94	unknown	1.85095	0.000148846	6100000	3290000	675530	1.46295e+06	20.0453	24.8707	195009	422316	5.92	12.8	9.11379
2085	430.229	430.228	430.231	5.38468	5.31985	5.62045	46			unknown	-2.27272	0.00014799	1180000	2680000	859738	620657	31.4474	57.8854	248185	179168	9.25	6.67	-3.43909
3771	810.638	810.636	810.641	6.56628	6.54068	6.57872	16	[634][M]3+		unknown	1.50981	0.000146785	58400000	38700000	5.725e+06	1.26097e+07	14.8752	21.8331	1.65267e+06	3.6401e+06	4.27	9.41	7.55508
4403	1221.7	1221.7	1221.71	6.26749	6.25445	6.28375	46		[M+2Na-H]+ 1176.74	unknown	-1.56167	0.000146438	3810000	5950000	751052	978558	12.648	25.8601	216810	282485	3.64	4.75	-3.38556
3157	614.726	614.724	614.728	6.2675	6.25445	6.29212	46			unknown	-1.31588	0.000144546	1060000	1390000	98737.9	180355	7.04353	17.1245	28503.2	52063.9	2.05	3.74	-3.07577
4420	1227.2	1227.19	1227.2	6.2644	6.25553	6.28375	33		[M+2Na-H]+ 1182.23	unknown	-1.45084	0.00013853	692000	1000000	95727.3	148251	9.58352	22.2271	27634.1	42796.4	2.75	4.26	-3.21427
3056	598.23	598.228	598.232	6.07182	6.0597	6.10787	46		[M+2H]2+ 1194.44	unknown	1.68021	0.000137297	19200000	11400000	1.9105e+06	4.42265e+06	16.3866	23.3909	551514	1.27671e+06	4.82	11.2	8.20361
828	245.133	245.132	245.152	14.3959	14.3835	14.5971	40		[M+Na]+ 222.144	unknown	-2.95181	0.00013642	355000	1050000	363997	211802	34.8946	58.4783	105077	61142	10	5.84	-2.28819
3059	598.48	598.478	598.483	6.07265	6.0597	6.10787	46		[M+2H]2+ 1194.95	unknown	1.66176	0.00013466	9160000	5510000	920606	2.10363e+06	16.5669	23.322	265756	607265	4.82	11	8.19317
3033	590.295	590.293	590.297	8.57314	8.56177	8.59433	20	[472][M+2]3+		unknown	-2.35185	0.000133777	251000	590000	168265	108570	29.8025	43.3396	48573.8	31341.6	8.23	5.31	-2.7052
4402	1221.45	1221.45	1221.46	6.26748	6.25445	6.288	46		[M+K]+ 1182.48	unknown	-1.57516	0.000132004	4100000	6450000	757918	1.11932e+06	11.6247	27.0535	218792	323120	3.39	5.01	-3.46155
3841	819.301	819.298	819.304	6.27097	6.25872	6.56432	49	[647][M+2]3+		unknown	-1.21893	0.000131635	5900000	7190000	350090	937981	4.79441	16.155	101062	270772	1.41	3.77	-3.23243
3054	597.979	597.977	597.981	6.07295	6.0597	6.10787	46		[M+2H]2+ 1193.94	unknown	1.67298	0.000130374	29100000	17400000	3.06014e+06	6.74157e+06	17.3145	23.3955	883387	1.94612e+06	5.07	11.2	8.38618
1366	318.166	318.165	318.167	4.78338	4.51882	4.8402	49			unknown	-2.12674	0.000127162	2980000	6330000	1.74593e+06	891120	26.3785	29.2972	504008	257244	7.96	4.06	-2.59657
4404	1221.95	1221.95	1221.96	6.26743	6.25445	6.28375	46		[3M+2K]2+ 788.651	unknown	-1.57001	0.000127162	2780000	4360000	531675	698295	12.2223	25.1456	153481	201580	3.52	4.63	-3.27477
3081	603.973	603.971	603.975	6.06933	6.056	6.10408	27	[482][M+1]2+		unknown	2.42696	0.000126553	796000	328000	134862	235116	38.8111	30.8792	38931.2	67872.2	11.9	20.7	14.6145
3115	608.482	608.479	608.484	6.55237	6.52293	6.56587	27			unknown	1.52504	0.000126174	28200000	18500000	2.72256e+06	6.09842e+06	14.4265	21.5215	785935	1.76046e+06	4.24	9.51	7.54267
786	242.115	242.114	242.116	14.3961	14.3877	14.4011	30	[74][M+1]2+		unknown	-2.71614	0.000118977	297000	806000	272426	191688	33.1143	65.1375	78642.7	55335.4	9.76	6.87	-2.85417
3774	810.973	810.97	810.976	6.56835	6.54068	6.57872	17	[634][M+1]3+		unknown	1.5206	0.000118725	66700000	43900000	6.51305e+06	1.41398e+07	14.9384	21.5146	1.88015e+06	4.0818e+06	4.28	9.3	7.46729
3107	608.231	608.229	608.233	6.268	6.25445	6.288	46			unknown	-1.31137	0.000117941	98300000	129000000	8.49793e+06	1.6502e+07	6.55225	16.9911	2.45314e+06	4.76371e+06	1.9	3.7	-3.02818
3053	597.728	597.726	597.73	6.07328	6.0597	6.10787	46		[M+H+K]2+ 1155.49 [M+2H]2+ 1193.44	unknown	1.67129	0.000116483	26100000	15600000	2.6141e+06	5.96034e+06	16.5951	23.2012	754625	1.7206e+06	4.84	11	8.18679
3677	782.966	782.963	782.968	5.86732	5.84567	6.1463	51			unknown	2.45143	0.000116088	8870000	3620000	622996	2.60329e+06	16.7492	29.742	179844	751506	4.97	20.8	9.82827
3118	608.732	608.73	608.735	6.268	6.25445	6.288	46		[M+H+Na]2+ 1193.46 [M+2H]2+ 1215.45	unknown	-1.29932	0.000115158	76000000	98800000	6.57772e+06	1.23085e+07	6.65489	16.5994	1.89882e+06	3.55315e+06	1.92	3.6	-2.99395
4377	1195.45	1195.45	1195.46	6.07747	6.06378	6.10787	46		[M+H]+ 1194.44	unknown	1.79664	0.000114759	3590000	2000000	401431	911379	19.7857	25.0808	115883	263092	5.79	13.2	9.33689
3079	603.473	603.472	603.476	6.06941	6.05948	6.10787	44	[482][M]2+		unknown	1.84548	0.000114759	1890000	1030000	198668	471705	19.0337	25.3183	57350.5	136169	5.59	13.3	9.11543
1071	279.134	279.133	279.135	5.89527	5.87953	5.93028	53			unknown	-1.32439	0.000113425	4640000	6150000	702630	833996	11.3004	17.9835	202832	240754	3.3	3.91	-3.50297
3121	609.233	609.221	609.236	6.27022	6.0597	6.56653	53	[491][M]2+	[M+H+Na]2+ 1194.47 [M+2H]2+ 1216.45	unknown	-1.29031	0.000112488	14600000	18900000	1.22005e+06	2.32586e+06	6.41615	16.2722	352198	671418	1.87	3.56	-2.97473
1168	292.193	292.192	292.194	7.91827	7.81532	7.97365	49			unknown	2.12511	0.000109939	4870000	2290000	1.0039e+06	1.40002e+06	38.7554	28.8826	289800	404152	12.7	17.6	15.1356
3746	804.63	804.628	804.633	6.07225	6.0597	6.10787	46			unknown	1.73101	0.000106563	5460000	3150000	527174	1.29182e+06	16.3703	23.7142	152182	372916	4.83	11.8	8.36719
659	220.137	220.137	220.138	5.62552	5.59747	5.6879	44		[M+Na+NH3]+ 180.119	unknown	1.60499	0.000105073	1260000	786000	150363	412892	19.7533	32.631	43406.1	119192	5.52	15.2	10.942
2481	487.096	487.095	487.098	8.48886	8.47383	8.50385	34		[M+Na]+ 464.107	unknown	-28.5263	0.000102623	112000	3200000	2.09933e+06	91187.8	52.4045	70.3346	606024	26323.7	18.9	0.822	-0.0370348
3108	608.231	608.228	608.233	6.55237	6.52293	6.56587	27		[M+Na]+ 585.236	unknown	1.52243	9.90089e-05	24900000	16300000	2.21042e+06	5.29574e+06	13.4328	21.3178	638093	1.52875e+06	3.91	9.36	7.28651
2389	470.143	470.142	470.145	1.83942	1.81973	1.85362	16			unknown	-86.9347	9.70656e-05	11300	984000	437661	210540	46.2988	187.939	126342	60777.7	12.8	6.18	-0.0710563
992	266.617	266.616	266.618	5.1033	5.01342	5.24228	51			unknown	1.55667	9.66365e-05	4940000	3180000	459764	1.16602e+06	14.2524	23.9116	132722	336600	4.18	10.6	7.98945
2672	510.231	510.23	510.233	6.85128	6.83468	6.87208	30	[404][M+2]3+		unknown	-2.11942	9.62063e-05	602000	1280000	296265	237523	22.4712	38.1025	85524.4	68567	6.7	5.37	-2.9412
1273	306.844	306.843	306.845	7.10933	7.07362	7.14652	38		[M+H]+ 305.836 [2M+3H]3+ 458.754	unknown	-6.58657	9.43608e-05	448000	2950000	1.23687e+06	338668	41.5897	64.3293	357054	97765.1	12.1	3.31	-0.575339
3061	598.731	598.729	598.733	6.07225	6.0597	6.10787	46		[M+2H]2+ 1195.45	unknown	1.65123	9.39258e-05	3550000	2150000	389660	795892	18.0227	22.6614	112485	229754	5.23	10.7	8.31967
3029	589.626	589.625	589.628	8.576	8.56392	8.60957	37	[472][M]3+		unknown	-1.99383	8.87554e-05	592000	1180000	309193	207264	25.0413	32.6902	89256.3	59832	7.56	5.07	-3.17412
3123	609.484	609.482	609.486	6.27155	6.25445	6.5641	53			unknown	-1.30675	8.83114e-05	4800000	6270000	438724	801783	6.93094	17.0723	126649	231455	2.02	3.69	-3.06269
3747	804.964	804.961	804.967	6.07225	6.0597	6.10787	46	[630][M]3+		unknown	1.72267	8.56559e-05	2770000	1610000	283302	650876	17.647	23.6417	81782.4	187892	5.09	11.7	8.48908
3119	608.983	608.981	608.985	6.26784	6.25445	6.288	46			unknown	-1.29293	8.56559e-05	37000000	47800000	3.13714e+06	5.99955e+06	6.50513	16.5882	905615	1.73192e+06	1.89	3.62	-3.02112
2166	441.235	441.233	441.236	6.29333	6.27788	6.30873	53	[307][M]+		unknown	1.34094	8.53111e-05	41200000	30700000	5.86826e+06	6.22722e+06	17.5793	14.7194	1.69402e+06	1.79764e+06	5.52	5.86	7.03788
4373	1194.45	1194.44	1194.45	6.07713	6.06378	6.10787	46		[M+K]+ 1155.49 [M+H]+ 1193.44	unknown	1.6932	8.53111e-05	4750000	2810000	510012	1.0753e+06	18.0255	22.7308	147228	310411	5.25	11.1	8.37883
1940	407.192	407.191	407.194	5.74432	5.72322	5.77582	47		[M+K]+ 368.224	unknown	1.19641	8.44093e-05	1640000	1370000	151136	244217	11.1971	14.9946	43629.3	70499.4	3.18	5.14	5.34599
3725	798.64	798.638	798.643	6.07027	6.0597	6.10787	29		[2M+2Na+K]3+ 1155.49	unknown	1.98428	8.19335e-05	755000	381000	147375	204058	41.2102	27.3763	42543.6	58906.3	11.2	15.5	13.6338
1410	325.169	325.168	325.171	9.0385	9.01685	9.05105	53		[M+Na+K]2+ 588.385 [M+2Na]2+ 604.359 [M+H+Na]2+ 626.341	unknown	1.31491	8.19335e-05	1310000	995000	144524	166718	14.9466	13.0285	41720.6	48127.4	4.19	4.84	5.57743
4378	1195.95	1195.95	1195.96	6.07742	6.06378	6.10787	43		[M+H]+ 1194.95	unknown	1.8983	8.04591e-05	1550000	816000	192931	374972	23.2704	24.5751	55694.3	108245	6.82	13.3	9.76548
3780	811.625	811.623	811.629	6.07188	6.05563	6.10787	38	[636][M]3+		unknown	1.64639	8.04591e-05	1520000	926000	126031	323739	13.9055	22.1265	36381.9	93455.3	3.93	10.1	7.28002
1113	285.083	285.082	285.084	4.95805	4.88218	5.05015	40		[M+H]+ 284.076	unknown	1.95485	7.79534e-05	5950000	3050000	1.34695e+06	1.34577e+06	37.4042	22.4157	388830	388491	12.8	12.8	14.3364
2006	418.145	418.144	418.147	5.89562	5.87793	5.92433	46			unknown	1.44785	7.79534e-05	3810000	2630000	707606	577937	27.292	15.2914	204268	166836	7.76	6.34	8.91214
2388	470.144	470.143	470.145	1.39962	1.39115	1.41108	27		[M+H]+ 469.135 [M+H-NH3]+ 486.166	unknown	-6.36477	7.32683e-05	290000	1850000	770781	284406	42.6517	98.7254	222505	82101	12	4.44	-0.758307
2100	432.162	432.161	432.164	5.9385	5.92625	5.9758	39			unknown	-3.23353	7.32683e-05	623000	2010000	713709	163517	34.2584	25.0837	206030	47203.2	10.2	2.34	-1.21824
1570	347.192	347.191	347.194	5.99577	5.98443	6.036	30			unknown	-1.80707	6.96693e-05	444000	803000	148204	168534	18.2389	34.0506	42782.8	48651.5	5.33	6.06	-3.72834
2177	442.256	442.255	442.258	13.0198	13.0014	13.0563	46	[309][M]+		unknown	1.81072	6.93627e-05	5030000	2780000	878723	1.63413e+06	31.1701	31.123	253665	471731	9.14	17	13.097
2885	558.683	558.681	558.685	6.67378	6.65642	6.6942	46	[441][M+1]2+		unknown	-1.31924	6.93627e-05	2960000	3900000	416443	385221	10.8234	13.0717	120217	111204	3.08	2.85	-2.79095
2051	426.18	426.178	426.181	5.87218	5.85808	5.90383	46	[281][M]2+	[M+2H]2+ 850.344	unknown	-1.86542	6.57951e-05	1480000	2760000	625394	460739	22.2098	29.4276	180536	133004	6.54	4.82	-3.19671
3581	730.241	730.229	730.244	6.3919	6.35883	6.51267	44		[M+H]+ 729.234	unknown	-3.2851	6.2441e-05	364000	1200000	433202	109397	33.8923	29.6646	125055	31580.3	10.5	2.64	-1.25822
2334	459.762	459.76	459.764	7.10908	7.07362	7.1381	35		[3M+2H]2+ 305.836 [M+H]+ 458.754	unknown	-11.9981	6.07992e-05	170000	2040000	837962	238940	42.4299	95.6283	241899	68976.1	11.8	3.38	-0.293167
3646	769.304	769.301	769.307	14.4094	14.3978	14.4336	53	[610][M]+		unknown	-1.93177	5.98792e-05	987000	1910000	463299	291936	24.1455	28.9747	133743	84274.8	7.01	4.42	-2.95985
2891	560.079	560.077	560.081	1.25915	1.25133	1.26518	33			unknown	1.93012	5.93788e-05	1590000	822000	429166	326590	52.4225	20.6263	123890	94278.5	15.1	11.5	16.2047
3013	587.227	587.224	587.238	5.85355	5.62577	6.14643	87	[470][M]2+		unknown	2.47553	5.68429e-05	5200000	2100000	517699	1.45545e+06	24.8726	28.6004	149447	420152	7.11	20	10.7565
3738	803.249	803.247	803.252	1.38672	1.37715	1.39237	24		[M+H]+ 802.241	unknown	1.62219	5.67995e-05	1920000	1180000	286293	523066	24.9323	27.3503	82645.7	150996	6.99	12.8	10.535
4347	1127.42	1127.42	1127.42	7.71823	7.69692	7.74337	36	[752][M+1]2+		unknown	1.90277	5.60145e-05	1610000	848000	252684	456833	29.1913	27.5065	72943.5	131876	8.6	15.5	11.8625
2058	426.681	426.68	426.683	5.87143	5.85442	5.90823	32	[281][M+1]2+		unknown	-2.10036	5.35926e-05	505000	1060000	265363	211549	24.6616	39.3203	76603.6	61069	7.22	5.76	-3.19205
3100	607.466	607.464	607.468	6.06948	6.05723	6.10408	45	[489][M]2+		unknown	1.87226	5.34864e-05	1990000	1060000	232892	476045	21.874	24.7444	67230.1	137422	6.34	13	9.38536
3096	607.215	607.213	607.217	6.06917	6.0597	6.10408	44	[486][M]2+		unknown	1.87117	5.08801e-05	1770000	948000	204684	442281	21.5848	25.1609	59087.1	127675	6.23	13.5	9.51936
529	190.089	190.076	190.09	6.12625	6.10715	6.15588	53	[43][M+2]+		unknown	-1.77319	4.93663e-05	1490000	2640000	629468	359573	23.344	24.0055	181712	103800	6.88	3.93	-3.1154
3944	842.614	842.612	842.617	6.69592	6.67782	6.7201	43			unknown	-1.7099	4.86065e-05	1510000	2590000	504154	258920	18.4589	16.9826	145537	74743.7	5.63	2.89	-2.56183
3943	842.28	842.279	842.282	6.69279	6.6693	6.71575	30		[2M+H]+ 420.648	unknown	-2.40625	4.77858e-05	363000	873000	222921	175937	24.6624	48.1175	64351.8	50788.7	7.37	5.82	-2.73227
1349	316.212	316.211	316.213	7.12793	7.10872	7.14837	50			unknown	-3.15277	4.714e-05	2230000	7020000	2.45437e+06	645996	33.1855	28.4096	708514	186483	10.1	2.66	-1.31989
3175	617.717	617.715	617.72	6.26753	6.25882	6.55275	44			unknown	-1.29444	4.6965e-05	4390000	5690000	336243	621377	5.91049	14.3359	97064.9	179376	1.71	3.15	-2.64104
882	254.138	254.137	254.139	14.3964	14.386	14.4011	34			unknown	-2.73824	4.66714e-05	372000	1020000	291589	215401	29.4815	57.3406	84174.5	62181.1	8.26	6.1	-2.48456
491	183.074	183.073	183.075	1.20372	1.19722	1.21005	44		[M+Na]+ 160.085	unknown	1.62885	4.44816e-05	1970000	1210000	432496	479641	33.4527	23.7817	124851	138461	10.3	11.5	12.493
3031	589.961	589.959	589.963	8.57629	8.56402	8.60957	36	[472][M+1]3+		unknown	-2.08453	4.36433e-05	546000	1140000	290053	198054	24.6681	34.3514	83731	57173.2	7.36	5.03	-2.94747
478	180.102	180.102	180.102	6.67366	6.65042	6.69532	46	[38][M]+		unknown	-1.70208	4.30449e-05	10400000	17700000	3.79772e+06	3.04308e+06	20.9134	28.8625	1.09631e+06	878461	6.2	4.97	-3.62089
133	112.05	112.05	112.051	5.31426	5.2487	5.42545	24			unknown	-167.285	4.28627e-05	6910	1160000	448696	23192.7	41.133	127.584	129527	6695.15	11.2	0.579	-0.0034858
3783	811.959	811.956	811.962	6.06867	6.05485	6.10408	32	[636][M+1]3+		unknown	1.94951	4.28594e-05	937000	481000	110838	234292	23.1683	25.3512	31996.2	67634.2	6.65	14.1	9.8153
3155	614.476	614.474	614.478	6.2676	6.25872	6.55363	49	[498][M+1]2+		unknown	-1.34841	4.24932e-05	2400000	3240000	220124	421017	6.80027	17.8912	63544.2	121537	1.96	3.75	-2.9828
1395	323.012	323.011	323.013	1.17378	1.16527	1.18793	53		[M+H-C6H10O5]+ 484.057	unknown	1.67391	4.20693e-05	15200000	9090000	1.51079e+06	2.31688e+06	16.8957	15.6573	436127	668827	4.8	7.36	6.50554
3080	603.723	603.722	603.726	6.06941	6.05948	6.10787	40	[480][M+1]2+		unknown	1.97274	4.20649e-05	1480000	752000	170463	341096	22.0002	24.2567	49208.5	98465.9	6.54	13.1	9.31679
3903	830.615	830.612	830.618	6.27097	6.2545	6.30463	46	[658][M]3+	[3M+3Na+K-H]3+ 794.974	unknown	-1.44465	4.20605e-05	1110000	1600000	183163	130332	11.4243	11.4956	52874.6	37623.5	3.31	2.35	-2.2734
3103	607.716	607.714	607.719	6.06892	6.0597	6.10408	37	[486][M+1]2+		unknown	1.98134	3.71706e-05	1310000	660000	155824	327423	23.6162	25.3467	44982.6	94518.8	6.82	14.3	9.94003
1664	364.065	364.064	364.067	1.40192	1.38965	1.66075	30			unknown	-15.5372	3.63082e-05	346000	5370000	2.11116e+06	248621	39.368	64.1703	609440	71770.8	11.3	1.34	-0.0979626
1682	367.641	367.64	367.642	5.84153	5.82398	5.86838	43			unknown	-4.55136	3.61133e-05	830000	3780000	1.39871e+06	255567	35.9435	29.9336	403773	73776	10.7	1.95	-0.671099
880	253.118	253.118	253.119	6.20312	6.19308	6.22335	33			unknown	1.40319	3.5552e-05	1150000	821000	127754	342786	15.9026	27.9281	36879.4	98953.9	4.49	12.1	9.69184
683	224.092	224.077	224.092	6.21188	5.98443	6.22518	25			unknown	-3.04283	3.51724e-05	610000	1860000	692784	153162	34.0192	24.3535	199990	44214	10.8	2.38	-1.40316
1880	399.26	399.259	399.261	7.63347	7.6218	7.64732	53	[255][M]+		unknown	1.75559	3.26615e-05	8380000	4770000	1.3231e+06	1.1194e+06	25.9492	13.8542	381945	323143	8.01	6.77	8.88656
4379	1196.43	1196.42	1196.43	6.6783	6.66057	6.68417	22	[761][M]3+		unknown	-2.47856	3.25213e-05	339000	841000	182795	158049	22.9547	44.1703	52768.5	45625	6.28	5.43	-2.41629
3947	843.283	843.281	843.285	6.69559	6.67782	6.71575	44		[M+2Na-H]+ 798.327	unknown	-1.7883	3.2073e-05	979000	1750000	344422	199063	18.6023	20.2088	99426	57464.5	5.68	3.28	-2.55484
3343	646.607	646.604	646.609	5.92991	5.91443	5.96815	46			unknown	-2.36469	3.14195e-05	2550000	6030000	1.43052e+06	568799	22.0961	20.9235	412956	164198	6.85	2.72	-1.68082
3549	717.91	717.907	717.912	15.6169	15.3061	15.6298	36	[588][M]2+	[3M+H+K]2+ 465.286	unknown	-23.8484	3.04742e-05	127000	3040000	1.25101e+06	274073	42.042	126.142	361137	79118	11.9	2.61	-0.111291
1737	377.13	377.129	377.131	1.2343	1.2245	1.2472	51		[M+H]+ 376.124 [2M+3H]3+ 564.188	unknown	-1.6418	3.02674e-05	735000	1210000	105542	155905	8.46396	19.4836	30467.3	45005.8	2.53	3.73	-2.45757
283	137.065	137.064	137.079	1.40288	1.38965	1.5579	42	[23][M+1]+		unknown	2.02991	2.97058e-05	20200000	9970000	4.98657e+06	5.62335e+06	43.5601	27.0775	1.4395e+06	1.62332e+06	14.4	16.3	16.5244
1788	383.536	383.535	383.538	1.35595	1.33802	1.37468	27		[M+Na+K]2+ 705.12 [M+2Na]2+ 721.094	unknown	-1.90492	2.84896e-05	1360000	2590000	469740	206698	17.5154	14.6836	135602	59668.6	5.23	2.3	-1.87929
2408	473.276	473.259	473.277	9.0711	8.833	9.20458	49			unknown	1.66162	2.75236e-05	2620000	1580000	407371	840316	23.4713	28.3603	117598	242578	7.46	15.4	11.8891
469	176.074	176.073	176.074	3.44321	3.4035	3.4769	44		[M+H+HCOOH]+ 129.065	unknown	-1.80115	2.73101e-05	2070000	3730000	972782	678117	24.5594	34.2878	280818	195756	7.52	5.24	-3.72046
3766	809.284	809.282	809.287	6.07278	6.0597	6.10408	46			unknown	1.8505	2.61604e-05	3510000	1900000	344994	772769	18.0851	22.6763	99591.1	223079	5.25	11.8	8.24845
939	261.011	261.011	261.012	1.15675	1.14382	1.17377	53			unknown	1.79844	2.47531e-05	2420000	1350000	237902	385595	18.0574	16.3409	68676.3	111312	5.1	8.26	6.86047
2065	427.907	427.906	427.909	8.72047	8.70577	8.74942	37	[285][M+1]3+		unknown	-1.92658	2.46604e-05	634000	1220000	242570	201280	19.4329	29.9652	70024	58104.6	5.73	4.76	-2.91227
2393	470.288	470.286	470.289	14.3968	14.3854	14.4048	43			unknown	-4.3398	2.40908e-05	762000	3310000	1.1524e+06	358469	32.564	44.0508	332669	103481	10.1	3.13	-0.896795
729	231.17	231.17	231.171	5.82203	5.80173	5.85945	43			unknown	1.4448	2.31649e-05	1290000	894000	151699	266995	16.5383	20.0862	43791.9	77074.9	4.9	8.62	7.7166
3731	802.248	802.245	802.25	1.38752	1.37198	1.39738	44		[M+K]+ 763.281	unknown	1.67989	2.30695e-05	5010000	2980000	616900	1.43339e+06	20.6783	27.6269	178084	413783	5.97	13.9	10.1891
1062	278.064	278.063	278.064	7.52923	7.5198	7.54397	39		[M+Na]+ 255.074	unknown	-20.3928	2.24604e-05	601000	12200000	5.69331e+06	457857	41.1372	68.5481	1.64352e+06	132172	13.4	1.08	-0.0619788
4042	884.162	884.16	884.165	8.82686	8.66193	9.11132	42			unknown	-2.0026	2.08509e-05	1100000	2210000	496801	380594	21.3265	33.1176	143414	109868	6.48	4.97	-2.95963
1445	329.226	329.225	329.227	7.217	7.19495	7.33738	43	[177][M+1]+		unknown	-1.54613	2.0523e-05	2190000	3390000	522517	510341	15.5108	23.1517	150838	147323	4.45	4.35	-3.37482
3344	646.941	646.938	646.943	5.92961	5.91443	5.96815	46			unknown	-2.42058	2.04876e-05	2360000	5710000	1.25948e+06	478122	20.9812	19.1398	363581	138022	6.36	2.42	-1.4746
484	181.105	181.104	181.106	6.67362	6.65042	6.69532	39	[38][M+1]+		unknown	-1.63966	2.04876e-05	958000	1570000	270353	300106	16.4416	30.8878	78044.2	86633	4.97	5.51	-3.83701
1052	277.103	277.102	277.104	1.31707	1.30738	1.32408	43	[122][M+1]+		unknown	-2.18859	2.02221e-05	1070000	2340000	527502	390216	22.9512	34.3781	152277	112646	6.51	4.82	-2.58796
3754	805.9	805.898	805.902	8.40453	8.37512	8.44328	45			unknown	-2.69857	2.00563e-05	1660000	4490000	1.3339e+06	528483	28.7782	32.5344	385065	152560	8.58	3.4	-1.72471
3767	809.619	809.616	809.621	6.07318	6.0597	6.10408	46			unknown	1.89492	2.00563e-05	3930000	2070000	355006	870427	16.7755	22.5834	102481	251271	4.94	12.1	8.08275
3865	824.624	824.621	824.627	6.27095	6.26302	6.29622	46		[2M+2Na+K]3+ 1194.47	unknown	-1.27018	1.9882e-05	2170000	2760000	164138	298994	5.8867	14.0786	47382.6	86312.2	1.72	3.13	-2.68479
3752	805.398	805.396	805.401	8.40167	8.37362	8.44328	43	[631][M]+		unknown	-2.81304	1.98453e-05	968000	2720000	813426	344372	28.4543	35.3445	234816	99411.7	8.63	3.65	-1.695
3734	802.749	802.747	802.752	1.38692	1.37198	1.39282	40		[3M+2Na-H]+ 252.583	unknown	1.7082	1.98371e-05	3430000	2010000	489433	923927	24.689	26.8746	141287	266715	7.04	13.3	10.4959
4127	954.563	954.56	954.567	15.6207	15.3061	15.633	30	[709][M+1]+		unknown	-10.0112	1.95379e-05	165000	1650000	645693	235542	38.631	117.591	186395	67995.1	11.3	4.12	-0.426691
3768	809.953	809.95	809.956	6.07225	6.0597	6.10787	46			unknown	1.87581	1.87398e-05	2580000	1380000	269735	584272	19.5461	23.087	77865.9	168665	5.66	12.3	8.64097
964	263.138	263.138	263.139	7.30772	7.29515	7.32418	42		[M+2H]2+ 524.259	unknown	-1.47421	1.80029e-05	6840000	10100000	1.60885e+06	1.26665e+06	15.5415	18.1425	464435	365650	4.61	3.63	-3.24836
3347	647.275	647.273	647.277	5.93028	5.91183	5.96815	46			unknown	-2.51279	1.75924e-05	1370000	3450000	734009	299635	20.8286	20.7051	211890	86497.2	6.15	2.51	-1.39512
2064	427.573	427.572	427.575	8.72085	8.70688	8.75337	45	[285][M]3+		unknown	-1.92048	1.62083e-05	1000000	1920000	349028	266785	18.4258	25.7103	100756	77014.1	5.25	4.01	-2.52665
2405	472.001	471.999	472.002	1.25115	1.23827	1.25958	43			unknown	-2.09975	1.61656e-05	1330000	2790000	601331	302568	21.3183	23.6608	173589	87343.9	6.22	3.13	-2.05306
3905	831.283	831.28	831.286	6.26841	6.25467	6.30463	46	[658][M+2]3+		unknown	-1.3814	1.55459e-05	912000	1260000	134470	97884.7	10.5712	10.6842	38818.2	28256.9	3.08	2.24	-2.28902
3178	617.968	617.967	617.971	6.26757	6.25882	6.54943	43	[505][M]2+		unknown	-1.28408	1.53683e-05	5060000	6500000	389682	708441	5.9852	14.6127	112492	204509	1.73	3.15	-2.66647
4044	886.85	886.848	886.853	10.029	10.0095	10.043	36	[686][M]2+		unknown	1.7151	1.52797e-05	1050000	612000	215838	192222	37.8955	18.9708	62307.1	55489.8	10.2	9.07	11.4744
1238	302.196	302.195	302.197	6.05792	6.0396	6.09905	57		[M+Na]+ 279.203	unknown	-1.67545	1.44969e-05	1380000	2310000	418908	279658	17.7704	19.2109	120928	80730.3	5.24	3.5	-2.80051
4123	953.56	953.556	953.564	15.6207	15.5874	15.6298	33	[709][M]+	[2M+Na]+ 465.286 [M+Na]+ 930.57	unknown	-7.47168	1.41823e-05	506000	3780000	1.29429e+06	448657	36.5578	90.1053	373628	129516	9.88	3.43	-0.49152
3621	757.74	757.737	757.742	10.0379	10.0011	10.055	18	[603][M+1]3+		unknown	-7.71848	1.38874e-05	74200	573000	185540	49710.4	35.6079	64.7743	53560.8	14350.1	9.35	2.5	-0.360462
3842	819.634	819.631	819.637	6.26815	6.25872	6.53182	47	[647][M+2]3+		unknown	-1.29479	1.37055e-05	1950000	2520000	149183	299537	5.82622	15.7822	43065.5	86468.8	1.71	3.43	-2.8393
2718	521.682	521.68	521.684	6.354	6.32643	6.37303	46		[M+K]+ 482.718	unknown	2.26606	1.35907e-05	5470000	2410000	202064	1.15698e+06	8.23435	22.5573	58330.8	333992	2.42	13.8	6.56404
3770	810.287	810.285	810.29	6.06941	6.056	6.10408	36		[M+2Na-H]+ 765.329	unknown	2.00202	1.34756e-05	1190000	596000	150390	281532	25.3724	23.7748	43413.7	81271.4	7.28	13.6	9.96566
163	117.102	117.102	117.103	1.13993	1.13518	1.1486	46			unknown	1.24649	1.31566e-05	3180000	2550000	395398	329069	15.78	10.2491	114142	94994	4.47	3.72	5.37245
4225	1053.38	1053.37	1053.38	6.50379	6.47633	6.5148	20	[733][M]3+		unknown	-5.12451	1.26709e-05	140000	720000	228310	81837.7	32.2173	65.8238	65907.4	23624.5	9.16	3.28	-0.729335
3348	647.609	647.607	647.611	5.92754	5.90997	5.9538	20		[M+H-COCH2]+ 688.613	unknown	-2.92626	1.25724e-05	478000	1400000	327390	104460	22.5134	20.6924	94509.4	30155	6.76	2.16	-1.07945
3753	805.649	805.647	805.652	8.403	8.37512	8.44328	46	[632][M]2+		unknown	-2.64051	1.25229e-05	1810000	4790000	1.33238e+06	546277	26.9372	31.3292	384625	157697	8.04	3.29	-1.6986
1559	345.824	345.823	345.826	7.47825	7.45518	7.50178	53			unknown	1.41373	1.24922e-05	1550000	1100000	206863	175320	18.4826	11.3297	59716.2	50610.5	5.45	4.62	6.35587
2179	442.285	442.283	442.287	7.81595	7.79405	7.82637	26			unknown	-23.176	1.23924e-05	102000	2370000	890132	116147	36.8741	73.4878	256959	33528.8	10.8	1.41	-0.0642358
1462	331.206	331.204	331.206	6.16673	6.15958	6.17495	30	[183][M+1]+		unknown	1.26028	1.23423e-05	916000	727000	95057.3	122986	12.9673	12.8857	27440.7	35503	3.78	4.89	5.41257
3619	757.405	757.403	757.407	10.0347	10.0022	10.055	15	[603][M]3+		unknown	-20.8291	1.21539e-05	21400	447000	151342	28001.4	37.1921	98.1017	43688.7	8083.3	9.78	1.81	-0.0897844
2478	486.269	486.268	486.271	15.6199	15.3061	15.633	32			unknown	-7.27945	1.13598e-05	237000	1730000	650974	266975	36.7942	102.746	187920	77069	10.9	4.46	-0.646407
1231	301.029	301.028	301.03	1.21187	1.18757	1.22853	38			unknown	1.65641	1.09609e-05	956000	577000	164994	146108	28.3816	14.6604	47629.8	42177.7	8.25	7.31	9.36042
2719	522.183	522.182	522.185	6.35428	6.32643	6.37303	36			unknown	2.35264	1.04379e-05	1640000	695000	66331.3	371821	9.41815	23.2942	19148.2	107335	2.75	15.4	7.11558
3592	744.083	744.081	744.086	1.36218	1.34242	1.37468	46		[M+K]+ 705.12 [M+Na]+ 721.094	unknown	-2.00414	1.02448e-05	3730000	7470000	1.2087e+06	690509	16.0913	17.6673	348921	199333	4.67	2.67	-1.76674
2959	575.704	575.702	575.706	6.05478	6.04297	6.09242	32			unknown	-45.8848	1.01366e-05	20000	919000	419320	61124.3	40.2732	182.559	121047	17645.1	13.2	1.92	-0.0423124
4383	1205.94	1205.94	1205.95	6.07218	6.0597	6.10787	29	[762][M+1]2+		unknown	2.58573	9.39657e-06	700000	271000	119067	190645	49.1716	27.9148	34371.6	55034.5	12.7	20.3	14.9348
3755	806.15	806.148	806.153	8.403	8.37362	8.44328	42	[632][M+1]2+		unknown	-2.85158	9.39657e-06	1000000	2860000	799696	360046	27.1859	35.4084	230852	103936	8.08	3.64	-1.61707
626	214.051	214.05	214.051	7.62608	7.61115	7.63635	36		[M+Na]+ 191.062	unknown	-4.82019	9.285e-06	459000	2210000	690105	271508	31.2453	50.8436	199216	78377.6	9.01	3.55	-0.831595
3756	806.401	806.399	806.403	8.40138	8.37083	8.43908	32	[631][M+1]+		unknown	-3.42785	9.01764e-06	427000	1460000	436795	178546	29.2595	41.6632	126092	51541.9	8.61	3.52	-1.26194
3460	684.636	684.634	684.638	6.21103	6.18625	6.22598	42			unknown	-2.12638	8.97506e-06	2900000	6160000	1.08969e+06	590455	17.4731	19.6777	314566	170450	5.1	2.77	-1.72244
1885	400.263	400.262	400.264	7.63137	7.6194	7.64732	38	[255][M+1]+		unknown	1.75117	8.86133e-06	1480000	846000	198651	192977	22.308	13.4414	57345.6	55707.7	6.78	6.59	7.75481
3173	617.596	617.594	617.598	5.95404	5.93778	5.99402	38	[503][M]3+		unknown	-2.82203	8.73319e-06	809000	2280000	497705	178777	21.0419	20.8604	143675	51608.5	6.29	2.26	-1.12492
4381	1196.76	1196.76	1196.76	6.68074	6.66933	6.68703	20	[761][M+1]3+		unknown	-2.27757	8.73319e-06	314000	716000	141660	117904	20.1245	34.6599	40893.8	34036	5.71	4.75	-2.35938
1507	338.985	338.984	338.986	1.17053	1.15733	1.18793	53			unknown	1.58901	8.34637e-06	2760000	1740000	353209	454966	19.8519	15.0767	101963	131337	5.86	7.55	7.54355
3461	684.97	684.968	684.972	6.21103	6.18625	6.22598	34			unknown	-2.134	8.28806e-06	1730000	3690000	651210	373133	17.3315	20.7492	187988	107714	5.09	2.92	-1.76523
1683	368.143	368.142	368.153	5.85387	5.81975	6.12065	41		[M+Na]+ 345.153	unknown	-12.6435	7.80021e-06	109000	1380000	502712	91277.2	35.9497	62.5146	145120	26349.5	10.5	1.91	-0.164412
2396	470.703	470.703	470.706	5.64017	5.6111	5.70023	46	[347][M]2+		unknown	1.7985	7.74085e-06	4520000	2520000	403591	1.34669e+06	15.9659	28.6766	116507	388755	4.63	15.5	9.76029
3463	685.304	685.302	685.306	6.20733	6.18625	6.22267	17		[3M+H]+ 228.108	unknown	-2.12534	7.53774e-06	727000	1550000	296730	174004	18.3758	23.647	85658.7	50230.6	5.54	3.25	-1.96064
3177	617.93	617.928	617.933	5.95374	5.93753	5.98118	34	[503][M+1]3+		unknown	-2.85963	7.41763e-06	708000	2020000	470988	188169	21.797	24.801	135962	54319.7	6.72	2.68	-1.2472
6	77.0384	77.038	77.0387	4.08923	4.06777	4.11643	33		[M+Na]+ 54.0486	unknown	1.56894	7.28517e-06	1850000	1180000	327752	334793	28.2038	18.6618	94613.9	96646.4	8.01	8.19	9.56354
2713	521.18	521.179	521.183	6.35472	6.32643	6.37303	46		[M+2H]2+ 1040.35	unknown	2.20955	7.2071e-06	11000000	4970000	347139	2.26349e+06	6.95244	21.5307	100210	653413	2.02	13.1	6.28299
3457	684.301	684.299	684.304	6.20948	6.19	6.22598	41			unknown	-2.17789	7.20412e-06	2800000	6090000	1.07183e+06	582818	17.3776	19.9137	309411	168245	5.08	2.76	-1.65997
3904	830.949	830.947	830.952	6.27097	6.2545	6.30873	45	[658][M+1]3+		unknown	-1.41857	6.87446e-06	1280000	1810000	203751	114288	11.2361	8.95208	58817.8	32992.1	3.25	1.82	-2.06077
3408	663.306	663.304	663.308	8.26735	8.22545	8.31468	33			unknown	-7.98121	6.84185e-06	295000	2360000	806727	145306	29.5086	41.3038	232882	41946.1	9.89	1.78	-0.271803
3378	655.291	655.289	655.292	6.2377	6.22473	6.24715	15	[550][M]3+		unknown	-2.85747	6.41891e-06	496000	1420000	304628	137270	20.8251	24.7003	87938.6	39626.3	6.21	2.8	-1.23967
2935	569.669	569.667	569.671	5.78955	5.7664	5.82593	39	[452][M+1]2+		unknown	1.79981	6.3781e-06	1180000	656000	192787	227198	29.208	19.6773	55652.7	65586.3	8.48	9.99	10.1356
1677	366.126	366.121	366.128	6.39004	6.35883	6.51102	38	[225][M+1]2+		unknown	-3.65142	6.2274e-06	309000	1130000	361842	102381	30.7728	37.8496	104455	29554.9	9.26	2.62	-0.99863
4141	970.536	970.533	970.541	15.6185	15.3014	15.6511	30		[M+Na+K-H]+ 909.586	unknown	-33.112	6.16416e-06	34500	1140000	421815	174301	37.8982	165.795	121768	50316.5	10.7	4.4	-0.133305
629	215.023	215.022	215.023	6.51655	6.48503	6.55827	36		[M+K+HCOOH]+ 130.061	unknown	-2.42873	6.03708e-06	536000	1300000	384749	189156	27.2332	33.173	111067	54604.5	8.53	4.19	-2.25128
2979	577.921	577.92	577.922	7.0409	7.02565	7.07747	13			unknown	-4.33319	6.03215e-06	234000	1010000	279743	108523	27.8057	48.271	80754.8	31327.9	7.96	3.09	-0.829103
3945	842.949	842.946	842.952	6.69828	6.67782	6.7201	45			unknown	-1.81376	6.03215e-06	1460000	2640000	425570	247253	15.7982	17.0265	122851	71375.9	4.65	2.7	-2.05495
3862	824.29	824.288	824.298	6.27172	5.93752	6.55425	49	[649][M+1]+		unknown	-1.27542	5.81534e-06	4890000	6240000	250821	658881	3.99749	13.7082	72405.9	190203	1.16	3.05	-2.49446
589	203.089	203.089	203.09	7.66407	7.64357	7.67237	26	[50][M+1]+		unknown	-3.177	5.58572e-06	289000	918000	173097	230267	19.9763	72.1662	49968.9	66472.4	5.44	7.24	-2.34226
670	222.183	222.169	222.184	15.5427	15.4668	15.5945	39		[M+Na]+ 199.194	unknown	1.27387	5.46231e-06	921000	723000	72345.5	82741.4	10.0151	9.01041	20884.3	23885.4	2.89	3.3	3.88204
3858	823.622	823.619	823.625	6.27182	6.25872	6.5607	49			unknown	-1.27203	5.41151e-06	14800000	18900000	817385	2.01326e+06	4.32653	13.8521	235959	581179	1.25	3.08	-2.54407
3860	823.956	823.954	823.959	6.27173	6.25872	6.54635	47		[2M+3Na+K-H]3+ 1182.48 [2M+2Na+K]3+ 1193.46	unknown	-1.26996	5.31563e-06	9970000	12700000	466006	1.32656e+06	3.67098	13.6463	134524	382945	1.06	3.02	-2.47103
2427	477.779	477.778	477.781	15.6206	15.3256	15.633	28		[M+2Na]2+ 909.586	unknown	-9.67474	4.839e-06	147000	1430000	491428	218871	35.2383	118.64	141863	63182.5	9.95	4.43	-0.470005
363	153.052	153.052	153.053	6.51412	6.47633	6.55827	34		[M+Na]+ 130.061	unknown	-9.34595	4.64322e-06	87800	821000	347487	105591	37.3538	88.0653	100311	30481.4	12.2	3.71	-0.421378
4226	1053.71	1053.71	1053.72	6.50309	6.48075	6.5148	16	[733][M+1]3+		unknown	-13.2532	4.6358e-06	47300	626000	187321	52135.3	31.7773	93.9092	54074.9	15050.2	8.63	2.4	-0.187849
3874	825.626	825.624	825.63	6.26762	6.25467	6.29622	43			unknown	-1.30317	4.61312e-06	4350000	5670000	417809	453216	7.44333	10.915	120611	130832	2.13	2.31	-2.1675
370	155.034	155.033	155.034	7.14806	7.10872	7.16675	34			unknown	-6.71937	4.60563e-06	364000	2450000	933799	126685	34.0123	33.6175	269565	36570.7	11	1.49	-0.330126
4045	887.352	887.349	887.354	10.0275	9.8692	10.0389	36	[686][M+1]2+		unknown	1.5672	4.3684e-06	1010000	643000	111742	194288	17.5153	19.7933	32257.1	56086.1	5.02	8.72	7.49414
3838	818.967	818.965	818.97	6.26773	6.25872	6.288	46	[647][M+1]+		unknown	-1.29905	3.8833e-06	13300000	17200000	977579	1.84067e+06	5.59089	14.3471	282203	531354	1.64	3.09	-2.56729
448	171.026	171.026	171.027	1.62393	1.39253	1.64443	53			unknown	-7.98779	3.87438e-06	1330000	10600000	4.09094e+06	1.19755e+06	36.2566	71.4703	1.18095e+06	345702	11.1	3.25	-0.443197
2087	430.28	430.278	430.281	13.0882	13.0526	13.467	48	[290][M]+		unknown	2.23995	3.73129e-06	16100000	7170000	1.74528e+06	3.78728e+06	24.4663	23.1591	503818	1.09329e+06	7.03	15.3	9.78725
2932	569.167	569.166	569.17	5.79058	5.7706	5.83022	46	[452][M]2+		unknown	1.4643	3.7128e-06	2600000	1780000	305412	470812	16.2616	17.8579	88164.7	135912	4.97	7.66	7.21069
1630	357.61	357.609	357.611	7.38401	7.37472	7.40285	46		[M+H+K]2+ 675.247 [M+H+Na]2+ 691.221 [M+2H]2+ 713.203	unknown	-6.52652	3.5209e-06	1070000	6980000	2.31748e+06	457994	30.4613	40.508	668998	132211	9.58	1.89	-0.367007
3145	613.725	613.724	613.728	6.26815	6.25872	6.54973	47			unknown	-1.31239	3.36718e-06	4910000	6450000	341021	698892	5.17719	14.7959	98444.4	201753	1.53	3.13	-2.54408
835	246.145	246.144	246.145	1.85007	1.7637	1.8875	39			unknown	-4.38275	3.27938e-06	294000	1290000	278050	309537	22.5107	78.829	80266.2	89355.7	6.22	6.92	-1.61286
492	183.092	183.091	183.092	7.99608	7.9706	8.0089	46		[M+H-C4H8]+ 238.153	unknown	-2.38353	3.243e-06	1430000	3400000	810721	355926	23.5359	23.7358	234035	102747	6.88	3.02	-1.75172
2552	495.169	495.167	495.17	6.52148	6.49648	6.54532	21			unknown	-9.59994	3.20071e-06	70000	672000	220892	73351.5	33.2252	86.3247	63766	21174.8	9.5	3.15	-0.344247
277	137.023	137.023	137.024	7.53115	7.51725	7.54402	31			unknown	-132.35	2.85183e-06	17500	2310000	995768	115966	35.9725	144.549	287453	33476.4	12.4	1.45	-0.0109645
3371	653.807	653.805	653.81	8.87445	8.84957	8.90133	46	[545][M+1]2+		unknown	-3.21337	2.81635e-06	1090000	3510000	744062	247871	20.2561	21.446	214792	71554.2	6.11	2.04	-0.867096
241	131.07	131.07	131.071	6.509	6.47633	6.54973	34		[M+H]+ 130.061	unknown	-2.8801	2.80513e-06	320000	921000	297060	120862	29.472	39.4034	85753.9	34889.9	9.31	3.79	-1.72903
3836	818.634	818.631	818.636	6.26759	6.25872	6.288	46		[2M+3H]3+ 1226.44	unknown	-1.31652	2.75315e-06	25600000	33700000	2.03037e+06	3.46771e+06	5.93718	13.9948	586117	1.00104e+06	1.74	2.97	-2.46711
3407	663.055	663.054	663.057	8.26735	8.23823	8.29993	21	[557][M]2+		unknown	-18.6953	2.6895e-06	89700	1680000	555563	127037	29.1462	86.875	160377	36672.5	9.56	2.19	-0.120098
3690	786.164	786.162	786.167	6.73463	6.70812	6.77653	46			unknown	-2.3864	2.68617e-06	6200000	14800000	3.24423e+06	1.30675e+06	22.2404	21.1271	936528	377226	6.33	2.55	-1.54275
1877	399.144	399.143	399.146	1.18655	1.18202	1.19383	43		[3M+H+Na]2+ 258.089	unknown	-4.90529	2.68282e-06	2330000	11400000	2.82152e+06	1.26778e+06	25.9374	48.5271	814503	365977	7.12	3.2	-0.716137
3853	823.287	823.285	823.291	6.27172	6.25872	6.54635	48	[649][M]+		unknown	-1.25243	2.57372e-06	13200000	16500000	749792	1.72698e+06	4.50287	13.5563	216446	498536	1.31	3.02	-2.55408
1454	330.202	330.201	330.203	6.16708	6.15393	6.19137	53	[183][M]+	[M+H-CO]+ 357.19	unknown	1.22122	2.42195e-06	6550000	5360000	428370	949855	8.04054	14.2904	123660	274200	2.31	5.11	4.78124
1631	358.111	358.11	358.112	7.38768	7.37472	7.40285	34			unknown	-9.94182	2.33952e-06	239000	2380000	809541	176247	31.2868	71.6757	233694	50878.2	9.83	2.14	-0.237215
1233	301.163	301.16	301.164	6.16662	6.15588	6.18867	17		[M+Na]+ 278.176	unknown	-2.51461	2.33952e-06	430000	1080000	265883	187793	22.9933	48.4746	76753.7	54211.1	7.09	5.01	-2.28583
3151	614.226	614.224	614.228	6.26785	6.25872	6.55275	51		[M+2Na]2+ 1182.48 [M+2H]2+ 1226.44	unknown	-1.32953	2.27271e-06	4310000	5730000	290751	605435	5.02265	14.6155	83932.5	174774	1.47	3.05	-2.44099
180	120.065	120.065	120.066	7.53115	7.5198	7.54397	29			unknown	-30.8804	2.26007e-06	57000	1760000	723863	50574	34.568	86.3217	208961	14599.5	11.9	0.829	-0.0295831
3411	663.557	663.555	663.559	8.26735	8.23788	8.30433	25	[557][M+1]2+		unknown	-13.3901	2.21358e-06	131000	1750000	553005	114743	28.064	73.5432	159639	33123.3	9.1	1.89	-0.149881
548	194.067	194.067	194.068	4.77701	4.69435	4.85552	36			unknown	-5.14796	2.15846e-06	3960000	20400000	4.62489e+06	642115	22.9123	16.8698	1.33509e+06	185363	6.54	0.908	-0.303425
899	256.082	256.081	256.083	7.53113	7.5198	7.5506	46	[99][M]+	[M+H]+ 255.074	unknown	-14.6932	2.12857e-06	2440000	35800000	1.36953e+07	1.84942e+06	33.155	59.4564	3.95351e+06	533882	11	1.49	-0.113532
1566	347.025	347.024	347.026	1.30361	1.28922	1.3123	32		[M+K]+ 308.06	unknown	-7.82668	2.12857e-06	611000	4780000	1.28266e+06	216831	26.7005	33.2079	370273	62593.7	7.75	1.31	-0.209714
947	261.629	261.628	261.63	15.6224	15.3088	15.6361	46	[108][M]2+	[M+3Na-H]2+ 455.294	unknown	-2.29169	2.08941e-06	1870000	4280000	1.05807e+06	792562	23.4364	44.0033	305439	228793	7.14	5.35	-2.70094
2026	422.131	422.129	422.133	7.38823	7.37908	7.40713	35	[275][M]2+		unknown	-6.3306	2.02025e-06	460000	2910000	922208	226480	29.2467	49.0669	266218	65379.1	9.15	2.25	-0.422112
2669	509.611	509.61	509.613	8.59689	8.58635	8.62608	40	[405][M]3+		unknown	-2.07252	2.01931e-06	719000	1490000	207200	304056	14.1421	41.8001	59813.6	87773.3	4.01	5.89	-2.99198
3380	655.625	655.624	655.626	6.2377	6.22473	6.25123	13	[550][M+1]3+		unknown	-2.64535	2.01453e-06	502000	1330000	268117	121362	18.9984	22.9185	77398.6	35034.1	5.83	2.64	-1.29908
909	257.085	257.084	257.086	7.53333	7.5198	7.54397	34	[99][M+1]+		unknown	-28.4657	1.99248e-06	131000	3740000	1.50609e+06	254601	34.2585	115.766	434770	73497	11.6	1.97	-0.0705249
2480	486.652	486.651	486.654	7.3921	7.37908	7.40713	39	[366][M]2+		unknown	-4.58581	1.979e-06	551000	2530000	758978	328646	28.6309	54.5198	219098	94871.9	8.67	3.76	-0.916903
473	178.993	178.992	178.993	1.29769	1.28467	1.3075	34		[M+Na]+ 156.003	unknown	-3.25679	1.87379e-06	998000	3250000	974022	195434	27.3151	20.5303	281176	56417.1	8.65	1.74	-0.974508
2398	471.205	471.204	471.207	5.64046	5.6111	5.69727	44	[347][M+1]2+		unknown	1.78675	1.81132e-06	1820000	1020000	173765	532581	17.4483	27.6597	50161.8	153743	4.93	15.1	9.79669
4021	866.043	866.04	866.047	7.19982	7.1777	7.2173	31	[681][M+1]3+		unknown	-2.80039	1.79553e-06	562000	1570000	331197	120097	20.2107	23.1057	95608.2	34669	6.08	2.2	-1.10489
3876	825.96	825.958	825.964	6.26759	6.25882	6.29622	44		[2M+Na+K]2+ 794.974	unknown	-1.32656	1.78837e-06	2860000	3790000	240643	286027	6.46759	10.5053	69467.6	82568.8	1.83	2.18	-1.94373
3530	708.225	708.223	708.227	1.19648	1.19063	1.1979	18	[584][M+1]+		unknown	-12.9285	1.73006e-06	514000	6640000	1.88375e+06	328888	26.9163	55.2588	543791	94941.7	8.19	1.43	-0.120963
3639	766.21	766.207	766.211	1.26298	1.25738	1.26738	19	[607][M+1]+		unknown	2.12886	1.72459e-06	2020000	947000	156124	523260	17.7125	25.58	45069.1	151052	4.76	15.9	8.87553
3367	653.306	653.304	653.309	8.87559	8.84957	8.89903	46	[545][M]2+		unknown	-3.25501	1.70138e-06	1090000	3550000	708778	247814	19.335	21.7293	204607	71537.8	5.76	2.01	-0.823724
687	226.016	226.016	226.017	6.51157	6.4791	6.55827	23			unknown	-26.9477	1.66919e-06	20600	555000	195931	55066.4	33.8514	150.872	56560.5	15896.3	10.2	2.86	-0.107222
4019	865.709	865.707	865.713	7.19984	7.18198	7.21698	38	[681][M]3+		unknown	-2.72572	1.63439e-06	783000	2130000	420599	171500	18.6946	21.6223	121416	49507.7	5.69	2.32	-1.14528
4038	883.274	883.272	883.277	1.39482	1.38077	1.39775	44		[M+Na]+ 860.279	unknown	2.39856	1.614e-06	4730000	1970000	508025	1.37709e+06	24.2456	28.4356	146654	397530	7.44	20.2	11.2215
3370	653.557	653.555	653.56	8.87593	8.84957	8.90133	46	[547][M]2+		unknown	-3.14985	1.57848e-06	1470000	4620000	943153	368856	19.1978	23.6557	272265	106480	5.89	2.31	-0.94264
3500	695.629	695.628	695.631	6.3876	6.3744	6.39623	13	[577][M]3+		unknown	-2.54917	1.56667e-06	495000	1260000	218935	85240.5	17.0089	16.6907	63201	24606.8	5	1.95	-1.085
3634	764.414	764.412	764.416	8.59557	8.58693	8.62608	42	[606][M+1]2+		unknown	-1.99297	1.46384e-06	851000	1700000	254918	313158	14.9221	36.7888	73588.6	90401	4.34	5.33	-2.88985
4043	884.276	884.274	884.279	1.39227	1.38303	1.4001	26		[M+H]+ 883.264	unknown	2.44653	1.40583e-06	1970000	804000	221979	559998	25.5986	28.3959	64079.9	161658	7.97	20.1	11.4504
1543	343.18	343.179	343.181	6.42242	6.40927	6.4306	24			unknown	-4.8735	1.40583e-06	346000	1690000	427924	215461	26.1009	56.8679	123531	62198.3	7.32	3.69	-0.817076
3831	817.965	817.963	817.968	6.26759	6.25445	6.288	46	[647][M]+	[M+Na]+ 794.974	unknown	-1.32173	1.33171e-06	31700000	41900000	2.45697e+06	4.10923e+06	5.78179	13.5178	709266	1.18623e+06	1.69	2.83	-2.34831
4432	1236.71	1236.71	1236.72	6.69133	6.6693	6.71248	46			unknown	-3.09672	1.316e-06	2810000	8690000	1.88451e+06	1.3283e+06	20.7032	42.7306	544010	383446	6.26	4.41	-1.56794
3834	818.3	818.297	818.303	6.26759	6.25872	6.288	46		[M+H-C6H10O5]+ 979.347	unknown	-1.31928	1.291e-06	36700000	48400000	2.90837e+06	4.68066e+06	5.94251	13.3078	839574	1.35119e+06	1.74	2.79	-2.34101
3372	654.058	654.056	654.06	8.87548	8.85965	8.89817	29	[547][M+1]2+		unknown	-3.57246	1.20616e-06	536000	1920000	390497	155913	19.6662	26.9231	112727	45008.3	5.88	2.35	-0.802991
400	160.076	160.075	160.076	7.66239	7.64357	7.67237	26		[M+3H-C6H10O4]3+ 623.273	unknown	-3.21409	1.19933e-06	282000	906000	177703	218117	19.4202	68.2513	51298.5	62964.9	5.66	6.95	-2.22972
1409	325.113	325.112	325.114	5.32988	5.2738	5.65003	16		[2M+3H]3+ 486.158 [M+H-C6H10O5]+ 486.158	unknown	-2.93257	1.13658e-06	456000	1340000	293115	252271	21.2741	59.0647	84614.9	72824.3	6.33	5.45	-1.99859
1175	293.172	293.171	293.173	5.90177	5.88482	5.9389	46	[138][M]2+		unknown	-2.32108	1.12256e-06	2100000	4880000	945437	602075	18.7547	28.5961	272924	173804	5.6	3.56	-1.85348
2204	446.16	446.158	446.161	5.87957	5.85867	5.91147	34	[315][M]2+		unknown	-69.9422	1.09675e-06	36200	2530000	831404	21308.9	31.9465	67.6902	240006	6151.36	9.48	0.243	-0.00397667
2331	459.244	459.243	459.246	6.55952	6.52953	6.57872	46			unknown	-1.42179	1.06365e-06	1400000	1990000	170133	234981	8.41576	16.2447	49113.1	67833.3	2.47	3.41	-2.69058
4039	883.775	883.773	883.779	1.39333	1.38077	1.40112	39		[M+H-C6H10O5]+ 1044.82	unknown	2.34321	1.047e-06	3490000	1490000	417278	979422	27.0508	27.9197	120458	282735	8.1	19	11.4631
628	215.016	215.016	215.017	1.40492	1.38828	1.41272	39			unknown	-2.33222	1.0419e-06	6160000	14400000	2.59674e+06	1.59033e+06	18.6588	26.1594	749614	459087	5.22	3.2	-1.67234
3637	765.206	765.204	765.209	1.26518	1.25562	1.27452	45	[607][M]+	[M+H]+ 764.198	unknown	2.41482	1.022e-06	10100000	4200000	630474	2.62554e+06	15.3873	25.5464	182002	757927	4.33	18.1	8.64048
1330	314.079	314.078	314.08	6.3037	6.29312	6.32108	33		[M+K]+ 275.112	unknown	-2.8686	1.01675e-06	404000	1160000	246129	176714	22.3548	47.173	71051.4	51013	6.13	4.4	-1.70584
3648	770.307	770.304	770.31	14.4054	14.3992	14.4132	27	[610][M+1]+		unknown	-3.66072	9.92168e-07	177000	649000	160147	126675	26.4762	76.9076	46230.5	36568	7.13	5.64	-1.62901
953	262.131	262.13	262.132	15.621	15.583	15.633	34	[108][M+1]2+		unknown	-3.57504	9.58562e-07	280000	1000000	283992	230984	26.6018	81.7058	81981.5	66679.4	8.18	6.66	-1.96901
2029	422.632	422.631	422.634	7.38787	7.37908	7.40713	33	[275][M+1]2+		unknown	-64.5507	9.45128e-07	17700	1140000	375052	89584.2	30.8614	214.056	108268	25860.7	9.5	2.27	-0.0352201
606	208.064	208.063	208.064	1.37072	1.35448	1.37897	36		[M+Na+NaCOOH]+ 117.081	unknown	-4.21893	9.45128e-07	313000	1320000	362618	174121	27.0096	48.748	104679	50264.4	7.92	3.81	-1.00584
3572	728.297	728.295	728.3	6.08815	6.07222	6.1188	35	[593][M+1]3+		unknown	-3.70206	9.45128e-07	646000	2390000	508577	143601	19.9381	22.8674	146813	41453.9	6.13	1.73	-0.647525
2753	527.188	527.187	527.19	5.78908	5.7647	5.81152	34	[417][M+2]+		unknown	-2.18488	9.38622e-07	1620000	3540000	598461	262602	16.2596	16.5825	172761	75806.8	4.88	2.14	-1.41508
1623	356.877	356.876	356.879	6.3706	6.31883	6.40257	43			unknown	-2.19875	9.25077e-07	769000	1690000	314216	257070	19.6983	33.5641	90706.4	74209.8	5.37	4.39	-2.28463
658	220.116	220.115	220.117	7.66365	7.64357	7.67237	23	[56][M+1]+		unknown	-3.75066	9.074e-07	231000	866000	146176	200398	17.6866	72.8383	42197.5	57849.9	4.87	6.68	-1.81432
4186	1004.03	1004.03	1004.04	9.86833	9.74705	9.88892	32	[723][M+1]2+		unknown	-6.41009	9.03438e-07	554000	3550000	806512	191643	23.3498	33.7505	232820	55322.6	6.56	1.56	-0.29091
4436	1237.71	1237.71	1237.72	6.6912	6.67357	6.71248	45			unknown	-3.10001	8.87544e-07	1300000	4020000	830328	637934	19.7066	43.8313	239695	184156	5.96	4.58	-1.60136
3148	613.976	613.974	613.978	6.2676	6.25872	6.54997	47	[498][M]2+		unknown	-1.3138	8.87544e-07	5730000	7530000	380054	745029	4.94811	13.3866	109712	215071	1.46	2.86	-2.33311
1067	279.048	279.047	279.049	1.2234	1.20808	1.23543	33			unknown	-3.37668	8.80477e-07	496000	1680000	329420	197424	21.5688	43.261	95095.2	56991.3	5.68	3.4	-1.12359
3489	689.955	689.953	689.958	5.97045	5.9568	6.01103	46			unknown	-3.85761	8.40148e-07	2940000	11300000	2.22696e+06	510445	18.8334	17.3494	642867	147353	5.67	1.3	-0.508739
3501	695.964	695.962	695.966	6.3852	6.37087	6.40042	13	[577][M+1]3+		unknown	-2.68197	8.29939e-07	474000	1270000	235593	104949	17.6378	21.0134	68009.8	30296.2	5.35	2.38	-1.1581
2897	561.205	561.203	561.207	6.11242	6.1002	6.14527	45			unknown	2.06022	8.2775e-07	2050000	996000	357398	569099	35.0979	26.9418	103172	164285	10.4	16.5	13.0938
968	264.048	264.047	264.049	6.18057	6.16267	6.19652	39		[M+Na]+ 241.06	unknown	-4.37978	7.71e-07	819000	3590000	1.03668e+06	212076	25.9058	26.0186	299262	61221.2	8.34	1.71	-0.584087
3633	763.913	763.911	763.915	8.59697	8.58693	8.62608	46	[606][M]2+		unknown	-2.00903	7.63643e-07	1160000	2340000	319352	400793	13.8587	34.0633	92189	115699	3.94	4.95	-2.64912
818	244.98	244.979	244.981	1.2332	1.21205	1.24213	45		[M+Na]+ 221.991	unknown	-2.61689	7.60254e-07	1190000	3120000	695038	247686	20.9607	21.9662	200640	71500.9	6.43	2.29	-1.28298
3691	787.167	787.164	787.169	6.73562	6.71228	6.77653	46			unknown	-2.4843	7.38415e-07	1710000	4240000	865812	319804	20.7351	19.539	249938	92319.4	5.89	2.18	-1.29515
3724	798.355	798.353	798.358	6.73965	6.72523	6.77215	46			unknown	-3.1134	7.35e-07	1530000	4780000	911743	330884	18.3153	21.382	263197	95518.1	5.51	2	-0.857338
3488	689.621	689.619	689.624	5.96877	5.9568	6.01528	46		[M+H]+ 688.613	unknown	-3.90239	6.9341e-07	2940000	11500000	2.20958e+06	520935	18.5754	17.7228	637849	150381	5.56	1.31	-0.496476
2831	544.184	544.182	544.186	6.82958	6.81447	6.84503	34			unknown	-7.65444	6.91892e-07	308000	2360000	544420	141469	22.7947	48.1862	157160	40838.5	6.67	1.73	-0.25354
4183	1003.28	1003.28	1003.29	9.86753	9.74705	9.89317	19			unknown	-28.2846	6.87268e-07	52100	1470000	380905	92239.8	26.0255	103.339	109958	26627.4	7.46	1.81	-0.0645426
581	202.086	202.086	202.087	7.66572	7.64765	7.67805	46	[50][M]+	[M+Na]+ 179.096	unknown	-2.53681	6.77442e-07	2880000	7310000	1.3138e+06	1.42889e+06	17.9269	44.0605	379261	412486	5.19	5.64	-2.3646
3276	632.213	632.211	632.215	6.6912	6.67357	6.71575	29			unknown	-5.28061	6.75878e-07	175000	923000	235422	118239	24.5087	62.5642	67960.6	34132.5	7.36	3.7	-0.74804
1825	389.13	389.129	389.132	5.19884	5.12038	5.32615	34			unknown	-12.2272	6.58126e-07	288000	3520000	941037	482477	27.7539	116.773	271654	139279	7.71	3.95	-0.327399
2433	479.123	479.122	479.125	8.77236	8.76108	8.78992	44			unknown	-2.71219	6.57551e-07	957000	2600000	450699	139187	18.0602	14.8304	130106	40179.7	5.01	1.55	-0.888677
3495	690.623	690.621	690.626	5.96825	5.9547	5.99658	31			unknown	-4.35349	6.4318e-07	711000	3090000	612277	162503	19.303	22.6826	176749	46910.4	5.71	1.52	-0.460589
433	167.997	167.996	167.997	6.50932	6.47633	6.56255	22			unknown	-5.05297	6.19353e-07	110000	558000	201475	79682	31.3938	75.3337	58160.9	23002.2	10.4	4.12	-0.911966
2483	487.154	487.152	487.156	7.39201	7.37908	7.40713	34	[366][M+1]2+		unknown	-10.5247	6.10221e-07	112000	1180000	373080	155434	29.5388	109.428	107699	44869.9	9.12	3.8	-0.370148
3090	605.676	605.675	605.678	5.15486	5.0883	5.32882	34			unknown	-13.6901	6.07407e-07	138000	1890000	490177	189178	25.0912	93.5389	141502	54611	7.5	2.89	-0.215127
929	259.627	259.626	259.628	1.23002	1.20682	1.27915	53		[3M+2Na+K-H]2+ 145.109	unknown	-3.08843	5.94283e-07	1980000	6120000	1.03939e+06	203718	16.4746	10.2381	300047	58808.3	4.9	0.96	-0.60045
3950	843.617	843.615	843.62	6.69303	6.66488	6.7115	30			unknown	-3.31119	5.82106e-07	279000	925000	171415	148852	19.1057	48.6968	49483.4	42969.8	5.35	4.65	-1.48551
3883	826.647	826.645	826.65	6.69557	6.67357	7.05757	47	[654][M]3+	[3M+2Na+K]3+ 798.327	unknown	-1.82537	5.80564e-07	2830000	5160000	507721	638839	9.97321	22.2429	146566	184417	2.84	3.58	-2.13624
2671	509.946	509.944	509.947	8.59413	8.58588	8.62608	33	[405][M+1]3+		unknown	-2.20343	5.77632e-07	514000	1130000	184997	172375	16.3433	35.2164	53404.2	49760.5	4.72	4.4	-2.21945
1348	316.186	316.185	316.188	6.96972	6.52528	6.99168	40			unknown	-3.41547	5.58483e-07	272000	928000	220288	92411.7	24.0976	35.5079	63591.8	26677	6.85	2.88	-1.02663
3606	751.977	751.974	751.98	6.0358	6.02192	6.0806	46			unknown	-3.37504	5.52236e-07	2780000	9380000	1.74643e+06	512934	17.6635	18.5879	504151	148071	5.37	1.58	-0.664178
4184	1003.53	1003.53	1003.54	9.86987	9.74705	9.89317	35	[723][M]2+		unknown	-7.1462	5.50301e-07	504000	3600000	808188	221596	22.7111	39.6776	233304	63969.4	6.48	1.78	-0.27915
3604	751.642	751.64	751.645	6.03578	6.02335	6.0806	46			unknown	-3.39531	5.46181e-07	2590000	8800000	1.63321e+06	474560	17.7561	18.7591	471468	136994	5.36	1.56	-0.653115
3527	707.222	707.22	707.224	1.19477	1.18722	1.1979	32	[584][M]+	[2M+Na]+ 342.116	unknown	-13.5331	5.26772e-07	2120000	28700000	7.18021e+06	1.18538e+06	23.4141	47.4737	2.07275e+06	342190	7.22	1.19	-0.0964512
4033	879.069	879.066	879.072	8.97812	8.96478	8.9925	18			unknown	-3.47285	5.26772e-07	392000	1360000	257527	157963	19.1503	36.9732	74341.8	45600.1	5.46	3.35	-1.06456
3719	798.021	798.019	798.023	6.73972	6.72107	6.77215	45			unknown	-3.05909	5.16166e-07	1300000	3980000	731868	273128	17.5654	21.2306	211272	78845.2	5.31	1.98	-0.860471
4185	1003.78	1003.78	1003.79	9.86803	9.74705	9.89317	41	[724][M]2+		unknown	-6.64564	5.14267e-07	639000	4240000	966150	314909	23.1358	46.6065	278903	90906.4	6.57	2.14	-0.354947
3492	690.289	690.287	690.292	5.97015	5.9568	6.01103	46			unknown	-3.8027	4.89e-07	1830000	6970000	1.26503e+06	298825	17.6795	16.6984	365182	86263.4	5.24	1.24	-0.486714
3404	661.278	661.276	661.281	5.9996	5.98045	6.01995	24	[556][M+2]3+		unknown	-5.46181	4.86898e-07	411000	2240000	464730	89860.2	19.7161	21.2541	134156	25940.4	5.98	1.16	-0.29157
4434	1237.21	1237.21	1237.22	6.6913	6.67357	6.71248	46		[3M+H+K]2+ 811.498	unknown	-3.13447	4.81432e-07	3140000	9850000	1.91513e+06	1.40656e+06	19.0035	40.8876	552851	406039	5.61	4.12	-1.43367
3726	798.689	798.687	798.692	6.73903	6.72107	6.77215	46			unknown	-3.10719	4.68156e-07	1070000	3330000	583352	196275	17.1473	18.8477	168399	56659.8	5.06	1.7	-0.758143
2083	430.144	430.14	430.147	6.50833	6.42157	6.56815	34			unknown	-3.9007	4.61522e-07	505000	1970000	408686	178664	20.2315	32.3238	117978	51575.9	5.99	2.62	-0.77778
3569	727.963	727.961	727.966	6.08885	6.07055	6.12682	33	[593][M]3+		unknown	-3.91114	4.60421e-07	602000	2360000	443274	130840	18.1906	22.3621	127962	37770.3	5.43	1.6	-0.542217
3401	660.61	660.608	660.613	5.99448	5.98305	6.0403	39	[556][M]3+		unknown	-4.57797	3.93884e-07	872000	3990000	773144	166166	18.4645	18.9624	223187	47967.9	5.59	1.2	-0.374277
653	219.113	219.112	219.114	7.66353	7.64765	7.67805	46	[56][M]+	[M+Na+NH3]+ 179.096	unknown	-2.66545	3.93585e-07	2720000	7250000	1.27118e+06	1.35036e+06	17.9424	43.6826	366957	389815	5.06	5.38	-2.14071
3888	827.366	827.363	827.368	6.70692	6.6905	6.73805	46		[M+H-C6H10O5]+ 988.418	unknown	-2.58729	3.88723e-07	2930000	7570000	1.26789e+06	460218	15.6971	16.3685	366007	132854	4.83	1.75	-0.990383
4508	1351.71	1351.71	1351.72	10.2835	10.129	10.291	15	[780][M]3+		unknown	-36.6256	3.84e-07	38600	1410000	350004	91769.2	26.0291	125.39	101038	26491.5	7.15	1.87	-0.0514366
4187	1004.29	1004.28	1004.29	9.86753	9.74705	9.89317	27	[724][M+1]2+		unknown	-10.3067	3.83812e-07	215000	2220000	513608	148832	23.547	56.8861	148266	42964	6.69	1.94	-0.198288
3880	826.294	826.292	826.298	6.26748	6.25467	6.29622	43	[649][M+3]+		unknown	-1.42298	3.83812e-07	1340000	1910000	146650	167942	7.85274	12.9577	42334.2	48480.8	2.22	2.54	-2.09222
3871	825.292	825.289	825.296	6.27093	6.25882	6.56343	49	[649][M+2]+		unknown	-1.33109	3.83457e-07	4020000	5360000	368388	389328	6.96078	10.1169	106345	112389	1.99	2.1	-1.93416
4510	1352.05	1352.04	1352.05	10.2858	10.129	10.2915	19	[780][M+1]3+		unknown	-16.9273	3.62498e-07	100000	1700000	414914	136615	25.3807	91.4251	119775	39437.3	7.05	2.32	-0.139228
2702	518.173	518.172	518.175	5.40792	5.2984	5.55243	36	[411][M]+		unknown	-19.4881	3.53e-07	742000	14500000	3.19481e+06	414775	22.6247	61.4185	922261	119735	6.38	0.828	-0.0456759
3890	827.7	827.698	827.702	6.70554	6.6905	6.73373	46		[M+H-C6H10O5]+ 988.752	unknown	-2.63361	3.12575e-07	1970000	5180000	846190	326841	15.3591	16.7696	244274	94350.9	4.71	1.82	-0.968929
3608	752.311	752.308	752.314	6.03568	6.02192	6.0806	46		[2M+H]+ 375.66	unknown	-3.41011	3.07534e-07	1860000	6330000	1.11549e+06	371921	17.1238	20.7286	322013	107364	5.09	1.7	-0.662149
4198	1014.04	1014.03	1014.04	10.2869	10.129	10.295	34	[727][M]2+		unknown	-5.71084	3.07156e-07	648000	3700000	779364	273925	21.5603	38.1065	224983	79075.4	6.08	2.14	-0.417763
4064	910.334	910.331	910.337	6.31402	6.30887	6.32468	21	[692][M]3+	[2M+2Na+K]3+ 1323.03	unknown	2.12026	2.89897e-07	2100000	991000	209144	472216	20.4962	22.7354	60374.6	136317	6.09	13.8	8.90278
4065	910.668	910.665	910.671	6.31472	6.3061	6.32197	17	[692][M+1]3+		unknown	2.16516	2.8947e-07	1540000	710000	147005	357270	20.0001	23.463	42436.7	103135	5.98	14.5	8.98551
3402	660.944	660.942	660.947	5.99577	5.98045	6.0403	38	[556][M+1]3+		unknown	-4.96626	2.86672e-07	818000	4060000	743859	175048	18.1917	21.4402	214733	50532.1	5.29	1.24	-0.329828
4337	1114.74	1114.74	1114.74	6.25402	6.23503	6.25937	36	[749][M]3+		unknown	-2.13954	2.83859e-07	863000	1850000	266280	269452	14.2104	32.0109	76868.5	77784.2	4.16	4.21	-2.16864
2343	463.175	463.173	463.176	6.11035	6.0963	6.14187	39			unknown	-2.92372	2.83414e-07	631000	1850000	363330	204034	18.994	29.9826	104884	58899.6	5.68	3.19	-1.27813
3609	752.644	752.642	752.647	6.03492	6.01758	6.07665	41			unknown	-3.50443	2.81772e-07	826000	2890000	531519	171742	17.2763	21.4183	153436	49577.8	5.3	1.71	-0.652068
4200	1014.29	1014.28	1014.29	10.287	10.1338	10.2994	40	[729][M]2+		unknown	-5.58932	2.43097e-07	820000	4580000	927573	326030	20.9976	35.6709	267767	94116.8	5.85	2.05	-0.412473
4203	1014.54	1014.53	1014.54	10.2872	10.1338	10.295	36	[727][M+1]2+		unknown	-5.93465	2.3771e-07	630000	3740000	769645	254167	20.9867	35.455	222177	73371.6	5.94	1.96	-0.371226
1580	349.135	349.134	349.144	1.20693	1.19907	1.42538	35			unknown	-3.4962	2.35342e-07	317000	1110000	243320	187893	21.8518	58.6687	70240.3	54240.1	6.34	4.9	-1.49381
418	164.074	164.073	164.074	7.62663	7.6144	7.63635	29		[M+H-CO]+ 191.062 [M+2H-NH3]2+ 343.151	unknown	-7.46778	2.34756e-07	124000	924000	288747	159241	28.3868	96.9671	83354	45968.9	9.02	4.97	-0.685319
3749	805.249	805.246	805.252	6.12257	6.10875	6.15392	29		[M+Na]+ 782.259	unknown	-2.05208	2.30509e-07	468000	960000	129487	114573	13.2989	24.8704	37379.7	33074.5	3.9	3.45	-1.91759
2219	449.067	449.065	449.07	1.17477	1.16562	1.17973	33		[M+K+NaCOOH]+ 342.116	unknown	-3.39019	2.29907e-07	713000	2420000	489554	211881	20.492	26.6798	141322	61164.8	5.85	2.53	-0.903804
4311	1094.69	1094.68	1094.69	6.69913	6.67357	6.71575	31	[743][M+2]3+		unknown	-4.25766	2.21945e-07	284000	1210000	233562	146072	20.013	46.819	67423.4	42167.5	5.58	3.49	-0.875788
2161	441.1	441.099	441.102	1.2224	1.21165	1.23337	37			unknown	-4.16271	2.21945e-07	789000	3280000	575098	223779	17.6525	26.6471	166017	64599.3	5.05	1.97	-0.555222
3558	722.966	722.964	722.969	6.06588	6.04482	6.10408	35	[590][M+1]3+		unknown	-4.59113	2.21918e-07	683000	3140000	579071	140967	17.6381	21.2029	167163	40693.7	5.33	1.3	-0.379014
3885	827.032	827.029	827.034	6.70553	6.6905	6.73805	46		[M+H-C6H10O5]+ 988.083	unknown	-2.7413	2.09495e-07	2400000	6570000	1.00135e+06	372977	14.8145	16.0428	289066	107669	4.4	1.64	-0.836729
1831	391.182	391.181	391.184	1.25902	1.24407	1.26567	44		[M+H]+ 390.175	unknown	-4.04756	2.03168e-07	925000	3740000	636117	300978	17.7505	30.7028	183631	86884.9	4.91	2.32	-0.646878
4143	972.453	972.449	972.456	9.29307	9.27853	9.30952	35			unknown	-3.58528	1.99829e-07	561000	2010000	351264	134805	16.9266	25.2396	101401	38914.8	5.04	1.93	-0.666752
3873	825.311	825.308	825.313	6.69557	6.67357	6.71672	46		[M+H]+ 824.303 [2M+3H]3+ 1236.45	unknown	-1.69324	1.97864e-07	138000000	234000000	2.09009e+07	2.63686e+07	8.89205	19.0393	6.03357e+06	7.61196e+06	2.57	3.25	-2.11717
3557	722.631	722.629	722.634	6.06652	6.0472	6.10787	34	[590][M]3+		unknown	-4.37104	1.97702e-07	675000	2950000	537952	139458	17.294	21.1176	155293	40258.2	5.26	1.36	-0.41607
3765	809.169	809.167	809.171	1.2566	1.24407	1.27368	45		[M+2Na-H]+ 764.198	unknown	2.01494	1.95714e-07	3050000	1510000	315279	453992	20.5905	14.7533	91013.1	131056	6.02	8.66	7.39508
264	135.029	135.027	135.03	1.40089	1.39242	1.43017	38			unknown	1.8524	1.91166e-07	1750000	946000	149780	410709	15.6105	22.504	43237.8	118562	4.57	12.5	8.16173
3087	605.023	605.021	605.025	1.18812	1.1788	1.19632	40		[M+Na]+ 582.034	unknown	-2.44688	1.77367e-07	1490000	3640000	637124	242277	17.1552	15.1492	183922	69939.3	5.05	1.92	-1.15125
3727	799.024	799.021	799.026	6.7399	6.72092	6.7635	23			unknown	-3.47543	1.75293e-07	472000	1640000	293633	108550	17.2723	24.2263	84764.6	31335.8	5.16	1.91	-0.695862
4213	1029.29	1029.29	1029.29	1.36573	1.35537	1.37733	40		[M+2K-H]+ 952.372 [M+Na+K-H]+ 968.346	unknown	1.82809	1.6933e-07	2670000	1460000	381531	504234	24.7651	17.5071	110138	145560	7.53	9.96	9.29538
4511	1352.38	1352.38	1352.38	10.2857	10.129	10.2912	15	[780][M+2]3+		unknown	-71.3266	1.6933e-07	18800	1340000	332640	117301	24.7632	151.768	96025	33862	7.16	2.52	-0.0354248
3695	789.671	789.668	789.674	6.90168	6.88498	6.91795	19	[622][M+1]3+		unknown	-6.81084	1.6933e-07	286000	1950000	396086	97088.1	19.0746	32.8767	114340	28026.9	5.88	1.44	-0.246543
3923	838.961	838.958	838.963	6.6912	6.67762	6.71575	27			unknown	-2.7986	1.6933e-07	288000	807000	67043.4	143717	8.30444	53.6881	19353.8	41487.5	2.4	5.14	-1.86257
4338	1115.07	1115.07	1115.08	6.25253	6.23503	6.25937	34	[749][M+1]3+		unknown	-2.00935	1.67843e-07	787000	1580000	220006	224591	13.5174	30.163	63510.2	64833.7	4.02	4.1	-2.27042
3881	826.313	826.311	826.316	6.69546	6.67357	6.71672	46			unknown	-1.79192	1.67843e-07	9750000	17500000	1.62725e+06	2.0628e+06	9.32401	21.1156	469747	595480	2.69	3.41	-2.07901
3866	824.642	824.64	824.645	6.69557	6.67357	6.71672	46			unknown	-1.70203	1.675e-07	173000000	295000000	2.59215e+07	3.31067e+07	8.76538	19.0513	7.4829e+06	9.55708e+06	2.54	3.24	-2.09717
3869	824.976	824.974	824.979	6.69557	6.67357	6.71672	46		[2M+3H]3+ 1235.95	unknown	-1.69931	1.64e-07	200000000	341000000	2.98247e+07	3.84274e+07	8.70896	19.0732	8.60966e+06	1.1093e+07	2.53	3.26	-2.1076
3875	825.645	825.643	825.648	6.69558	6.67357	7.05743	47			unknown	-1.69681	1.61846e-07	70200000	119000000	1.0404e+07	1.34394e+07	8.68158	19.1033	3.00338e+06	3.87963e+06	2.52	3.26	-2.10854
1181	293.673	293.672	293.674	5.90075	5.8836	5.93457	32	[138][M+1]2+		unknown	-2.85751	1.53e-07	491000	1400000	249519	200259	17.3758	39.5773	72030	57809.8	5.13	4.12	-1.57146
2654	507.046	507.045	507.048	1.17493	1.16607	1.18018	25		[M+Na]+ 484.057	unknown	-3.11919	1.50789e-07	614000	1910000	412782	134867	20.8814	22.1948	119160	38932.7	6.22	2.03	-0.913254
4197	1013.78	1013.78	1013.79	10.2851	10.129	10.2915	18		[M+K]+ 974.818	unknown	-13.8913	1.49895e-07	114000	1580000	353409	111903	23.0423	75.7532	102020	32303.7	6.44	2.04	-0.150515
1917	406.201	406.2	406.203	3.3314	3.28003	3.3831	35	[260][M+1]+		unknown	-5.68015	1.44053e-07	288000	1630000	391893	357732	22.754	98.7433	113130	103268	6.92	6.32	-1.13274
3697	790.005	790.003	790.008	6.89776	6.88872	6.9167	16	[622][M+2]3+		unknown	-13.8587	1.44053e-07	96400	1340000	285938	52117.5	20.4396	61.2999	82543.1	15045	6.18	1.13	-0.0874393
4172	988.317	988.316	988.323	6.59998	6.56142	6.61445	17	[720][M+2]+		unknown	-15.5368	1.4263e-07	47200	733000	180016	47631.4	23.6798	69.9159	51966.1	13750	7.09	1.88	-0.124213
1890	401.114	401.113	401.116	6.5763	6.5641	6.59163	17		[M+2H-C4H8]2+ 856.263	unknown	1.74039	1.38e-07	1770000	1020000	211566	269618	20.2562	14.7332	61073.8	77832.1	5.99	7.63	7.42215
641	217.082	217.068	217.083	1.39686	1.21473	1.43017	46		[2M+K]+ 89.056	unknown	-1.69298	1.33e-07	623000	1050000	91317.5	72791.3	8.73438	11.3902	26361.1	21013	2.5	1.99	-1.46434
3208	620.996	620.995	620.998	1.18277	1.1794	1.19348	25		[M+K]+ 582.034	unknown	-2.06716	1.32398e-07	956000	1980000	301195	145512	15.3109	14.974	86947.6	42005.8	4.4	2.13	-1.45531
3568	727.65	727.648	727.652	6.85549	6.84287	6.87162	16	[592][M+1]3+		unknown	-17.4091	1.3087e-07	96200	1670000	348703	55378.3	19.7338	51.2442	100662	15986.3	6.01	0.955	-0.0583361
3877	825.979	825.977	825.982	6.69546	6.67357	6.71672	46		[2M+3H]3+ 1237.46	unknown	-1.72899	1.17766e-07	29000000	50100000	4.49417e+06	5.70663e+06	8.94709	19.8188	1.29735e+06	1.64736e+06	2.59	3.29	-2.09012
2861	553.178	553.176	553.18	6.40518	6.37025	6.41865	43	[436][M]+	[M+H]+ 552.17	unknown	-7.636	1.13072e-07	935000	7140000	1.67917e+06	193953	22.6943	20.6267	484735	55989.5	6.79	0.784	-0.155239
2341	463.081	463.078	463.083	1.2041	1.19613	1.21488	25			unknown	-2.127	1.12216e-07	750000	1600000	171114	179412	11.1883	23.7208	49396.2	51791.8	3.1	3.25	-1.6727
2849	550.238	550.236	550.24	13.0916	13.0661	13.1808	44			unknown	2.30623	1.11063e-07	5520000	2390000	794095	1.00899e+06	31.4619	17.9131	229235	291270	9.58	12.2	10.9337
1477	334.133	334.131	334.134	5.93707	5.9233	5.96933	36	[187][M]2+	[M+2H]2+ 666.25	unknown	-7.26275	1.10841e-07	499000	3620000	796475	162777	21.0547	30.4954	229922	46989.8	6.35	1.3	-0.215378
558	196.095	196.095	196.096	1.25914	1.24898	1.2678	46		[M+2H]2+ 390.175	unknown	-3.80288	1.10841e-07	1190000	4510000	743145	397918	16.8177	31.378	214527	114869	4.75	2.55	-0.745694
3892	828.034	828.031	828.036	6.70432	6.68608	6.73373	46	[656][M]3+		unknown	-2.77979	1.10841e-07	971000	2700000	388508	183572	14.0623	19.3501	112153	52992.6	4.16	1.96	-0.888079
3919	838.294	838.291	838.296	6.69576	6.67357	6.7201	40	[660][M+1]+		unknown	-1.80126	1.10841e-07	2640000	4760000	282804	553821	5.81512	20.7205	81638.4	159874	1.72	3.36	-1.93885
3934	840.298	840.296	840.301	6.69574	6.67357	6.7201	34	[660][M+3]+		unknown	-2.42416	1.01792e-07	636000	1540000	116922	259571	7.42587	46.187	33752.5	74931.7	2.19	4.86	-2.03951
4002	857.27	857.267	857.273	6.56429	6.53857	6.58722	46	[677][M]+	[M+H]+ 856.263	unknown	-6.06505	9.93472e-08	1660000	10100000	1.92322e+06	274409	19.127	16.6063	555186	79215.1	5.52	0.788	-0.19857
792	243.069	243.069	243.07	6.18222	6.1661	6.19987	46	[75][M+1]+		unknown	-4.30615	9.86432e-08	1150000	4970000	1.22798e+06	306437	22.1758	25.0915	354488	88460.8	7.13	1.78	-0.564477
3895	828.367	828.365	828.37	6.70357	6.68652	6.72453	16	[656][M+1]3+		unknown	-3.70529	9.57322e-08	285000	1060000	194244	75031	17.643	29.4971	56073.4	21659.6	5.31	2.05	-0.674997
3109	608.296	608.293	608.298	14.5999	14.5614	14.7605	41			unknown	-6.41202	9.16267e-08	1360000	8750000	1.91918e+06	1.19654e+06	22.4643	70.4268	554018	345412	6.33	3.95	-0.634673
4083	928.262	928.26	928.266	1.3033	1.29465	1.31095	40	[698][M+1]+		unknown	2.43009	9.16267e-08	3890000	1600000	164329	852192	10.1624	21.1061	47437.6	246007	2.97	15.4	6.99179
3234	625.229	625.221	625.231	6.69535	6.6693	6.80702	33			unknown	-2.78579	9.16267e-08	369000	1030000	82401.5	184730	7.83336	46.4277	23787.3	53326.9	2.32	5.19	-1.88792
3566	727.315	727.314	727.318	6.85478	6.83777	6.87162	18	[592][M]3+		unknown	-20.7047	8.98416e-08	80200	1660000	333510	71463.5	19.8757	79.4244	96275.9	20629.7	5.8	1.24	-0.0614879
3560	723.3	723.298	723.302	6.06248	6.04482	6.08285	26	[590][M+2]3+		unknown	-4.81433	8.81861e-08	407000	1960000	346779	114685	17.2041	30.5023	100106	33106.6	5.11	1.69	-0.414223
4168	986.312	986.31	986.316	6.61423	6.59463	6.63493	46	[720][M]+	[M+H]+ 985.303	unknown	-3.95679	8.8e-08	1790000	7080000	1.23248e+06	322377	17.0879	17.8058	355786	93062.1	5.02	1.31	-0.461891
4204	1014.79	1014.78	1014.79	10.2865	10.129	10.2949	23	[729][M+1]2+		unknown	-7.28656	8.3e-08	330000	2410000	491208	197625	20.8029	53.5326	141799	57049.3	5.89	2.37	-0.343685
4205	1019.78	1019.78	1019.78	10.2861	10.1338	10.291	12		[M+2Na-H]+ 974.818	unknown	-52.5566	7.37835e-08	21200	1110000	246653	77920.9	22.4736	142.318	71202.4	22493.8	6.4	2.02	-0.0385683
3424	667.257	667.254	667.259	5.93668	5.92453	5.96933	34		[M+H]+ 666.25	unknown	-22.2804	7.2e-08	109000	2420000	532003	105952	21.5232	70.8653	153576	30585.8	6.34	1.26	-0.0581285
3694	789.337	789.335	789.34	6.89965	6.88455	6.9167	20	[622][M]3+		unknown	-10.3107	7.09002e-08	166000	1710000	341728	95724.3	18.7902	52.1621	98648.4	27633.2	5.78	1.62	-0.166102
4144	972.954	972.95	972.958	9.29415	9.27853	9.30537	33			unknown	-4.07233	6.08584e-08	498000	2030000	311663	108756	15.0744	22.2563	89969.3	31395.1	4.43	1.55	-0.464687
3921	838.628	838.625	838.63	6.69543	6.67782	6.7201	44			unknown	-1.83974	5.95481e-08	1150000	2120000	111395	229903	5.24995	20.1258	32156.9	66367.1	1.52	3.13	-1.75806
1910	405.198	405.197	405.2	3.33673	3.2851	3.38768	45	[260][M]+		unknown	-2.47301	5.61573e-08	4770000	11800000	1.63866e+06	1.87882e+06	13.9493	36.59	473039	542370	4.01	4.6	-1.97347
3915	837.291	837.289	837.293	6.69828	6.67782	6.7201	37	[660][M]+	[M+K]+ 798.327	unknown	-1.74801	5.57175e-08	6750000	11800000	733235	1.32698e+06	6.12047	19.7946	211667	383067	1.79	3.24	-1.94646
2306	457.161	457.159	457.162	6.24183	6.22678	6.25117	46		[M+2H-C6H10O4]2+ 1058.36	unknown	-1.6557	5.05002e-08	3130000	5180000	269221	601817	5.26099	21.0651	77717.4	173730	1.5	3.35	-2.09742
4146	973.456	973.454	973.459	9.29413	9.281	9.30502	17		[2M+2Na-H]+ 464.248	unknown	-5.99905	4.8266e-08	176000	1060000	187907	56053.4	16.753	33.9645	54244	16181.2	5.14	1.53	-0.292835
3955	844.953	844.95	844.955	6.69723	6.67762	6.7201	33	[667][M+1]3+		unknown	-2.42617	4.66617e-08	615000	1490000	116447	228073	7.62299	39.8572	33615.3	65838.9	2.25	4.41	-1.85851
1966	411.613	411.611	411.614	6.11802	6.10623	6.14563	29	[264][M+1]2+		unknown	-60.9908	4.48804e-08	20700	1260000	219549	19666.5	17.6777	88.7217	63378.4	5677.23	5.02	0.45	-0.00750219
2995	583.041	583.039	583.042	1.19763	1.19105	1.20647	22		[M+H]+ 582.034	unknown	-2.07842	4.37321e-08	802000	1670000	217235	153207	12.4126	18.9435	62710.4	44227.1	3.76	2.65	-1.54469
4169	987.315	987.312	987.319	6.61175	6.5938	6.63362	37	[720][M+1]+		unknown	-4.29967	4.19179e-08	724000	3110000	534924	168583	17.101	21.0082	154419	48665.8	4.96	1.56	-0.451755
3918	837.96	837.957	837.962	6.69576	6.67782	6.7201	38			unknown	-1.77866	4.12455e-08	5250000	9330000	643548	1.02874e+06	6.81456	19.5082	185776	296973	1.99	3.18	-1.89641
3454	682.22	682.217	682.223	6.49035	6.45505	6.49972	34		[M+H-HCOOH]+ 727.218	unknown	-8.59866	3.87224e-08	263000	2260000	524562	119912	21.7576	38.1466	151428	34615.5	6.7	1.53	-0.199739
4440	1242.21	1242.2	1242.21	6.69047	6.6693	6.7115	36	[769][M]2+		unknown	-4.85312	3.78639e-08	419000	2030000	388471	334829	18.3187	70.241	112142	96656.7	5.52	4.76	-1.0077
2918	563.73	563.728	563.732	6.10501	6.09353	6.13807	28			unknown	3.47249	3.78639e-08	1960000	564000	91323.3	376697	16.7873	19.6913	26362.8	108743	4.67	19.3	7.25179
3198	620.237	620.235	620.239	6.69107	6.67357	6.7115	37	[507][M+1]2+		unknown	-2.43786	3.78639e-08	551000	1340000	120116	186617	8.86121	31.8911	34674.4	53871.8	2.58	4.01	-1.70025
3886	827.181	827.178	827.183	1.1885	1.18277	1.19348	23			unknown	-9.7044	3.63976e-08	894000	8670000	1.55565e+06	322922	17.1545	35.6024	449078	93219.6	5.18	1.07	-0.123638
276	137.023	137.023	137.024	6.18179	6.16695	6.19987	46		[M+3Na-H]2+ 206.093	unknown	-4.37287	3.4e-08	2180000	9510000	2.12752e+06	585328	20.5642	25.169	614161	168970	6.46	1.78	-0.528164
3594	746.008	746.006	746.011	5.7699	5.7438	5.79852	34	[598][M]3+		unknown	-3.98533	3.4e-08	680000	2710000	533395	466256	19.2774	56.3847	153978	134596	5.68	4.96	-1.29565
3917	837.625	837.623	837.628	6.6956	6.67782	6.7201	39			unknown	-1.77636	3.00728e-08	7790000	13800000	714067	1.43925e+06	5.18524	18.4673	206133	415475	1.49	3	-1.75516
2825	543.022	543.021	543.025	1.17826	1.16957	1.18847	22			unknown	-2.34797	2.88398e-08	645000	1510000	204987	105818	13.8067	16.0176	59174.8	30547.1	3.91	2.02	-1.11381
3195	619.987	619.985	619.989	6.69539	6.67357	6.71672	46			unknown	-1.84229	2.78928e-08	2470000	4560000	360099	510501	7.75537	20.3869	103952	147369	2.28	3.23	-1.87951
3597	746.342	746.341	746.345	5.77168	5.7438	5.79952	36	[598][M+1]3+		unknown	-4.55962	2.72929e-08	665000	3030000	577225	528330	19.034	59.9939	166631	152516	5.49	5.03	-1.13392
1962	411.111	411.11	411.113	6.11802	6.10715	6.14642	37	[264][M]2+	[M+H+K]2+ 782.259	unknown	-5.70441	2.61545e-08	617000	3520000	580872	186013	16.1759	33.7141	167683	53697.4	4.77	1.53	-0.305091
2377	469.097	469.095	469.099	3.272	3.21312	3.3321	46	[344][M]+	[M+H]+ 468.089	unknown	-5.78615	2.59002e-08	5270000	30500000	5.40226e+06	2.75885e+06	17.7872	46.8735	1.5595e+06	796410	5.12	2.61	-0.476747
4117	948.993	948.992	948.995	9.68746	9.61667	9.70543	14		[M+2Na-H]+ 904.03	unknown	-50.0569	2.54646e-08	19000	949000	177057	49845	19.4644	151.895	51112	14389	5.39	1.52	-0.0303729
3598	746.677	746.675	746.679	5.76746	5.7438	5.79852	26	[598][M+2]3+		unknown	-5.24223	2.53856e-08	335000	1760000	355061	308113	20.1753	68.9428	102497	88944.7	5.83	5.06	-0.988831
2303	456.659	456.658	456.661	6.24197	6.22678	6.25117	46		[M+2H]2+ 911.303	unknown	-1.66097	2.47637e-08	7420000	12300000	568942	1.36232e+06	4.69001	19.9446	164239	393267	1.33	3.19	-1.98072
1836	392.13	392.128	392.132	1.38812	1.37523	1.40337	30			unknown	-1.89002	2.35924e-08	438000	828000	71317.7	76459.5	8.53693	17.8415	20587.7	22071.9	2.49	2.66	-1.57201
4066	912.31	912.308	912.313	6.24173	6.2227	6.25117	46	[693][M]+	[M+H]+ 911.303	unknown	-1.90844	2.35049e-08	2220000	4240000	356774	492515	8.66829	23.3153	102992	142177	2.43	3.35	-1.87722
4441	1242.46	1242.45	1242.46	6.69027	6.6693	6.7115	37	[770][M]2+		unknown	-4.55655	2.2e-08	600000	2730000	464454	428048	16.6223	60.8182	134076	123567	4.9	4.52	-1.0193
2386	470.099	470.098	470.102	3.26909	3.20303	3.33622	36	[344][M+1]+		unknown	-15.4545	2.18584e-08	262000	4060000	812927	335421	19.6148	95.134	234672	96827.7	5.79	2.39	-0.156351
4105	943.247	943.244	943.25	9.68977	9.61958	9.70675	42	[703][M]2+		unknown	-4.76138	2.1e-08	806000	3840000	599907	290576	16.5546	35.5682	173178	83882.1	4.52	2.19	-0.500641
4067	913.313	913.311	913.316	6.23773	6.22395	6.24708	36	[693][M+1]+		unknown	-1.95529	2.03512e-08	705000	1380000	153269	174245	10.9789	25.3892	44245	50300.3	3.21	3.65	-2.04495
237	131.034	131.033	131.034	1.6374	1.62093	1.64877	23			unknown	-72.866	1.88257e-08	30200	2200000	468039	88921	20.9963	141.771	135111	25669.3	6.13	1.17	-0.0160358
4442	1242.71	1242.7	1242.71	6.69022	6.6693	6.71575	36	[769][M+1]2+		unknown	-4.37039	1.88257e-08	559000	2440000	414088	380506	16.6185	62.9132	119537	109843	4.89	4.5	-1.05993
3931	839.964	839.962	839.967	6.69723	6.67357	6.7201	35		[M+Na]+ 816.975	unknown	-2.29862	1.8148e-08	1330000	3060000	200474	373261	6.50817	28.6418	57871.9	107751	1.89	3.53	-1.57544
3956	845.286	845.284	845.289	6.69672	6.67317	6.72453	30	[667][M+2]3+		unknown	-3.30613	1.8148e-08	335000	1110000	69274.8	171509	6.24485	50.7835	19997.9	49510.3	1.81	4.47	-1.36305
2926	567.806	567.805	567.808	8.28555	8.26743	8.30868	27	[450][M]2+		unknown	-6.50145	1.77602e-08	435000	2830000	446356	188858	16.6353	40.4498	128852	54518.6	4.55	1.93	-0.315175
2148	439.101	439.1	439.103	6.74282	6.70812	6.77823	46	[303][M]+		unknown	-2.62373	1.73691e-08	7670000	20100000	3.18709e+06	1.19749e+06	15.6582	16.6074	920034	345685	4.57	1.72	-0.932846
4296	1087.36	1087.36	1087.37	6.70177	6.68652	6.7269	36	[741][M]3+		unknown	-5.84374	1.73266e-08	397000	2320000	403731	149600	17.3675	37.1015	116547	43185.8	5.03	1.86	-0.351007
3570	728.227	728.225	728.231	6.50261	6.4721	6.518	46	[594][M]+	[M+H]+ 727.218	unknown	-7.70257	1.7e-08	2690000	20700000	3.55481e+06	578965	17.2651	20.5723	1.02618e+06	167133	4.95	0.807	-0.133955
4443	1242.96	1242.95	1242.96	6.69027	6.66488	6.7115	35	[770][M+1]2+		unknown	-5.80336	1.62409e-08	301000	1740000	301861	292043	16.9017	76.6602	87139.8	84305.5	5	4.83	-0.846093
4107	943.498	943.495	943.501	9.68863	9.61958	9.70968	44	[704][M]2+		unknown	-4.36686	1.61316e-08	939000	4100000	635704	321291	15.9398	34.3158	183512	92748.8	4.47	2.26	-0.568376
1571	348.07	348.069	348.072	6.74282	6.70812	6.78087	46	[204][M]+		unknown	-2.66152	1.61023e-08	8780000	23400000	3.43675e+06	1.31917e+06	14.653	15.7308	992104	380812	4.25	1.63	-0.857219
3189	619.235	619.233	619.237	6.69535	6.67357	7.06207	45		[M+2H]2+ 1236.45	unknown	-1.8538	1.61023e-08	36900000	68500000	5.3206e+06	7.08195e+06	7.69214	19.0407	1.53592e+06	2.04438e+06	2.24	2.99	-1.73746
4292	1086.7	1086.69	1086.7	6.70418	6.68205	6.73367	46			unknown	-4.28349	1.57145e-08	1020000	4360000	712141	250701	15.9877	25.7168	205577	72371.1	4.72	1.66	-0.465217
4109	943.748	943.745	943.751	9.68937	9.61958	9.70675	39	[703][M+1]2+		unknown	-4.79479	1.41337e-08	675000	3240000	515881	261833	16.4679	38.4932	148922	75584.6	4.6	2.34	-0.526724
1837	392.138	392.137	392.139	6.11562	6.10623	6.14563	45		[M+2H]2+ 782.259	unknown	-5.62103	1.41337e-08	1830000	10300000	1.40212e+06	306198	13.141	17.2663	404758	88391.7	3.93	0.859	-0.197184
3912	833.638	833.636	833.641	6.69515	6.67357	6.7201	43	[659][M+2]3+		unknown	-1.99689	1.39275e-08	909000	1820000	120754	212252	6.60674	24.5081	34858.6	61271.8	1.92	3.37	-1.75705
3194	619.736	619.734	619.738	6.69535	6.67357	6.71575	43	[507][M]2+	[M+2H]2+ 1237.46	unknown	-1.85437	1.33142e-08	7200000	13300000	985783	1.40556e+06	7.29411	19.1669	284571	405750	2.13	3.04	-1.75326
4006	858.273	858.27	858.276	6.56182	6.53857	6.57887	36	[677][M+1]+		unknown	-6.71726	1.32258e-08	549000	3690000	577197	128053	16.1186	22.094	166622	36965.8	4.52	1	-0.179601
2321	457.662	457.661	457.663	6.23976	6.22818	6.24708	38			unknown	-1.74016	1.22868e-08	814000	1420000	84542.2	167661	5.87635	22.2288	24405.2	48399.5	1.72	3.42	-2.04405
3201	620.296	620.293	620.298	14.0532	14.0243	14.2119	23			unknown	-63.4976	1.21714e-08	100000	6350000	1.07555e+06	148983	17.8483	106.521	310484	43007.8	4.89	0.677	-0.0107323
2378	469.097	469.096	469.099	1.43146	1.4131	1.56027	32		[M+H]+ 468.091 [M+2K]2+ 860.279	unknown	-6.35241	1.18711e-08	1490000	9470000	1.66866e+06	760706	17.6946	46.7401	481702	219597	5.09	2.32	-0.386144
2684	512.634	512.632	512.635	6.60947	6.58897	6.62502	34		[M+H+K]2+ 985.303	unknown	-3.17102	1.18626e-08	571000	1810000	227260	56669.1	12.9556	10.0996	65604.4	16358.9	3.62	0.903	-0.459257
138	113.06	113.059	113.06	6.07337	6.022	6.11945	46			unknown	-2.03776	1.08396e-08	1840000	3760000	664399	426098	16.6608	23.3511	191795	123004	5.1	3.27	-2.02238
3193	619.486	619.484	619.487	6.69558	6.67357	6.71575	43			unknown	-1.87358	1.08259e-08	18400000	34400000	2.4433e+06	3.55439e+06	7.11426	19.307	705319	1.02606e+06	2.05	2.98	-1.69556
4453	1257.66	1257.66	1257.66	9.68817	9.61958	9.70675	17			unknown	-17.9034	1.06992e-08	66000	1180000	218561	90345.5	18.8113	101.559	63093.2	26080.5	5.34	2.21	-0.124438
3187	618.984	618.982	618.986	6.69527	6.67357	6.71672	45		[M+2H]2+ 1235.95	unknown	-1.85064	1.06992e-08	54700000	101000000	7.48338e+06	1.03037e+07	7.37271	18.9368	2.16027e+06	2.97443e+06	2.13	2.94	-1.70491
109	106.05	106.041	106.05	6.18158	6.16267	6.37882	35		[M+2H-H20]2+ 228.108	unknown	-13.1412	1.01739e-08	70100	921000	206879	189370	20.9586	135.446	59720.9	54666.4	6.48	5.93	-0.453162
2867	554.181	554.179	554.183	6.40423	6.37025	6.4146	34	[436][M+1]+		unknown	-17.2129	1e-08	94600	1630000	337734	64127.2	19.7206	66.5465	97495.5	18511.9	5.99	1.14	-0.0690614
4298	1087.7	1087.69	1087.7	6.6988	6.68205	6.72608	29	[741][M+1]3+		unknown	-43.2874	1e-08	25600	1110000	192822	38363.5	17.4963	101.541	55662.8	11074.6	5.02	0.998	-0.0232164
1380	320.182	320.181	320.183	5.51638	5.46708	5.60537	47	[168][M]+		unknown	-2.78974	1e-08	3080000	8580000	1.08409e+06	730171	12.9003	22.1839	312949	210782	3.65	2.46	-0.997252
1537	342.092	342.091	342.093	6.61095	6.5938	6.62932	33			unknown	-3.42671	9.86914e-09	492000	1690000	190596	84967.4	11.6186	16.7118	55020.4	24528	3.26	1.45	-0.507206
3949	843.395	843.392	843.398	6.80333	6.78345	6.82343	34	[665][M+1]3+		unknown	-4.73194	9.78662e-09	576000	2730000	479343	232004	17.1475	37.9508	138374	66973.9	5.07	2.46	-0.566398
3576	729.23	729.227	729.233	6.50303	6.4721	6.51373	43	[594][M+1]+		unknown	-8.60889	9.55158e-09	704000	6060000	942359	162757	15.7246	21.4114	272035	46983.9	4.49	0.775	-0.108527
3186	618.733	618.732	618.735	6.69547	6.67357	7.06743	46			unknown	-1.86447	9.55158e-09	46500000	86800000	6.39295e+06	8.89547e+06	7.30973	19.0553	1.84548e+06	2.5679e+06	2.13	2.96	-1.70116
2927	568.307	568.306	568.309	8.28471	8.27247	8.30433	24	[450][M+1]2+		unknown	-16.755	8.87674e-09	105000	1770000	293116	122497	17.6772	76.1241	84615.2	35361.9	4.79	2	-0.120777
2747	526.186	526.184	526.188	5.78478	5.76078	5.80815	46	[417][M+1]+		unknown	-13.9928	8.10179e-09	1530000	21400000	2.88871e+06	275289	13.0977	18.8457	833899	79469.1	3.91	0.372	-0.0332433
1957	410.012	410.012	410.014	1.23802	1.22102	1.24242	20			unknown	-8.02723	7.51126e-09	170000	1360000	244305	88027.1	19.1588	49.4485	70524.7	25411.2	5.18	1.86	-0.245822
3954	844.618	844.616	844.621	6.69543	6.67357	6.72453	34	[667][M]3+	[3M+Na+3K-H]3+ 798.327	unknown	-2.78614	7.51126e-09	475000	1320000	119150	192141	8.86799	43.3285	34395.6	55466.3	2.6	4.2	-1.54256
1674	365.624	365.62	365.626	6.39518	6.35883	6.50735	42	[225][M]2+	[M+2H]2+ 729.234	unknown	-3.42802	7.21332e-09	1110000	3820000	675609	324493	17.5158	28.9106	195032	93673.2	5.11	2.45	-0.837161
2546	494.161	494.16	494.163	6.61353	6.5938	6.63478	46	[384][M+1]2+		unknown	-3.53077	7.06328e-09	1520000	5380000	681813	286061	12.8643	18.2949	196822	82578.8	3.66	1.54	-0.52485
1875	398.654	398.652	398.655	6.02424	6.01432	6.0607	34		[M+Na]+ 375.66	unknown	-6.623	7.05179e-09	321000	2130000	399794	141829	18.0081	41.2584	115411	40942.6	5.42	1.92	-0.315687
2082	429.64	429.639	429.642	6.5639	6.53857	6.58297	46	[287][M+1]2+		unknown	-4.91068	7e-09	1380000	6770000	876633	256431	13.165	17.9383	253062	74025.1	3.74	1.09	-0.271132
2074	429.139	429.137	429.141	6.56348	6.53857	6.58747	46	[287][M]2+	[M+2H]2+ 856.263	unknown	-4.92224	6.79208e-09	3410000	16800000	2.20772e+06	643522	13.4979	17.827	637315	185769	3.8	1.11	-0.274284
4111	944	943.997	944.002	9.68757	9.61958	9.70543	30	[704][M+1]2+		unknown	-6.23749	6.45442e-09	295000	1840000	318521	177671	17.3107	54.7987	91949.1	51289.2	4.99	2.78	-0.464408
3952	843.729	843.726	843.732	6.80133	6.78298	6.81935	30	[665][M+2]3+		unknown	-5.18244	6.20421e-09	364000	1880000	343987	174991	17.5482	46.5368	99300.5	50515.5	5.27	2.68	-0.55325
273	136.076	136.075	136.076	5.74129	5.44672	5.90827	42		[M+3H-C4H8]3+ 461.258	unknown	-1.81102	5.93935e-09	2340000	4240000	410333	517860	9.42738	20.9834	118453	149493	2.79	3.53	-2.12492
2153	440.104	440.103	440.106	6.74118	6.71237	6.77653	46	[303][M+1]+		unknown	-3.05149	5.89257e-09	1150000	3510000	551645	226262	15.8193	20.7106	159246	65316.2	4.54	1.86	-0.780265
1718	374.13	374.129	374.131	1.40104	1.38965	1.41828	18		[M+2H-NH3]2+ 763.281	unknown	-10.9188	5.3442e-09	51900	567000	117066	116271	21.2805	138.838	33794	33564.6	5.97	5.92	-0.544926
3345	647.116	647.114	647.119	1.2224	1.20738	1.22878	45			unknown	2.93368	5e-09	3710000	1260000	301000	558783	23.2038	14.9541	86891.1	161307	6.88	12.8	8.13658
802	244.079	244.079	244.08	1.20872	1.20302	1.21458	43		[M+H-CH3]+ 258.089	unknown	2.46682	5e-09	4690000	1900000	427816	876170	21.0524	18.9742	123500	252928	6.49	13.3	8.44165
3256	628.972	628.971	628.974	6.69502	6.67357	6.71575	34	[521][M+1]2+		unknown	-2.82502	5e-09	594000	1680000	152266	237119	8.85694	40.1282	43955.3	68450.5	2.62	4.08	-1.47977
3377	655.228	655.226	655.231	5.97258	5.9565	6.00263	43	[548][M+1]+		unknown	-9.86696	4.537e-09	973000	9600000	1.22854e+06	244179	12.3461	26.308	354650	70488.4	3.7	0.735	-0.0835616
4103	942.997	942.994	942.999	9.68817	9.61958	9.70675	27		[M+K]+ 904.03	unknown	-8.0555	4.13243e-09	203000	1640000	265866	132501	16.453	57.4563	76748.9	38249.7	4.69	2.34	-0.299192
3946	843.061	843.058	843.064	6.80263	6.78298	6.82365	33	[665][M]3+		unknown	-5.7081	4e-09	394000	2250000	386291	210778	16.9117	46.5694	111513	60846.3	4.96	2.71	-0.498274
3124	609.571	609.569	609.572	11.4144	11.3299	11.508	46	[492][M]2+		unknown	2.85855	4e-09	13400000	4670000	762160	3.02593e+06	16.7388	20.893	220017	873511	4.71	18.7	8.05765
1666	364.618	364.616	364.619	6.50381	6.4721	6.5223	46	[222][M]2+	[M+2H]2+ 727.218	unknown	-5.97167	3.94393e-09	7270000	43400000	5.70433e+06	1.39812e+06	13.3778	18.1858	1.6467e+06	403601	3.79	0.929	-0.188443
2103	433.093	433.092	433.094	1.17762	1.16228	1.18143	46		[M+Na+NaCOOH]+ 342.116	unknown	-3.50881	3.84593e-09	1810000	6340000	930535	365081	14.9642	19.7841	268622	105390	4.24	1.66	-0.585311
3127	609.821	609.82	609.823	11.4144	11.334	11.503	46	[493][M]2+		unknown	2.7991	3.7093e-09	17900000	6410000	988524	3.91058e+06	16.1097	20.3323	285362	1.12889e+06	4.45	17.6	7.70566
3941	841.708	841.706	841.711	8.50437	8.48833	8.5424	25	[663][M+2]3+		unknown	-4.11917	3.67281e-09	492000	2030000	250222	123219	12.3773	25.3606	72232.9	35570.4	3.56	1.75	-0.474796
3128	610.072	610.07	610.074	11.4144	11.3299	11.503	46	[492][M+1]2+		unknown	2.81187	3.63582e-09	13600000	4840000	797589	3.05961e+06	17.086	20.6352	230244	883232	4.76	18.3	8.0479
2545	493.66	493.659	493.662	6.61353	6.5938	6.63493	46	[384][M]2+	[M+2H]2+ 985.303	unknown	-3.64136	3.63582e-09	3070000	11200000	1.30741e+06	630609	11.8837	19.3244	377418	182041	3.38	1.63	-0.514814
3246	628.22	628.218	628.222	6.69552	6.67357	6.71575	39	[518][M]2+		unknown	-2.04755	3.58518e-09	2060000	4220000	324123	447822	7.51357	22.0783	93566.3	129275	2.22	3.07	-1.58804
3253	628.471	628.469	628.473	6.6954	6.67357	6.7201	36	[521][M]2+		unknown	-2.16201	3.13085e-09	2290000	4950000	366005	520707	7.30307	22.1679	105656	150315	2.13	3.04	-1.47649
1425	327.21	327.209	327.212	7.03728	6.9104	7.05738	25		[M+H]+ 326.205 [2M+3H]3+ 489.313	unknown	1.8909	3.08516e-09	4220000	2230000	264132	671683	11.8136	15.2269	76248.2	193898	3.42	8.69	5.72678
1669	365.119	365.118	365.121	6.50368	6.4721	6.518	46	[222][M+1]2+		unknown	-5.9238	3e-09	2620000	15500000	2.03191e+06	461379	13.2134	16.7582	586561	133189	3.79	0.86	-0.180824
2724	523.019	523.018	523.022	1.17532	1.16543	1.18202	21		[M+K]+ 484.057	unknown	-3.75762	2.84713e-09	316000	1190000	194974	99400	16.4316	28.9642	56284	28694.3	4.74	2.42	-0.72562
1968	412.559	412.558	412.561	6.75905	6.72535	6.78512	46	[266][M]2+		unknown	-2.42502	2.73545e-09	2160000	5230000	735055	431189	14.4143	20.8901	212192	124474	4.06	2.38	-1.19975
4082	927.259	927.256	927.263	1.30327	1.29465	1.30975	46	[698][M]+		unknown	2.66195	2.73545e-09	15000000	5640000	710361	2.89135e+06	12.3094	19.2223	205063	834662	3.64	14.8	6.64307
4050	894.467	894.466	894.469	9.56588	9.52792	9.57907	14			unknown	-4.08915	2.7222e-09	278000	1140000	176317	143758	15.819	51.6515	50898.2	41499.3	4.47	3.65	-0.930659
3255	628.721	628.719	628.723	6.695	6.67357	6.7201	37	[518][M+1]2+		unknown	-2.14695	2.7222e-09	1590000	3420000	260572	370552	7.53457	23.8514	75220.7	106969	2.2	3.13	-1.53333
2784	535.188	535.186	535.19	5.97419	5.96033	6.0067	34			unknown	-17.1834	2.68809e-09	228000	3910000	541800	114848	13.951	48.5319	156404	33153.8	4	0.848	-0.0511712
3130	610.322	610.32	610.324	11.4144	11.334	11.503	46	[493][M+1]2+		unknown	3.02996	2.65346e-09	7840000	2590000	446410	1.67879e+06	17.9551	20.186	128867	484625	4.98	18.7	7.93452
3373	654.226	654.224	654.228	5.97009	5.95775	6.0067	46	[548][M]+	[M+H]+ 653.217	unknown	-12.9533	2.64254e-09	2760000	35800000	4.28187e+06	616002	11.8023	23.7172	1.23607e+06	177824	3.45	0.497	-0.0435277
4291	1086.36	1086.36	1086.36	6.70337	6.68205	6.72938	39			unknown	-4.75179	2.49535e-09	603000	2870000	406914	169024	13.8763	28.6151	117466	48793.1	4.1	1.7	-0.401621
3679	783.268	783.266	783.271	6.1172	6.10623	6.14563	46	[619][M]+	[M+H]+ 782.259	unknown	-8.12107	2.49535e-09	2480000	20200000	2.34508e+06	531146	11.2787	22.628	676967	153329	3.35	0.76	-0.1065
1969	413.061	413.06	413.062	6.75439	6.72513	6.78273	34	[266][M+1]2+		unknown	-7.22215	2.47408e-09	217000	1570000	305152	183191	20.4466	78.6868	88089.7	52882.6	5.63	3.38	-0.479896
2741	525.183	525.182	525.185	5.78814	5.7647	5.80815	46	[417][M]+	[M+H]+ 524.172	unknown	-15.6224	2.43283e-09	5910000	92300000	1.10347e+07	1.11911e+06	11.5911	20.0649	3.18545e+06	323059	3.45	0.35	-0.0264984
3910	832.971	832.968	832.973	6.6956	6.67357	6.71575	41	[659][M+1]+		unknown	-1.95676	2.22132e-09	6220000	12200000	868114	1.18487e+06	7.06767	19.4777	250603	342042	2.06	2.81	-1.53452
3116	608.565	608.564	608.567	5.72398	5.70162	5.75353	32			unknown	-71.7749	2.16605e-09	15000	1080000	144162	42668.5	13.6189	145.214	41615.9	12317.3	3.86	1.14	-0.0159483
4293	1087.03	1087.03	1087.03	6.70407	6.68205	6.73367	46			unknown	-4.21413	1.67113e-09	895000	3770000	544281	227569	14.2941	26.5594	157120	65693.5	4.17	1.74	-0.475326
1564	346.59	346.589	346.591	5.97451	5.96033	6.0067	34	[202][M]2+	[M+H+K]2+ 653.217	unknown	-8.06059	1.65848e-09	489000	3940000	474695	130043	11.6468	30.2271	137033	37540	3.48	0.952	-0.129711
3911	833.304	833.302	833.307	6.69588	6.67357	6.71575	43	[659][M+2]3+		unknown	-1.90505	1.65848e-09	2690000	5130000	295705	495209	5.73116	19.042	85362.7	142954	1.66	2.79	-1.53245
1725	375.608	375.606	375.609	6.50295	6.47633	6.51347	34	[228][M]2+	[M+H+Na]2+ 727.218	unknown	-8.07681	1.4315e-09	326000	2630000	348820	77366	13.0286	22.0552	100696	22333.6	3.82	0.848	-0.120196
3030	589.681	589.68	589.683	5.54198	5.48468	5.61705	33			unknown	-192.365	1.381e-09	75500	14500000	1.90109e+06	80189.2	12.868	97.6147	548798	23148.6	3.78	0.159	-0.000835267
1916	406.145	406.145	406.147	5.78964	5.7647	5.81152	34		[M+Na]+ 383.158	unknown	-35.7907	1.34905e-09	151000	5410000	618627	72350.8	11.108	47.7752	178582	20885.9	3.3	0.386	-0.0110833
3908	832.303	832.301	832.306	6.69527	6.67357	6.71575	39		[2M+3Na-H]2+ 798.327	unknown	-1.98114	1.15673e-09	16700000	33000000	2.39415e+06	3.17099e+06	7.19514	19.9145	691131	915387	2.1	2.77	-1.4989
514	187.058	187.051	187.058	1.26408	1.25738	1.44395	30		[M+K]+ 148.098 [M+H-CO2]+ 230.04	unknown	1.6295	1.06413e-09	1410000	862000	103808	200588	11.8941	14.5773	29966.8	57904.7	3.48	6.72	5.39094
3939	841.374	841.372	841.377	8.50363	8.48632	8.53823	39	[663][M+1]3+		unknown	-3.53722	1.06413e-09	797000	2820000	320367	204206	11.1576	25.278	92481.9	58949.2	3.28	2.09	-0.646376
3685	784.271	784.268	784.274	6.11787	6.10623	6.14642	38	[619][M+1]+		unknown	-8.09683	1.06413e-09	788000	6380000	683415	170685	10.5056	22.9289	197285	49272.6	3.09	0.772	-0.106419
3926	839.296	839.293	839.298	6.69947	6.67357	6.72453	36	[660][M+2]+		unknown	-1.97604	1.06413e-09	2070000	4080000	272111	393658	6.47606	20.0992	78551.7	113639	1.92	2.78	-1.49161
3231	624.729	624.727	624.731	6.6954	6.67357	6.71575	40			unknown	-2.05368	9.11763e-10	2060000	4230000	274804	370516	6.42023	17.8894	79329.1	106959	1.87	2.53	-1.3078
2642	504.65	504.648	504.652	6.60925	6.59168	6.61577	31		[M+H+Na]2+ 985.303	unknown	-3.97098	8.14898e-10	331000	1320000	136484	61427.7	10.4017	17.5333	39399.6	17732.7	2.99	1.35	-0.38889
4099	936	935.997	936.003	6.70389	6.69592	6.72107	28		[M+K]+ 897.038	unknown	2.26501	7.73959e-10	2120000	937000	206667	378934	21.8555	17.6351	59659.7	109389	6.36	11.7	8.18795
3262	629.723	629.722	629.725	6.68682	6.6693	6.71575	17	[518][M+2]2+		unknown	-9.52887	7.73959e-10	61800	589000	93053.5	67827.4	15.8653	89.3323	26862.2	19580.1	4.56	3.32	-0.352527
3907	831.969	831.966	831.971	6.6956	6.67357	6.71575	41	[659][M]+		unknown	-2.01589	7.42418e-10	13700000	27700000	1.95825e+06	2.60157e+06	7.01083	19.7385	565298	751008	2.04	2.71	-1.43747
3909	832.637	832.635	832.639	6.69543	6.67357	6.71575	40			unknown	-1.98981	7.42418e-10	11700000	23300000	1.61205e+06	2.21115e+06	6.82852	19.4179	465359	638305	1.99	2.74	-1.4646
1617	355.612	355.611	355.614	6.50612	6.47633	6.51697	34	[212][M]2+	[M+2H-H20]2+ 727.218	unknown	-35.8603	7.0418e-10	46500	1670000	227090	37916.5	13.8385	79.439	65555.3	10945.5	3.93	0.656	-0.0185523
3929	839.63	839.628	839.633	6.69771	6.67357	6.7201	36			unknown	-1.99337	6.32284e-10	2280000	4550000	304207	418474	6.59166	19.6394	87817	120803	1.93	2.65	-1.41632
1578	349.073	349.072	349.074	6.73867	6.70812	6.77823	38	[204][M+1]+		unknown	-3.61783	5.38457e-10	644000	2330000	376168	197301	16.2585	34.5019	108590	56955.9	4.66	2.45	-0.764003
3228	624.479	624.477	624.481	6.695	6.67357	6.7201	35	[513][M]2+		unknown	-2.2038	5.04111e-10	2560000	5650000	365116	535908	6.44125	21.2767	105400	154703	1.87	2.74	-1.30093
3937	841.04	841.038	841.042	8.50362	8.48833	8.53823	25	[663][M]3+		unknown	-3.97478	4.85665e-10	535000	2130000	230845	132550	10.6771	23.9623	66639.3	38264	3.14	1.8	-0.494462
3233	624.979	624.977	624.981	6.69515	6.67357	7.05757	38	[513][M+1]2+		unknown	-2.53565	4.85665e-10	953000	2420000	197010	235198	8.14149	24.5405	56872	67895.9	2.35	2.81	-1.16662
1739	377.156	377.132	377.157	5.75763	5.74175	5.93327	33	[229][M+1]+		unknown	1.96633	4.61173e-10	1880000	957000	182820	293870	19.3106	15.4535	52775.7	84833	5.51	8.86	7.12247
1379	320.124	320.123	320.125	5.89008	5.8715	5.92433	32		[M+2H-COCH2]2+ 680.259	unknown	-6.96994	4.54793e-10	173000	1210000	273147	179000	21.1577	71.4629	78850.9	51672.9	6.53	4.28	-0.628648
1902	403.126	403.125	403.128	6.11442	6.10505	6.14563	32		[M+H+Na]2+ 782.259	unknown	-22.6649	4.54793e-10	63100	1430000	151430	42536.5	10.6215	78.8043	43714.2	12279.2	3.06	0.858	-0.0383396
3688	785.274	785.271	785.275	6.11462	6.10602	6.14527	31	[619][M+2]+		unknown	-71.3695	4.54793e-10	20100	1440000	137918	22962.5	9.39622	105.253	39813.5	6628.69	2.77	0.461	-0.00648305
179	120.044	120.044	120.045	5.7927	5.76078	6.04285	41			unknown	-16.3059	4.06033e-10	647000	10500000	972494	167778	9.0793	26.4624	280735	48433.2	2.66	0.459	-0.0298881
1287	308.159	308.158	308.16	5.73521	5.71112	5.76103	22			unknown	-10.3338	3.79247e-10	276000	2850000	347345	112546	12.4629	39.3791	100270	32489.4	3.51	1.14	-0.115001
1729	376.154	376.153	376.155	5.76441	5.74465	5.79847	50	[229][M]+		unknown	1.74376	3.67674e-10	11700000	6720000	900552	1.60534e+06	13.5791	13.5956	259967	463422	3.87	6.89	5.53093
2215	448.112	448.111	448.114	6.56445	6.54298	6.5819	34		[M+H+K]2+ 856.263	unknown	-5.52572	3.67674e-10	320000	1770000	164899	42570.4	9.33711	13.3947	47602.2	12289	2.69	0.695	-0.153701
898	256.063	256.062	256.064	6.5034	6.47633	6.51267	34			unknown	-8.74447	3.51466e-10	232000	2030000	230413	72388.5	11.509	29.0614	66514.5	20896.8	3.28	1.03	-0.125385
2041	425.061	425.043	425.063	1.18233	1.17568	1.22262	28			unknown	-2.95652	3.43693e-10	837000	2470000	288278	173797	12.2182	20.9171	83218.8	50171	3.36	2.03	-0.786479
261	134.081	134.081	134.082	1.28213	1.27385	1.28922	40		[M+H-CH3]+ 148.098	unknown	-5.32598	3.35234e-10	615000	3270000	430099	240208	12.9758	35.3747	124159	69342.1	3.79	2.12	-0.419538
4370	1191.34	1191.34	1191.35	1.38645	1.37715	1.39257	32		[M+K]+ 1152.38	unknown	2.70317	3.3037e-10	1870000	693000	232571	271890	30.8719	14.5364	67137.5	78487.9	9.69	11.3	10.5614
379	157.011	157.01	157.011	1.29817	1.28565	1.3075	46		[M+H]+ 156.003	unknown	-3.37646	3.01386e-10	6630000	22400000	3.65216e+06	1.9569e+06	16.0068	28.012	1.05429e+06	564909	4.71	2.52	-0.854185
4100	936.335	936.332	936.337	6.70395	6.69208	6.72515	15			unknown	2.3557	2.98521e-10	1090000	464000	117029	206567	25.2197	18.144	33783.4	59630.6	7.28	12.8	9.0908
1428	327.616	327.616	327.618	5.97419	5.96033	6.0067	34		[M+2H]2+ 653.217	unknown	-21.3321	2.83732e-10	147000	3130000	323812	83163.5	9.99032	57.1623	93476.4	24007.2	2.98	0.766	-0.0364987
4120	950.243	950.24	950.245	1.2982	1.29025	1.30828	21	[708][M+1]+		unknown	2.20776	2.5477e-10	1410000	639000	116128	178183	17.7699	12.7668	33523.2	51436.9	5.24	8.04	6.38426
4310	1094.35	1094.35	1094.36	6.70008	6.68205	6.7201	32	[743][M+1]3+		unknown	-6.60407	2.5477e-10	196000	1290000	170913	123123	13.0274	55.1582	49338.3	35542.6	3.81	2.75	-0.425185
3219	622.703	622.701	622.704	6.74206	6.72567	6.77645	46	[512][M]2+		unknown	3.76443	2.447e-10	7180000	1910000	216663	1.18371e+06	11.4957	16.0592	62545.2	341708	3.28	17.9	5.78298
4097	935.331	935.328	935.334	6.70373	6.69478	6.72515	28		[M+K]+ 896.372 [2M+2Na+K]3+ 1360.53	unknown	2.14895	2.3668e-10	2050000	956000	190989	356592	20.3763	17.1758	55133.9	102939	5.77	10.8	7.64093
3225	624.228	624.226	624.23	6.69556	6.67357	6.7201	38			unknown	-2.0563	2.22157e-10	2280000	4680000	302647	414766	6.3526	18.2434	87366.7	119733	1.87	2.56	-1.32024
3346	647.215	647.214	647.218	5.68115	5.6598	5.7283	34			unknown	-17.2076	1.83868e-10	101000	1740000	277988	112878	15.6082	85.9479	80248.1	32585.1	4.6	1.87	-0.109707
4503	1337.42	1337.42	1337.43	1.4011	1.38077	1.41093	37	[779][M]+	[M+Na+NH3]+ 1297.41	unknown	4.69406	1.75599e-10	2920000	621000	170933	447175	24.6786	14.9012	49344.2	129088	7.94	20.8	9.09294
1418	326.207	326.206	326.209	6.99035	6.9104	7.05895	53		[M+H-CH3]+ 340.226	unknown	2.23732	1.63158e-10	29000000	13000000	1.75661e+06	4.12127e+06	12.7735	13.985	507090	1.18971e+06	3.91	9.18	5.66927
2154	440.129	440.127	440.13	6.56393	6.53857	6.57747	34		[M+H+Na]2+ 856.263	unknown	-7.16449	1.63158e-10	231000	1660000	177932	49437.7	10.8924	22.1888	51364.4	14271.4	3.1	0.862	-0.134685
4201	1014.32	1014.32	1014.32	1.36388	1.35093	1.37293	45	[726][M+1]+		unknown	2.36907	1.30439e-10	5000000	2110000	543085	573805	23.3429	11.4786	156775	165643	7.42	7.84	8.12986
2957	575.159	575.157	575.161	6.40688	6.37392	6.4146	32		[M+Na]+ 552.17	unknown	-12.3199	1.30439e-10	75100	925000	145618	55605.7	15.3357	62.9127	42036.3	16052	4.54	1.74	-0.143999
3065	599.174	599.173	599.175	5.68342	5.65558	5.74045	20		[M+K]+ 560.207	unknown	-211.019	1.30439e-10	9220	1950000	265614	128063	13.9187	188.033	76676.1	36968.5	3.94	1.9	-0.00900459
1841	392.639	392.638	392.641	6.11434	6.10623	6.14527	36			unknown	-6.76052	1.30439e-10	576000	3890000	323038	139080	8.25131	25.8171	93253	40148.8	2.4	1.03	-0.161329
2139	437.629	437.627	437.63	1.2982	1.29025	1.30975	21	[299][M+1]2+		unknown	2.76259	1.24768e-10	1830000	663000	100320	129259	15.2475	7.19698	28959.8	37313.9	4.37	5.63	4.81846
3439	676.207	676.204	676.208	5.97548	5.96437	6.01103	32		[M+Na]+ 653.217	unknown	-31.0732	1.11842e-10	61600	1910000	227361	81702.4	12.0331	106.04	65633.5	23585.5	3.43	1.23	-0.0397961
1849	393.586	393.585	393.587	6.74005	6.71237	6.78273	41			unknown	-3.26607	9.6071e-11	853000	2780000	379183	237157	13.6525	29.2094	109461	68461.4	3.93	2.46	-0.838022
2841	547.165	547.163	547.166	5.78964	5.7647	5.81152	34		[M+Na]+ 524.172	unknown	-38.7694	9.5277e-11	95100	3690000	360393	81754.9	9.71012	68.2728	104037	23600.6	2.82	0.64	-0.0166156
4098	935.666	935.663	935.668	6.70398	6.69478	6.72515	35		[M+K]+ 896.704	unknown	2.11689	7.86811e-11	2730000	1290000	272468	443588	20.7674	15.7892	78654.8	128053	6.09	9.92	7.68351
2160	441.035	441.034	441.037	1.18202	1.17402	1.18462	21			unknown	-3.2329	3.88314e-11	381000	1230000	152830	98501.6	12.2735	26.5905	44118.3	28435	3.58	2.31	-0.792732
1915	406.135	406.134	406.137	6.56216	6.53857	6.57747	34		[M+2H-HCOOH]2+ 856.263	unknown	3.3271	3.67085e-11	4250000	1280000	199312	723785	15.0508	17.0985	57536.4	208939	4.5	16.4	6.66856
1641	360.15	360.149	360.16	1.20597	1.19952	1.51537	25		[M+H+NH3]+ 342.116	unknown	-5.66453	2.86855e-11	581000	3290000	399001	182411	12.5678	29.8661	115182	52657.6	3.5	1.6	-0.302805
1990	415.218	415.217	415.22	6.50398	6.49287	6.52197	14			unknown	2.77474	2.82806e-11	1130000	406000	114457	160898	29.2819	14.0192	33041	46447.2	8.13	11.4	9.11286
4194	1013.32	1013.31	1013.32	1.36288	1.35093	1.37293	45	[726][M]+	[M+Na+K-H]+ 952.372 [M+2Na-H]+ 968.346	unknown	2.36004	2.82806e-11	14600000	6190000	1.46601e+06	1.58481e+06	22.2944	10.8197	423200	457494	6.84	7.4	7.52562
563	197.1	197.1	197.101	5.72698	5.70857	5.76932	43	[48][M+1]+		unknown	-2.3277	2.82806e-11	838000	1950000	206508	215704	10.1795	25.0438	59613.8	62268.4	3.06	3.19	-1.48247
477	179.07	179.07	179.071	5.72799	5.70857	5.76932	46		[M+H]+ 178.063	unknown	-2.33729	2.33571e-11	1740000	4070000	369639	463727	8.98677	25.859	106706	133866	2.62	3.29	-1.48859
559	196.097	196.096	196.098	5.72799	5.70902	5.76932	46	[48][M]+	[M+H+NH3]+ 178.063	unknown	-2.31817	2.1987e-11	8280000	19200000	1.74831e+06	2.15193e+06	8.96025	24.9856	504694	621209	2.63	3.24	-1.47948
4531	1395.01	1395.01	1395.02	6.70673	6.69478	6.72515	14		[3M+Na+2K-H]2+ 896.704	unknown	3.97194	2.08702e-11	1320000	332000	173956	206052	52.7317	15.6776	50216.7	59482.1	15.1	17.9	15.7698
2284	454.097	454.096	454.099	1.40098	1.38965	1.69667	44		[M+H-CH4]+ 469.135	unknown	-5.25475	1.94713e-11	545000	2860000	332820	256365	11.4211	52.4671	96076.8	74006.2	3.36	2.59	-0.506777
281	137.06	137.059	137.06	5.7278	5.70857	5.76932	45		[M+H-COCH2]+ 178.063	unknown	-2.31691	1.94713e-11	1140000	2650000	220333	316504	8.14103	26.7003	63604.8	91366.7	2.4	3.45	-1.55337
3220	623.204	623.202	623.206	6.74008	6.72603	6.77645	46	[512][M+1]2+		unknown	3.83423	1.25675e-11	4380000	1140000	181562	674752	16.1859	15.219	52412.4	194784	4.58	17	6.3829
3692	787.186	787.184	787.189	1.26217	1.2529	1.27452	41		[M+Na]+ 764.198	unknown	1.81909	1.25675e-11	3830000	2100000	284618	587230	14.4066	15.4493	82162.2	169519	3.91	8.06	5.90715
4368	1176.37	1176.37	1176.38	1.3836	1.3764	1.39302	45	[759][M+1]+		unknown	3.00078	9.22523e-12	3270000	1090000	235650	337555	20.2027	9.86247	68026.4	97443.7	6.24	8.94	6.91528
2030	423.064	423.063	423.065	1.18273	1.17568	1.19198	46		[M+Na]+ 400.074	unknown	-2.86374	6.43687e-12	2930000	8400000	814903	593995	10.1412	21.1256	235242	171472	2.8	2.04	-0.790119
4118	949.24	949.237	949.244	1.30133	1.29025	1.30975	46	[708][M]+	[M+H]+ 948.233	unknown	2.27998	4.9907e-12	4340000	1900000	373467	475343	18.7316	11.2192	107811	137220	5.67	7.21	6.48982
3843	819.716	819.713	819.718	6.72882	6.70817	6.7419	17		[M+H-CH3]+ 833.736	unknown	-67.0838	4.9907e-12	19600	1320000	147779	125641	11.3723	198.898	42660.1	36269.4	3.24	2.76	-0.0411143
4369	1177.37	1177.37	1177.38	1.38643	1.37387	1.39197	13	[759][M+2]+		unknown	4.33674	4.61262e-12	1060000	244000	120923	110079	46.9361	10.3642	34907.6	31777.1	14.3	13	14.5891
2134	437.127	437.126	437.129	1.30056	1.2927	1.30975	46	[299][M]2+		unknown	2.41886	3.83995e-12	5330000	2200000	380381	364294	17.1829	6.8609	109806	105163	4.98	4.77	5.35911
2147	439.038	439.037	439.039	1.18097	1.17407	1.18715	42		[M+K]+ 400.074	unknown	-3.27517	2.22313e-12	1060000	3480000	363131	268903	10.6645	24.429	104827	77625.6	3.01	2.23	-0.735731
1618	356.1	356.099	356.102	1.25447	1.24622	1.26217	32		[M+2Na]2+ 666.222	unknown	2.40846	1.94587e-12	2230000	928000	141125	246805	15.3681	11.1455	40739.3	71246.6	4.39	7.68	5.42747
1728	376.108	376.105	376.11	6.49901	6.4721	6.51675	38	[228][M+1]2+		unknown	-5.24746	1.53124e-12	200000	1050000	129464	85104.5	11.9263	42.2037	37373.1	24567.5	3.56	2.34	-0.464078
1789	383.591	383.59	383.592	6.5034	6.47633	6.51267	34	[241][M]2+	[M+H+K]2+ 727.218	unknown	-7.00827	1.16018e-12	378000	2650000	231341	81801.2	8.83189	21.0894	66782.3	23614	2.52	0.89	-0.136982
2617	501.038	501.037	501.04	1.1882	1.18273	1.19495	46			unknown	-3.17893	3.23261e-14	2920000	9280000	804871	686854	8.64944	22.2719	232346	198278	2.5	2.14	-0.716476
2465	485.065	485.063	485.066	1.19065	1.18273	1.19738	46	[363][M]+	[M+H]+ 484.057	unknown	-3.0243	1.00721e-14	8910000	26900000	1.99243e+06	1.66833e+06	7.2441	17.8214	575164	481605	2.14	1.79	-0.635719
2476	486.068	486.066	486.07	1.18822	1.1822	1.19738	35	[363][M+1]+		unknown	-2.71797	1.00721e-14	1070000	2920000	191535	186958	6.55902	17.8779	55291.4	53970.1	1.89	1.85	-0.727088

## Sheet: LC neg unkown
		unknown features LC-MS negative mode
	mzmed	mzmin	mzmax	rtmed	rtmin	rtmax	npeaks	isotopes	adduct XCMS predicted	metabolite	fold change KO:WT	KO:WT Adjusted Pvalue	Median (WT)	Median (KO)	standard deviation WT	standard deviation KO	percent standard deviation WT	percent standard deviation KO	Standard Error WT	Standard Error KO	percent Standard Error WT	percent Standard Error KO	percent standard error KO:WT
1076	549.157	549.154	549.16	7.42782	7.41618	7.44355	47		[M+Cl]- 514.184	unknown	-1.79884	0.0509804	6620000	3680000	1.64577e+06	1.83171e+06	27.6531	43.6751	475092	528768	7.17	14.4	-4.95793
504	321.206	321.203	321.212	19.0484	19.0263	19.322	56	[60][M]-	[M-H+NaCOOH]- 254.225	unknown	-1.55545	0.0493345	1.17768e+07	7.5713e+06	6.02859e+06	3.57612e+06	53.7084	49.5373	1.7403e+06	1.03234e+06	14.8	13.6	-8.28634
128	164.836	164.827	164.837	27.3486	27.3386	27.3575	44			unknown	-1.09442	0.0490122	1990000	1820000	153299	185859	7.70858	10.3177	44253.6	53652.9	2.22	2.95	-3.09165
131	165.041	165.033	165.042	16.8939	16.8348	17.0464	60			unknown	1.34977	0.0483701	3450000	4660000	819728	1.4632e+06	24.3284	31.5623	236635	422390	6.86	9.07	11.3721
256	227.202	227.201	227.203	18.7304	18.6725	18.9276	57		[M+Cl]- 192.232 [M-H]- 228.209	unknown	-1.42392	0.0472546	7.04487e+06	4.94751e+06	3.94885e+06	1.71146e+06	55.0209	37.9708	1.13994e+06	494057	16.2	9.99	-9.4039
32	116.05	116.049	116.051	6.15992	6.1109	6.2155	42			unknown	1.29602	0.0459303	2.40947e+06	3.12272e+06	408179	503718	17.6519	16.9855	117831	145411	4.89	4.66	6.73199
1842	1276.45	1276.45	1276.46	7.75623	7.73997	7.77692	40			unknown	-1.45126	0.0426654	7.15415e+06	4.92962e+06	1.07251e+06	1.58123e+06	15.1044	29.8694	309607	456463	4.33	9.26	-4.85714
1068	546.074	546.07	546.077	5.79569	5.71685	5.85423	46	[156][M]2-		unknown	-1.75405	0.0426353	1.4568e+07	8.30532e+06	3.95574e+06	3.80503e+06	28.3915	38.6632	1.14192e+06	1.09842e+06	7.84	13.2	-5.00844
1123	567.138	567.136	567.142	18.7306	18.6725	18.9276	50		[M+Cl+NaCOOH]- 464.181 [M-H+NaCOOH]- 500.158 [M+Cl]- 532.169 [M-H]- 568.146	unknown	-1.16394	0.0402735	1850000	1590000	456839	360308	24.8978	24.4601	131878	104012	7.13	6.54	-7.16564
1749	1074.37	1074.36	1074.37	7.7703	7.75613	7.79348	47			unknown	-1.07703	0.0394653	2900000	2690000	480693	1.12926e+06	16.3621	35.1912	138764	325989	4.79	12.1	-11.2086
1127	567.658	567.654	567.659	6.70384	6.68812	6.71682	12	[167][M+1]2-		unknown	-1.64419	0.0390086	425805	258975	116370	125541	29.175	52.7587	33593.2	36240.5	7.89	14	-5.95759
1288	625.334	625.331	625.337	9.03707	9.02655	9.05085	54	[200][M]-		unknown	1.21901	0.0389054	6990000	8520000	1.79335e+06	1.3856e+06	23.3312	15.8228	517695	399987	7.41	4.7	8.76629
1750	1074.7	1074.7	1074.71	7.77257	7.75613	8.05193	49			unknown	1.03889	0.0389054	4310000	4470000	687467	1.62349e+06	15.427	33.0378	198455	468662	4.61	10.5	11.4298
1746	1068.71	1068.71	1068.72	7.77044	7.75613	8.05247	50			unknown	1.06135	0.0366282	4540000	4820000	938133	1.74259e+06	19.1866	32.0639	270816	503042	5.96	10.4	12.0304
216	204.085	204.084	204.087	6.15705	6.1109	6.22352	51	[18][M+1]-		unknown	1.24928	0.0366282	4.82283e+06	6.02507e+06	631571	1.02702e+06	13.5949	17.3675	182319	296474	3.78	4.92	6.20158
1108	560.644	560.634	560.647	5.29988	5.00293	5.58725	53			unknown	-1.7491	0.0365726	2.1295e+07	1.21748e+07	1.09364e+07	4.66218e+06	48.0431	33.9953	3.15708e+06	1.34586e+06	14.8	11.1	-6.04167
410	285.126	285.124	285.127	11.9945	11.9736	12.0161	53			unknown	-2.10582	0.0362377	4050000	1920000	1.4598e+06	948637	39.2977	45.3126	421409	273848	10.4	14.2	-3.96973
365	266.905	266.904	266.906	1.05851	1.04647	1.07545	54			unknown	-1.21914	0.0360875	4150000	3400000	452147	387061	10.9471	11.2791	130524	111735	3.14	3.28	-3.05605
246	223.028	223.027	223.029	12.4687	12.4509	12.5029	58		[M-H-CH4]- 240.067	unknown	1.11939	0.0357404	3180000	3560000	533641	646039	16.519	18.0473	154049	186495	4.85	5.24	7.13361
1070	546.575	546.571	546.578	5.79447	5.72613	5.85423	45	[156][M+1]2-		unknown	-2.07868	0.0348723	5.41556e+06	2.60529e+06	1.69486e+06	1.58675e+06	33.6125	50.6794	489263	458056	9.03	17.6	-4.57186
433	295.189	295.188	295.191	18.7306	18.6725	18.9276	57		[M+Cl+NaCOOH]- 192.232 [M-H+NaCOOH]- 228.209	unknown	-1.43844	0.0347443	4.36056e+06	3.03145e+06	1.81628e+06	926581	43.0736	32.4232	524314	267481	12	8.82	-7.2002
108	156.048	156.047	156.049	8.24973	8.23327	8.26572	42			unknown	1.66108	0.0338394	2750000	4560000	869774	1.59679e+06	31.8813	38.7543	251082	460954	9.15	10.1	13.641
59	132.868	132.861	132.868	27.3321	27.3206	27.3424	58			unknown	-1.23912	0.033376	25900000	20900000	2.10896e+06	3.04569e+06	8.1211	13.7835	608804	879215	2.35	4.2	-3.13316
212	200.038	200.037	200.039	8.24925	8.23327	8.26808	47		[M-H-CO2]- 245.035	unknown	1.69329	0.0331105	6430000	10900000	1.9543e+06	3.85035e+06	30.2166	39.2285	564158	1.1115e+06	8.77	10.2	13.4844
1316	635.126	635.123	635.13	18.7335	18.6725	18.9276	56		[M+Cl+NaCOOH]- 532.169 [M-H+NaCOOH]- 568.146 [M+Cl]- 600.156 [M-H]- 636.133	unknown	-1.17797	0.0328999	2290000	1950000	460265	342268	20.3658	18.5328	132867	98804.3	5.79	5.07	-5.53999
563	342.166	342.164	342.168	5.65298	5.58952	5.96408	55	[68][M]-	[M-H]- 343.174	unknown	1.05478	0.0320092	19800000	20900000	3.17373e+06	2.71242e+06	15.9142	13.0795	916177	783008	4.62	3.74	5.97347
699	412.785	412.784	412.787	1.09254	1.08283	1.11042	52			unknown	1.05628	0.0315429	2820000	2970000	230608	136835	8.16101	4.68191	66570.9	39500.8	2.36	1.33	2.7016
991	521.269	521.265	521.272	15.8583	15.8352	15.9737	47	[140][M+1]-		unknown	-1.69879	0.031	4.50096e+06	2.64951e+06	1.58386e+06	1.82468e+06	31.2601	52.0724	457221	526741	10.2	19.9	-7.73062
969	513.159	513.155	513.162	5.61112	5.54417	5.6616	50		[M-2H+Na]- 492.187	unknown	-1.49376	0.0301158	3700000	2480000	792221	484330	22.5266	19.3111	228694	139814	6.18	5.64	-3.76083
172	181.069	181.068	181.07	2.09238	1.82283	2.12657	57	[14][M+1]-		unknown	1.15968	0.0300597	7540000	8740000	2.19516e+06	2.72089e+06	28.4717	30.245	633689	785453	8.41	8.99	12.3015
800	452.269	452.266	452.271	14.7994	14.7407	14.8161	47	[102][M+2]-		unknown	-1.43323	0.029716	48500000	33900000	1.69943e+07	1.4187e+07	32.7276	38.6597	4.90584e+06	4.09545e+06	10.1	12.1	-7.69332
1041	535.083	535.08	535.086	5.79313	5.71685	5.93153	47		[M-H+Cl]2- 1036.2 [M-2H]2- 1072.18	unknown	-1.79308	0.0293398	2.02376e+08	1.12865e+08	6.13177e+07	6.13151e+07	29.9475	45.604	1.77009e+07	1.77001e+07	8.75	15.7	-5.59467
1045	536.084	536.08	536.087	5.7927	5.71685	5.95925	47	[152][M]2-		unknown	-1.79912	0.0289838	4.10238e+07	2.28022e+07	1.22269e+07	1.2278e+07	29.6356	44.8328	3.52959e+06	3.54435e+06	8.6	15.5	-5.48609
1047	536.584	536.581	536.587	5.79672	5.72613	5.93153	47	[152][M+1]2-		unknown	-1.84682	0.0289083	1.15866e+07	6.27379e+06	3.80317e+06	3.60615e+06	32.2593	48.6463	1.09788e+06	1.04101e+06	9.48	16.6	-5.59262
1043	535.584	535.581	535.588	5.7927	5.71685	5.94078	47			unknown	-1.79195	0.0268889	8.14975e+07	4.54797e+07	2.50022e+07	2.44394e+07	30.1728	45.1176	7.21753e+06	7.05505e+06	8.86	15.5	-5.56881
553	339.045	339.042	339.047	1.38402	1.3704	1.40878	47	[67][M+1]2-		unknown	-1.42781	0.0265857	3340000	2340000	539878	429927	16.7582	17.7974	155849	124109	4.66	5.3	-3.45843
446	300.024	300.022	300.026	2.0852	1.83088	2.1179	53		[M+Cl]- 265.059 [M-H-C2H4]- 329.054	unknown	1.24274	0.0259698	3580000	4440000	1.47547e+06	1.75025e+06	39.5506	36.1907	425932	505253	11.9	11.4	16.4992
1301	629.259	629.255	629.262	5.56391	5.49893	5.61012	54			unknown	-1.50266	0.0259698	5670000	3770000	1.3031e+06	819503	23.5503	21.6759	376172	236570	6.64	6.27	-4.05309
990	521.239	521.236	521.241	8.74878	8.73137	8.75863	43		[M-H+NaCOOH]- 454.251	unknown	-1.56932	0.0257219	1890000	1200000	546671	390708	29.772	29.4075	157810	112788	8.37	9.39	-5.10492
9	94.9258	94.9256	94.9261	1.09212	1.07548	1.10087	54			unknown	-1.04035	0.0257049	68400000	65700000	6.76148e+06	5.86617e+06	10.2097	8.82656	1.95187e+06	1.69342e+06	2.85	2.58	-3.55327
678	401.145	401.144	401.148	8.04195	8.02732	8.05563	45			unknown	-1.20393	0.0255597	1940000	1610000	465296	278391	23.0084	18.3361	134319	80364.6	6.94	5	-5.91842
1294	626.337	626.334	626.341	9.03623	9.0263	9.0458	53	[200][M+1]-		unknown	1.25183	0.0249968	2170000	2720000	626463	442674	26.4416	15.897	180844	127789	8.34	4.71	9.58898
941	499.151	499.149	499.154	18.733	18.6725	18.9276	56		[M+Cl+NaCOOH]- 396.194 [M-H+NaCOOH]- 432.171 [M+Cl]- 464.181 [M-H]- 500.158	unknown	-1.34968	0.0243052	2690000	2000000	655354	512871	26.1061	26.1314	189185	148053	7.02	7.42	-5.60788
162	179.034	179.033	179.035	6.49293	6.45722	6.51757	37		[M-H-CO]- 208.037	unknown	-1.25709	0.0233668	1410000	1120000	402513	310727	27.1643	29.3668	116196	89699.1	8.24	8	-7.25298
1666	930.218	930.213	930.224	7.58963	7.53563	7.64192	42			unknown	1.71014	0.0232317	1.79922e+07	3.07692e+07	6.04528e+06	1.18396e+07	32.6853	43.3982	1.74512e+06	3.41779e+06	9.7	11.1	14.7478
281	236.866	236.865	236.866	1.09994	1.08395	1.10895	54			unknown	1.03276	0.0232143	8660000	8940000	904570	777466	10.5763	8.90806	261127	224435	3.02	2.51	3.93501
1096	557.168	557.165	557.171	6.71296	6.68248	6.72972	46	[161][M]2-		unknown	-1.37259	0.0225227	3420000	2490000	473237	541417	14.2811	21.0925	136612	156294	3.99	6.27	-3.95511
701	414.622	414.62	414.625	11.548	11.5295	11.5744	47		[M-H+Cl]2- 795.281 [M-2H]2- 831.258	unknown	-1.80874	0.0221865	7.97838e+06	4.41103e+06	2.32551e+06	2.43281e+06	29.3128	49.897	671318	702293	8.41	15.9	-5.50061
629	374.291	374.289	374.294	17.5681	17.5264	17.6125	32			unknown	2.74448	0.0214032	1.52568e+06	4.18721e+06	831996	1.71739e+06	56.7038	46.6168	240177	495769	15.7	11.8	19.7301
811	454.284	454.281	454.286	15.8593	15.8352	15.9737	47	[103][M+2]-		unknown	-1.69906	0.0206246	6.23634e+06	3.67046e+06	2.55644e+06	2.54795e+06	35.1858	54.3261	737982	735530	11.8	20	-8.05716
903	488.198	488.195	488.201	5.27974	5.06163	5.31117	42			unknown	-1.73934	0.0202706	1980000	1140000	489166	387140	26.4647	34.7282	141210	111758	7.12	9.8	-4.0022
751	431.164	431.162	431.167	18.7298	18.6725	18.7512	49		[M+Cl]- 396.194 [M-H]- 432.171	unknown	-1.25543	0.0199286	2.39879e+06	1.91073e+06	697359	476923	30.9682	28.5391	201310	137676	8.39	7.21	-6.99251
58	131.071	131.07	131.072	7.44518	7.4342	7.4548	47		[M-H+HCOOH]- 86.0643	unknown	-1.24417	0.0195108	24100000	19400000	8.16705e+06	5.64385e+06	28.5332	27.7493	2.35762e+06	1.62924e+06	9.76	8.39	-8.34519
586	354.827	354.826	354.828	1.09237	1.07548	1.10192	54		[M+Cl]- 319.858	unknown	1.08285	0.0188817	5000000	5410000	495596	470082	9.79253	8.94055	143066	135701	2.86	2.51	3.81588
1426	699.218	699.215	699.222	7.4097	7.38148	7.44997	41			unknown	2.20274	0.0178602	3.15244e+06	6.944e+06	898201	3.17833e+06	30.1483	53.4843	259288	917505	8.23	13.2	15.5832
1477	726.734	726.729	726.739	5.89128	5.81767	5.95505	43	[235][M+1]2-		unknown	1.43037	0.0178076	1540000	2210000	460544	805266	31.669	38.0797	132948	232460	8.62	10.5	13.6178
986	520.265	520.262	520.268	15.8638	15.5489	15.9737	49	[140][M]-	[M-H+NaCOOH]- 453.286	unknown	-1.73096	0.0167938	20100000	11600000	6.80083e+06	7.45894e+06	29.8255	48.45	1.96323e+06	2.15321e+06	9.75	18.5	-6.98271
1095	556.667	556.664	556.67	6.71503	6.68248	6.72972	47	[160][M+1]2-		unknown	-1.30221	0.0166765	9670000	7430000	1.0037e+06	1.45807e+06	10.5085	18.8929	289745	420910	3	5.67	-3.78664
6	92.9288	92.9285	92.9291	1.09209	1.07548	1.10087	54			unknown	-1.02198	0.0165588	96300000	94200000	9.42893e+06	8.64048e+06	9.95824	9.02908	2.7219e+06	2.49429e+06	2.83	2.65	-3.71478
321	248.053	248.052	248.054	2.09238	1.7	2.12183	53		[M+Cl+NaCOOH]- 145.1 [M-H+HCOOH]- 203.058	unknown	1.13289	0.0158594	7180000	8130000	1.77296e+06	1.60099e+06	24.5826	19.2413	511811	462167	7.13	5.68	9.14016
1640	891.27	891.264	891.276	5.2527	4.99782	5.27917	46	[265][M]2-		unknown	-1.86394	0.0156925	3120000	1680000	1.7986e+06	606651	48.3587	38.2988	519210	175125	16.6	10.5	-5.6656
1474	726.233	726.228	726.238	5.89228	5.81767	5.9627	47	[235][M]2-		unknown	1.38895	0.0156047	2710000	3770000	722464	1.24533e+06	27.1453	34.24	208557	359495	7.69	9.54	12.2483
85	146.961	146.961	146.961	0.9744	0.95615	1.01615	41		[M-H-CO]- 175.963	unknown	1.47065	0.0152589	2630000	3860000	701629	1.41559e+06	25.8279	41.3464	202543	408644	7.71	10.6	13.0967
148	174.956	174.953	174.956	0.956867	0.928517	1.00818	60		[M-H]- 175.963	unknown	1.21988	0.0151082	48700000	59500000	8.81888e+06	1.84394e+07	17.6335	32.0306	2.54579e+06	5.32298e+06	5.22	8.95	10.3629
88	147.045	147.044	147.046	8.11055	8.0934	8.12867	47			unknown	-1.24865	0.0150515	3920000	3140000	1.42866e+06	998541	31.0829	31.3632	412417	288254	10.5	9.19	-8.95322
1008	524.226	524.223	524.229	12.2711	12.2521	12.309	47	[145][M]-		unknown	1.36648	0.0148369	1.74224e+07	2.38072e+07	4.92602e+06	1.14799e+07	28.1502	45.0547	1.42202e+06	3.31396e+06	8.16	13.9	16.0949
1175	588.253	588.249	588.256	15.8601	15.5411	15.9737	48	[179][M]-	[M+Cl]- 553.283 [M-H]- 589.26	unknown	-1.68753	0.014829	7180000	4260000	2.16845e+06	2.489e+06	27.0419	45.7247	625976	718513	8.71	16.9	-6.66028
1643	891.771	891.765	891.776	5.24467	4.99782	5.27917	42	[265][M+1]2-		unknown	-2.13968	0.014802	2.24196e+06	1.0478e+06	1.40096e+06	454642	52.9284	47.0575	404422	131244	18	12.5	-4.79613
55	130.966	130.964	130.967	0.95665	0.93775	1.00818	57		[M-H-CO2]- 175.963	unknown	1.27458	0.0147024	9120000	11600000	1.96988e+06	3.78168e+06	20.868	33.736	568654	1.09168e+06	6.24	9.4	11.3183
43	126.002	126.001	126.002	6.88247	6.87272	6.89778	47			unknown	-1.55697	0.0140704	15300000	9830000	4.1484e+06	3.44883e+06	26.597	32.0532	1.19754e+06	995591	7.82	10.1	-5.26932
1094	556.165	556.162	556.168	6.71477	6.69135	6.72972	47	[160][M]2-		unknown	-1.35479	0.0140389	19300000	14200000	2.21063e+06	2.6399e+06	11.8859	17.9731	638153	762072	3.31	5.36	-3.44236
392	278.858	278.857	278.859	1.09159	1.0746	1.10427	54			unknown	1.06307	0.0120166	2960000	3140000	162997	316926	5.48137	10.3694	47053.3	91488.5	1.59	2.91	3.32667
138	169.991	169.99	169.992	6.88563	6.87377	6.90603	47		[M+Cl]- 135.021	unknown	-1.54907	0.0110993	8270000	5340000	2.51002e+06	1.75975e+06	28.6845	30.4732	724582	507995	8.77	9.52	-5.39011
950	505.986	505.983	505.99	1.26825	1.24157	1.33902	46		[M+Cl]- 471.017 [M-H]- 506.994	unknown	-1.86013	0.0110396	2.87404e+07	1.54507e+07	9.80134e+06	6.60744e+06	31.9013	37.1737	2.8294e+06	1.9074e+06	9.84	12.3	-4.56374
661	393.54	393.537	393.542	5.63627	5.57127	5.7	46			unknown	1.09655	0.0110184	12300000	13500000	3.70338e+06	6.58866e+06	28.8588	38.6713	1.06907e+06	1.90198e+06	8.71	14.1	16.5492
693	409.245	409.242	409.247	6.64387	6.61048	6.66537	45		[M-H]- 410.249	unknown	1.14797	0.010861	1.28805e+06	1.47865e+06	341530	248815	27.03	16.5654	98591.3	71826.6	7.65	4.86	9.04956
312	244.043	244.042	244.045	11.6398	11.6308	11.6528	47			unknown	1.46514	0.0108546	3280000	4800000	1.23355e+06	1.10465e+06	35.9526	23.0178	356096	318884	10.9	6.64	12.6934
1182	589.256	589.252	589.259	15.8569	15.8352	15.9737	43	[179][M+1]-		unknown	-1.71537	0.0106452	1.69539e+06	988352	570138	642340	29.9423	51.611	164585	185428	9.71	18.8	-7.15962
176	183.113	183.112	183.114	6.233	6.18398	6.28662	52		[2M+Cl]- 74.0643	unknown	1.15726	0.0105005	2730000	3160000	613213	540277	22.3208	17.377	177019	155965	6.47	4.93	8.11736
1013	525.126	525.122	525.129	3.17403	3.06872	3.31038	47			unknown	1.33411	0.0104124	31000000	41400000	1.30587e+07	1.51625e+07	38.0063	33.996	3.76973e+06	4.37704e+06	12.2	10.6	16.1598
325	250.045	250.044	250.046	2.06065	1.9675	2.15053	45		[M+Cl]- 215.077 [M-H-CH2]- 265.059 [M-H-COCH2]- 293.071	unknown	1.10276	0.0102523	8870000	9780000	1.7542e+06	1.47842e+06	20.3145	15.2895	506393	426782	5.71	4.36	7.20487
1018	525.229	525.227	525.232	12.2714	12.26	12.2945	40	[145][M+1]-		unknown	1.52382	0.0096452	3.55433e+06	5.41617e+06	1.26367e+06	2.7277e+06	34.9407	47.2176	364791	787420	10.3	14.5	17.8407
957	509.289	509.285	509.292	16.9979	16.945	17.0305	45			unknown	-1.93828	0.00940203	3.99573e+07	2.06148e+07	1.88724e+07	1.226e+07	43.6261	50.0393	5.44799e+06	3.53915e+06	13.6	17.2	-5.83031
899	486.235	486.232	486.238	7.02766	6.83295	7.20373	60			unknown	1.48463	0.00929463	28600000	42500000	8.55216e+06	1.12085e+07	33.0452	28.7854	2.4688e+06	3.23561e+06	8.62	7.61	11.5325
1011	524.625	524.621	524.627	3.17597	3.06872	3.30623	47			unknown	1.20842	0.00915515	78900000	95400000	2.83167e+07	4.21454e+07	34.1492	39.4887	8.17433e+06	1.21663e+07	10.4	12.8	16.4079
1355	656.24	656.236	656.244	15.8609	15.8352	15.9643	47	[213][M]-	[M+Cl+NaCOOH]- 553.283 [M-H+NaCOOH]- 589.26 [M+Cl]- 621.27 [M-H]- 657.247	unknown	-1.67572	0.00912883	5400000	3230000	1.34374e+06	1.61624e+06	23.6196	41.1728	387906	466569	7.18	14.5	-5.73604
1	78.96	78.9593	78.9602	1.0584	1.03757	1.23332	54		[2M-3H]3- 119.956	unknown	1.32187	0.00873982	77300000	102000000	1.93875e+07	1.88488e+07	22.7099	18.8564	5.59669e+06	5.44119e+06	7.24	5.33	9.00338
274	234.869	234.868	234.869	1.09953	1.08395	1.10902	54		[M+Cl]- 199.9	unknown	1.01393	0.00821716	14100000	14300000	1.63439e+06	1.32614e+06	11.7523	9.14319	471809	382823	3.35	2.68	4.30795
20	108.902	108.902	108.903	1.10032	1.08283	1.11042	54			unknown	1.05851	0.00819556	3160000	3350000	391440	458774	12.2419	13.7234	112999	132437	3.58	3.96	5.32634
776	440.25	440.247	440.253	6.13783	6.08345	6.19118	54			unknown	1.07169	0.00761796	3540000	3790000	676807	683536	18.9954	16.6118	195377	197320	5.52	5.2	7.59785
534	334.843	334.841	334.844	1.13355	1.08283	1.20005	42		[M+Cl]- 299.877	unknown	1.39531	0.00751088	3920000	5470000	1.4093e+06	983259	33.5882	17.4481	406830	283843	10.4	5.19	11.5717
258	228.106	228.105	228.108	6.23292	6.19313	6.27878	52	[22][M+1]-		unknown	1.15571	0.00748116	4060000	4690000	910574	767940	22.5342	16.6761	262860	221685	6.48	4.73	7.99479
218	207.029	207.028	207.03	6.49313	6.45722	6.51757	26		[M-H]- 208.037	unknown	-1.4561	0.00716506	1160000	799000	418078	274869	32.8881	35.7252	120689	79347.8	10.4	9.93	-6.75778
532	333.142	333.14	333.144	2.09835	2.06227	2.13528	42			unknown	1.32719	0.00670854	3.77993e+06	5.01668e+06	1.26744e+06	1.26283e+06	33.3632	25.5099	365877	364548	9.68	7.27	12.078
1105	560.143	560.14	560.147	5.29007	5.00293	5.3187	43		[M-H-CH3]- 576.162	unknown	-1.71556	0.00646532	4.71208e+07	2.74667e+07	1.98417e+07	1.05335e+07	36.5681	34.0036	5.72781e+06	3.04077e+06	12.2	11.1	-5.57191
1633	878.172	878.167	878.179	1.38604	1.37198	1.44072	38		[M+Cl]- 843.203 [M-H]- 879.18	unknown	-1.84602	0.00622102	5310000	2880000	2.0417e+06	1.04783e+06	39.5973	38.8366	589389	302483	11.1	10.5	-4.47568
1468	724.227	724.223	724.231	15.8574	15.8352	15.9643	46		[M+Cl+NaCOOH]- 621.27 [M-H+NaCOOH]- 657.247	unknown	-1.7161	0.00608084	2880000	1680000	641828	869519	21.2511	41.9074	185280	251009	6.43	15	-5.51551
1482	729.218	729.213	729.222	5.23903	4.97853	5.26555	46			unknown	-2.00429	0.00596602	11200000	5580000	6.29656e+06	1.75129e+06	46.7494	33.5415	1.81766e+06	505554	16.2	9.06	-4.64062
110	156.987	156.986	156.988	10.9817	10.9709	10.9919	47			unknown	2.32399	0.00573741	2.9186e+06	6.7828e+06	1.62543e+06	1.78041e+06	50.2606	27.7322	469221	513961	16.1	7.58	17.8037
1021	525.627	525.624	525.63	3.18177	3.06872	3.32642	45			unknown	1.20224	0.00573741	10800000	12900000	3.92524e+06	5.0254e+06	34.6384	33.7466	1.13312e+06	1.45071e+06	10.5	11.2	15.4181
940	498.21	498.207	498.214	11.5697	11.5564	11.5861	41			unknown	1.28029	0.00551075	1.89198e+06	2.42229e+06	645593	429998	35.3307	18.3934	186367	124130	9.85	5.12	11.1061
600	356.825	356.823	356.825	1.09213	1.08177	1.10192	53			unknown	1.04421	0.00550311	2980000	3110000	245798	239684	8.26773	7.62157	70955.8	69190.7	2.38	2.23	3.2763
1549	783.238	783.221	783.24	1.38668	1.37435	1.66722	13		[M-2H+Na]- 762.256	unknown	1.74824	0.00538892	1480000	2580000	505093	1.03892e+06	30.5808	38.7651	145808	299912	9.87	11.6	15.232
30	114.989	114.988	114.989	0.97445	0.95615	1.01615	59		[M-H-CO2]- 159.986 [M-H-CO2]- 159.986	unknown	1.1486	0.0052554	8070000	9260000	738016	2.35295e+06	9.25418	23.1665	213047	679238	2.64	7.33	7.78342
114	158.978	158.978	158.979	0.968633	0.95615	1.00655	59		[M-H]- 159.986 [M-H]- 159.986	unknown	1.21244	0.00519805	16100000	19600000	1.6451e+06	4.87049e+06	9.85781	22.9877	474899	1.40599e+06	2.94	7.19	7.78609
807	453.271	453.268	453.273	14.7991	14.5135	14.8161	50	[102][M+3]-		unknown	-1.5833	0.00494566	5100000	3220000	1.49109e+06	1.12884e+06	27.4234	30.6513	430440	325868	8.43	10.1	-5.26193
1179	589.099	589.097	589.102	1.38648	1.37198	1.41922	18	[178][M+1]-		unknown	-1.82951	0.00488595	11800000	6440000	3.64263e+06	1.33991e+06	33.18	22.0452	1.05154e+06	386799	8.92	6	-3.21149
1704	991.502	991.496	991.507	14.7987	14.5017	14.8161	37			unknown	-1.51574	0.00478284	5800000	3830000	1.39656e+06	1.30129e+06	23.4855	31.4994	403153	375650	6.95	9.81	-5.21663
1403	686.14	686.135	686.143	5.82053	5.5603	5.88297	45			unknown	1.85918	0.00476881	2680000	4990000	861286	2.65704e+06	31.7327	49.7389	248632	767020	9.27	15.4	17.9528
1483	729.719	729.714	729.723	5.23532	4.97853	5.2757	46			unknown	-2.07125	0.00473077	6630000	3200000	3.7788e+06	1.14092e+06	47.4333	39.967	1.09084e+06	329355	16.5	10.3	-4.52553
1599	834.751	834.744	834.753	5.46902	5.40975	5.49195	35			unknown	-1.86042	0.00467132	1680000	904000	402798	435245	24.3768	42.4138	116278	125644	6.91	13.9	-4.48526
1159	581.311	581.307	581.315	6.06713	6.01037	6.12568	54	[173][M+1]-		unknown	1.12767	0.00431747	3680000	4150000	667817	713541	17.6763	16.7466	192782	205982	5.24	4.96	7.20087
1556	787.742	787.737	787.747	5.21498	4.66728	5.25805	46	[248][M+1]2-		unknown	-2.65255	0.00417563	2.87655e+06	1.08445e+06	1.6099e+06	509681	49.5246	51.2862	464737	147132	16.2	13.6	-3.00135
189	190.054	190.052	190.055	6.35177	6.31175	6.39538	42			unknown	-1.45313	0.00415765	3.44e+06	2.36731e+06	1.09141e+06	314531	29.9968	13.8046	315063	90797.3	9.16	3.84	-4.71255
769	438.582	438.58	438.585	5.12902	4.88005	5.22115	32			unknown	-1.49262	0.00392618	17400000	11700000	2.77626e+06	2.53074e+06	15.8737	20.0877	801438	730560	4.6	6.26	-3.49526
1658	923.515	923.509	923.52	14.7985	14.5128	14.8161	41	[270][M]-	[2M-2H+Na]- 451.27	unknown	-1.67275	0.00382553	16800000	10100000	5.19855e+06	4.58129e+06	29.2714	40.0123	1.50069e+06	1.3225e+06	8.92	13.2	-5.69076
672	397.219	397.216	397.221	12.96	12.9514	12.9828	37	[82][M+1]-		unknown	-1.62016	0.00355231	1300000	803000	371895	310435	26.7449	34.1681	107357	89614.8	8.25	11.2	-5.28919
116	159.077	159.076	159.078	1.19333	1.1895	1.20947	35			unknown	1.44928	0.00349066	1440000	2090000	683116	937484	45.3064	38.5048	197199	270628	13.7	12.9	18.8218
196	192.033	192.032	192.034	2.85048	2.80062	2.9729	31			unknown	2.06364	0.00338879	7.41691e+06	1.53058e+07	2.47805e+06	8.4138e+06	34.5852	53.4776	715352	2.42885e+06	9.64	15.9	18.6028
836	464.202	464.201	464.205	12.9606	12.9542	12.9808	25		[M+Cl+NaCOOH]- 361.246 [M-H+NaCOOH]- 397.222	unknown	-1.52681	0.00321838	855000	560000	277484	247595	29.5526	43.3905	80102.6	71474.7	9.37	12.8	-6.77597
120	160.915	160.915	160.916	1.11661	1.10427	1.1253	38		[M-H+HCOOH]- 115.917	unknown	1.11188	0.00321838	1810000	2020000	243363	251521	13.4704	12.618	70252.9	72608	3.87	3.6	5.29454
1661	925.52	925.514	925.525	14.7989	14.5309	14.8161	36	[270][M+2]-		unknown	-1.59963	0.00303647	1740000	1090000	486070	526906	27.2635	46.0548	140316	152105	8.04	13.9	-6.2907
1139	573.613	573.609	573.616	1.39331	1.37308	1.42763	42			unknown	1.22358	0.00290752	1970000	2410000	554130	496292	28.3652	19.5918	159964	143267	8.11	5.93	10.0769
1578	810.745	810.74	810.749	5.23312	4.9672	5.26165	47			unknown	-2.10742	0.00289275	9970000	4730000	4.8947e+06	1.4229e+06	41.9891	30.9323	1.41298e+06	410755	14.2	8.68	-3.73593
1659	924.518	924.512	924.523	14.7985	14.5129	14.8163	46	[270][M+1]-		unknown	-1.71534	0.00289084	8010000	4670000	2.1659e+06	1.93981e+06	27.0736	37.0034	625241	559975	7.8	12	-4.84806
314	244.2	244.199	244.201	16.1693	16.1198	16.2847	47	[33][M+1]-		unknown	-2.49483	0.00284742	3.12749e+07	1.25359e+07	1.54613e+07	4.85907e+06	52.3055	42.1981	4.46328e+06	1.40269e+06	14.3	11.2	-2.91925
1156	580.309	580.305	580.312	6.06713	6.01037	6.12568	54	[173][M]-		unknown	1.13386	0.0027247	13400000	15200000	2.40173e+06	2.46423e+06	17.9547	16.2041	693321	711362	5.18	4.69	7.00956
1042	535.212	535.208	535.215	5.96755	5.94392	6.03332	53		[M-2H+Na]- 514.237	unknown	1.13972	0.00269074	1470000	1680000	205171	230419	13.9143	13.3917	59227.7	66516.2	4.03	3.97	5.65501
556	340.071	340.069	340.073	5.74057	5.67108	5.79907	47			unknown	-1.59139	0.00268209	4020000	2520000	914847	926695	22.2617	33.1849	264094	267514	6.58	10.6	-4.92979
1128	569.292	569.29	569.296	6.90782	6.89788	6.9274	47		[M+Cl]- 534.321	unknown	-1.42298	0.00261139	3300000	2320000	370298	554049	11.3633	23.1727	106896	159940	3.24	6.89	-3.76609
1109	561.146	561.142	561.149	5.29742	5.01188	5.3187	40		[M-H-CH2]- 576.162	unknown	-1.77332	0.00252447	7.04611e+06	3.97341e+06	2.98719e+06	1.51778e+06	37.0975	37.7236	862327	438146	12.2	11	-5.24834
1575	810.244	810.238	810.248	5.22632	4.9672	5.26165	47			unknown	-2.01615	0.00251034	14800000	7320000	6.94261e+06	2.09291e+06	40.2419	30.2994	2.00416e+06	604171	13.6	8.25	-3.90246
729	423.252	423.25	423.254	19.5691	19.4373	19.6779	44			unknown	-2.25045	0.00244941	4.27718e+07	1.90059e+07	2.22699e+07	9.86916e+06	48.1957	48.4092	6.42877e+06	2.84898e+06	15	15	-4.19227
383	274.119	274.117	274.121	6.58343	6.55657	6.60097	54			unknown	1.14441	0.00239463	3790000	4340000	719523	660369	19.038	15.4145	207708	190632	5.48	4.39	7.04741
317	245.202	245.201	245.203	16.1709	16.1217	16.2847	29	[33][M+2]-		unknown	-3.11259	0.00235225	2.87046e+06	922208	1.59644e+06	586276	58.345	69.0607	460851	169243	16.1	18.4	-2.51892
413	288.936	288.935	288.937	0.975183	0.95615	1.00565	53			unknown	1.71964	0.00222938	17100000	29300000	4.91298e+06	1.17221e+07	26.8679	42.7779	1.41825e+06	3.38387e+06	8.31	11.5	14.2126
426	294.028	294.026	294.03	3.9599	3.75542	4.01162	52			unknown	1.05338	0.00210954	6490000	6830000	647163	903756	10.0565	12.6454	186820	260892	2.88	3.82	4.79814
1445	706.215	706.21	706.218	5.21833	4.97725	5.27458	40			unknown	-2.83893	0.00207731	4.38805e+06	1.54567e+06	2.57058e+06	771996	48.778	56.1301	742063	222856	16.9	14.4	-2.75632
245	222.978	222.976	222.979	10.9823	10.972	10.9988	50		[M-H+NaCOOH]- 155.998	unknown	1.9896	0.00207643	3640000	7240000	1.6887e+06	1.34303e+06	44.8906	19.7532	487485	387698	13.4	5.36	14.4322
974	515.146	515.143	515.149	16.1641	16.1124	16.2847	39		[M+Cl+NaCOOH]- 412.189 [M-H+NaCOOH]- 448.166	unknown	-1.64167	0.00198655	3.49413e+06	2.12839e+06	1.23026e+06	923900	36.7724	49.6694	355146	266707	10.2	12.5	-5.99285
1124	567.151	567.147	567.154	5.80265	5.7444	5.87392	47	[166][M]2-		unknown	1.19832	0.00190709	7.78512e+06	9.32904e+06	1.37135e+06	2.88861e+06	17.6522	29.6861	395875	833869	5.09	8.94	10.2692
208	198.918	198.916	198.918	1.05863	1.04647	1.23387	53		[M-H-H20]- 217.936	unknown	1.06461	0.00180532	43700000	46500000	4.7472e+06	4.11816e+06	10.9211	8.68323	1.3704e+06	1.18881e+06	3.14	2.56	4.06404
1555	787.241	787.235	787.245	5.22601	4.86292	5.26165	48	[248][M]2-		unknown	-2.46266	0.0017679	4870000	1980000	1.882e+06	680519	37.0169	34.1582	543287	196449	11.1	9.92	-2.46347
1057	542.137	542.135	542.139	1.20918	1.19973	1.21783	13	[153][M+3]-		unknown	1.36677	0.00176383	1.43864e+06	1.96628e+06	587987	717766	37.7771	32.4577	169737	207201	11.8	10.5	15.7819
1580	811.247	811.241	811.251	5.23312	4.9672	5.25448	47	[252][M]2-		unknown	-2.27621	0.00145379	4810000	2110000	2.19722e+06	603872	40.4793	30.6545	634283	174323	13.2	8.26	-2.99964
199	195.041	195.039	195.041	8.33632	8.31602	8.35048	45		[M-H]- 196.045	unknown	2.76245	0.00143437	3.13021e+06	8.64705e+06	1.89444e+06	2.75503e+06	50.6693	33.8985	546878	795308	17.5	9.2	19.7616
1044	535.669	535.666	535.671	5.98332	5.91865	6.04888	38			unknown	-1.59974	0.00135016	1700000	1060000	254930	327244	15.6015	32.387	73592	94467.3	4.33	8.9	-3.86797
244	222.915	222.915	222.916	1.10739	1.08428	1.1253	54		[M+Cl+NaCOOH]- 119.956	unknown	1.13574	0.00131224	3040000	3450000	289563	613592	9.43458	18.0333	83589.6	177129	2.75	5.13	5.8012
921	492.309	492.305	492.312	17.0823	16.7755	17.1318	37			unknown	-4.08314	0.00121578	7170000	1760000	3.34662e+06	827458	44.587	47.4464	966085	238867	13.5	13.6	-1.14955
1026	527.968	527.964	527.971	1.25818	1.2404	1.28095	40		[M-2H+Na]- 506.994	unknown	-1.91653	0.00121578	3.45524e+06	1.80286e+06	896607	913538	24.3329	47.039	258828	263716	7.49	14.6	-4.46611
445	299.259	299.258	299.261	19.4608	19.4451	19.5751	27			unknown	-4.84176	0.00117948	3.31702e+06	685085	2.14373e+06	444926	62.3902	76.7705	618841	128439	18.7	18.7	-1.12865
1006	523.997	523.993	524.01	1.23817	1.23232	1.56053	51		[M+Cl+NaCOOH]- 421.03	unknown	-2.02076	0.00114832	4.37419e+06	2.16463e+06	1.35716e+06	518941	31.6745	23.4131	391779	149805	8.96	6.92	-2.77291
1318	635.246	635.243	635.25	6.53423	6.50248	6.5602	54		[M-2H+Na]- 614.272	unknown	1.1609	0.00114303	3110000	3610000	403786	444851	12.6739	12.1804	116563	128417	3.75	3.56	5.17656
1020	525.627	525.624	525.631	1.38668	1.37078	1.41922	47			unknown	1.43066	0.00112839	4530000	6480000	1.34337e+06	901251	27.2981	13.8881	387798	260169	8.56	4.01	9.46011
823	457.102	457.099	457.104	7.07335	7.0637	7.08287	43	[106][M+2]-		unknown	-1.67782	0.00110004	2030000	1210000	522804	389630	25.256	30.4839	150921	112477	7.45	9.31	-4.2294
897	485.215	485.212	485.217	13.2092	13.1876	13.234	46			unknown	1.59576	0.0010819	3.06023e+06	4.88338e+06	982835	1.30788e+06	32.8688	26.654	283720	377553	9.27	7.73	12.0398
1012	525.126	525.123	525.13	1.3868	1.37198	1.41922	47			unknown	1.4668	0.00104577	14100000	20700000	4.25761e+06	2.95993e+06	27.4795	14.4479	1.22907e+06	854458	8.73	4.14	9.63661
1484	730.22	730.216	730.223	5.22178	4.97725	5.28338	37			unknown	-5.50369	0.00102836	2.78179e+06	505441	1.7532e+06	322516	54.0101	75.8904	506105	93102.2	18.2	18.4	-0.855299
1077	549.165	549.161	549.167	1.22044	1.21078	1.23512	38			unknown	2.24188	0.000992136	3.25658e+06	7.30087e+06	1.12269e+06	2.70078e+06	37.1646	41.0575	324092	779649	9.95	10.7	14.6095
1848	1298.12	1298.12	1298.13	8.05201	8.03462	8.07988	46	[310][M+1]3-		unknown	1.37176	0.000976254	1770000	2420000	564472	1.2093e+06	31.5437	43.2066	162949	349094	9.23	14.4	17.1373
371	269.212	269.211	269.214	16.6906	16.6188	16.7348	47	[41][M]-	[M+Cl]- 234.243 [M-H]- 270.22	unknown	-4.05437	0.000973241	1.09099e+08	2.6909e+07	5.76328e+07	1.01005e+07	54.2248	43.4733	1.66371e+07	2.91577e+06	15.2	10.8	-1.13928
821	456.099	456.097	456.102	7.0741	7.07142	7.08287	47	[106][M+1]-		unknown	-1.63359	0.000973241	11600000	7080000	2.6957e+06	2.33876e+06	22.8385	30.8623	778183	675141	6.73	9.54	-4.38594
1428	700.145	700.141	700.149	5.7546	5.68038	5.87002	53	[227][M+1]2-		unknown	2.76493	0.000961534	3.07135e+07	8.49206e+07	1.37856e+07	3.28245e+07	40.6975	42.2137	3.97955e+06	9.47563e+06	13	11.2	17.13
909	489.622	489.62	489.625	6.51933	6.48435	6.55045	40			unknown	1.40398	0.000958241	985000	1380000	279943	454003	30.3487	32.5167	80812.6	131059	8.21	9.48	12.5731
1291	625.944	625.94	625.946	1.25193	1.23338	1.27147	30		[M+Cl]- 590.975	unknown	-2.4251	0.000958241	2.0533e+06	846687	487554	511771	23.894	50.7591	140745	147736	6.85	17.4	-3.18119
1010	524.625	524.621	524.628	1.38668	1.37198	1.41922	47		[M-H+Cl]2- 1015.29 [M-2H]2- 1051.27	unknown	1.4677	0.000949647	34200000	50200000	1.03797e+07	7.31272e+06	27.7727	14.6939	2.99636e+06	2.111e+06	8.77	4.21	9.7074
372	270.216	270.214	270.217	16.6906	16.6188	16.7348	43	[41][M+1]-		unknown	-4.08656	0.0009234	1.80129e+07	4.40785e+06	9.40071e+06	1.7161e+06	54.0471	46.4783	2.71375e+06	495395	15.1	11.2	-1.12456
1126	567.653	567.649	567.656	5.80203	5.7444	5.8726	47	[166][M+1]2-		unknown	1.3469	0.000884274	3.08582e+06	4.15629e+06	649714	1.24698e+06	19.5762	28.6268	187556	359972	6.08	8.66	10.5565
1430	700.646	700.642	700.65	5.74907	5.68038	5.8262	47			unknown	2.65686	0.000870034	1.15106e+07	3.05819e+07	5.12657e+06	1.15777e+07	41.256	41.0876	1.47991e+06	3.34219e+06	12.9	10.9	16.8542
1427	699.644	699.639	699.648	5.75267	5.68038	5.876	52	[227][M]2-		unknown	2.78697	0.000868223	61334070	1.70936e+08	2.8258e+07	6.68115e+07	41.6182	42.535	8.15739e+06	1.92868e+07	13.3	11.3	17.4223
195	192.033	192.032	192.034	3.87078	3.70195	3.91915	46			unknown	1.85263	0.00085981	14200000	26400000	4.42989e+06	1.42082e+07	31.4235	46.3428	1.2788e+06	4.10155e+06	8.97	15.5	17.969
743	427.023	427.02	427.026	1.2428	1.2322	1.25003	45	[96][M+1]-		unknown	-2.42845	0.000834863	1.16911e+07	4.81421e+06	3.82428e+06	1.48725e+06	34.732	29.514	1.10397e+06	429334	9.44	8.92	-2.20101
1849	1298.46	1298.45	1298.47	8.05193	8.03472	8.07988	41	[310][M+2]3-		unknown	1.48419	0.000774632	1100000	1640000	447874	900355	38.4094	46.9991	129290	259910	11.7	15.9	19.786
1050	538.118	538.114	538.122	5.99155	5.92795	6.05747	47			unknown	2.30535	0.000751714	2320000	5360000	736541	2.33829e+06	31.3525	43.0789	212621	675007	9.15	12.6	15.5377
1053	541.134	541.129	541.137	1.20978	1.20377	1.22023	32	[153][M+2]-		unknown	1.40693	0.00074603	8710000	12300000	3.69506e+06	3.63764e+06	38.4352	26.8477	1.06667e+06	1.0501e+06	12.2	8.57	14.9162
440	297.244	297.242	297.246	18.2511	18.1755	18.271	43	[53][M]-	[M+Cl]- 262.274 [M-H]- 298.251	unknown	-8.6348	0.000712871	6.50798e+07	7.53692e+06	3.7539e+07	3.02798e+06	58.7549	45.1878	1.08366e+07	874103	16.7	11.6	-0.27231
997	521.981	521.978	521.985	1.36071	1.30765	1.38295	40			unknown	-3.91445	0.000705781	6.3256e+06	1.61596e+06	2.90146e+06	835789	43.7479	49.7406	837579	241271	13.2	14.9	-1.30385
254	227.013	227.012	227.014	7.3694	7.35972	7.38042	47			unknown	1.66595	0.000693836	4850000	8080000	1.71687e+06	2.76217e+06	35.1237	32.9524	495619	797370	10.2	9.87	14.1756
706	416.13	416.127	416.132	5.91502	5.83602	5.98137	52			unknown	1.22678	0.00067146	9330000	11400000	1.30254e+06	2.08093e+06	13.8381	18.6695	376011	600711	4.03	5.25	6.60121
1317	635.122	635.118	635.126	5.67482	5.61663	5.74958	47	[207][M]2-		unknown	2.93421	0.000667676	7.48545e+06	2.19639e+07	3.73991e+06	8.37979e+06	44.8855	42.4157	1.07962e+06	2.41904e+06	14.4	11	18.1733
790	447.158	447.156	447.161	16.1644	16.1198	16.2847	44		[M+Cl+NaCOOH]- 344.202 [M-H+NaCOOH]- 380.178 [M+Cl]- 412.189 [M-H]- 448.166	unknown	-2.18969	0.000625839	5.4158e+06	2.47332e+06	1.82106e+06	995841	36.0567	41.4018	525695	287474	9.71	11.6	-3.15784
545	337.2	337.198	337.201	16.6879	16.6188	16.7348	47	[65][M]-	[M+Cl+NaCOOH]- 234.243 [M-H+NaCOOH]- 270.22 [M+Cl]- 302.23 [M-H]- 338.207	unknown	-3.86185	0.000624756	2.19909e+07	5.6944e+06	1.05297e+07	2.28188e+06	49.8076	44.1538	3.03965e+06	658723	13.8	11.6	-1.20913
442	298.247	298.245	298.249	18.2512	18.1755	18.2706	35	[53][M+1]-		unknown	-10.6747	0.000608587	1.17685e+07	1.10247e+06	6.95304e+06	597319	59.2939	64.1764	2.00717e+06	172431	17.1	15.6	-0.203173
374	271.069	271.068	271.071	6.15667	6.1109	6.2155	41		[M+Cl+NaCOOH]- 168.113 [M-H+NaCOOH]- 204.089	unknown	1.62587	0.000607928	1.89091e+06	3.07438e+06	261435	469460	14.2617	15.2824	75469.8	135521	3.99	4.41	5.93143
490	315.119	315.118	315.121	7.25612	7.03197	7.27183	56			unknown	1.31993	0.000593231	20800000	27500000	3.88605e+06	5.27418e+06	18.5147	20.3028	1.12181e+06	1.52252e+06	5.39	5.54	7.72814
342	256.876	256.875	256.877	1.084	1.06645	1.119	45			unknown	1.22415	0.000564262	6110000	7470000	934666	657875	14.4181	8.70205	269815	189912	4.42	2.54	5.11451
1517	760.076	760.071	760.081	1.38502	1.37078	1.40878	39		[M+Cl+HCOOH]- 679.101	unknown	-1.69802	0.000549664	4220000	2480000	1.0845e+06	560036	23.2526	21.7329	313068	161668	7.42	6.51	-3.41881
1370	665.211	665.207	665.214	1.2583	1.2489	1.26807	40		[M-H-C6H10O5]- 828.272	unknown	2.96398	0.000544476	2.87542e+06	8.52268e+06	1.17787e+06	3.12961e+06	40.5337	42.3431	340022	903440	11.8	10.6	15.9022
1847	1297.79	1297.78	1297.8	8.05212	8.03462	8.08802	47	[310][M]3-		unknown	1.2956	0.000536049	1770000	2290000	513335	1.2276e+06	29.3116	44.3949	148187	354376	8.37	15.5	17.5126
1452	712.22	712.216	712.223	1.24675	1.23877	1.26097	25	[229][M+1]-		unknown	3.33239	0.00052457	1.2623e+06	4.2065e+06	571506	1.50461e+06	47.4638	44.1715	164980	434345	13.1	10.3	16.6684
962	510.292	510.289	510.295	17.3771	17.3585	17.428	42	[132][M+1]-		unknown	-2.53787	0.000520546	31100000	12300000	1.38873e+07	3.94332e+06	42.4332	32.5687	4.00892e+06	1.13834e+06	12.9	9.28	-2.46161
96	150.886	150.886	150.887	1.11787	1.1005	1.14397	51		[M+Cl]- 115.917	unknown	1.17421	0.000513194	2080000	2440000	394155	186945	20.2865	7.69583	113783	53966.3	5.48	2.21	5.93422
1450	711.217	711.212	711.22	1.24917	1.2404	1.26097	42	[229][M]-	[M-H+HCOOH]- 666.219	unknown	2.7982	0.000483632	5.90314e+06	1.65182e+07	2.17998e+06	5.82559e+06	38.1378	40.8885	629307	1.6817e+06	10.7	10.2	14.7316
615	365.231	365.228	365.233	18.251	18.1755	18.271	37		[M+Cl+NaCOOH]- 262.274 [M-H+NaCOOH]- 298.251 [M+Cl]- 330.261 [M-H]- 366.238	unknown	-9.18279	0.000420488	1.34693e+07	1.4668e+06	7.50062e+06	727221	56.3057	60.414	2.16524e+06	209930	16.1	14.3	-0.255325
689	405.187	405.185	405.19	16.6932	16.6607	16.7348	31		[M+Cl+NaCOOH]- 302.23 [M-H+NaCOOH]- 338.207 [M+Cl]- 370.218 [M-H]- 406.194	unknown	-5.06685	0.000391539	3.8716e+06	764104	1.92182e+06	529436	51.5155	74.1703	554782	152835	14.3	20	-0.957809
549	338.203	338.201	338.205	16.6906	16.6678	16.7348	29	[65][M+1]-		unknown	-5.6202	0.00038137	3.67183e+06	653328	1.80692e+06	446005	51.5976	69.9871	521612	128751	14.2	19.7	-0.769128
1631	873.27	873.264	873.273	1.29942	1.28777	1.31662	41		[M-H+HCOOH]- 828.272	unknown	3.66922	0.000358885	3.45827e+06	1.26891e+07	1.43401e+06	6.16812e+06	43.1737	49.8117	413962	1.78058e+06	12	14	18.4404
857	473.174	473.172	473.177	16.6932	16.6607	16.7348	31		[M+Cl+NaCOOH]- 370.218 [M-H+NaCOOH]- 406.194	unknown	-4.51513	0.000300183	4.17647e+06	924996	1.93368e+06	557536	48.4368	64.3585	558204	160947	13.4	17.4	-1.07507
772	439.219	439.216	439.222	6.32678	6.29362	6.37235	54			unknown	1.19351	0.000297433	4260000	5090000	859227	588836	20.6614	11.7005	248037	169982	5.82	3.34	6.72811
1820	1232.91	1232.91	1232.92	6.30904	6.24787	6.34585	38	[305][M+1]2-		unknown	-1.6935	0.000287003	1480000	872000	144318	277730	9.63138	28.6648	41661.2	80173.8	2.82	9.2	-3.3619
378	272.231	272.23	272.233	17.8836	17.8378	17.9176	38	[42][M+1]-		unknown	-11.8741	0.000268759	2.00549e+07	1.68896e+06	1.07226e+07	849686	54.6545	55.8345	3.09535e+06	245283	15.4	14.5	-0.15036
557	340.223	340.221	340.225	7.89635	7.87772	7.91145	38			unknown	-1.72593	0.00025918	3.10664e+06	1.79998e+06	837064	370204	27.2188	21.8903	241639	106869	7.78	5.94	-3.27719
1541	776.19	776.187	776.193	1.3728	1.34478	1.39158	21		[M+Cl]- 741.22	unknown	-3.91725	0.000247814	1.77852e+06	454023	647548	268409	39.4512	61.0438	186931	77482.9	10.5	17.1	-1.30524
375	271.228	271.227	271.23	17.8843	17.8378	17.9223	47	[42][M]-	[M+Cl]- 236.253 [M-H]- 272.231	unknown	-10.9338	0.000246883	1.24827e+08	1.14166e+07	6.46811e+07	4.89729e+06	53.0252	44.9312	1.86718e+07	1.41373e+06	15	12.4	-0.162492
963	511.294	511.291	511.297	17.379	17.3585	17.428	36	[132][M+2]-		unknown	-4.01384	0.000246415	5.30918e+06	1.32272e+06	2.56881e+06	917525	47.6538	71.8749	741552	264867	14	20	-1.51685
1158	581.203	581.2	581.207	6.30088	6.257	6.34903	49	[172][M+1]-		unknown	1.10007	0.000244825	2230000	2460000	299915	389956	13.951	15.242	86578.1	112571	3.88	4.58	6.00165
793	448.002	447.999	448.005	1.2428	1.22405	1.25187	45			unknown	-2.07458	0.0002162	5.72168e+06	2.75799e+06	1.38177e+06	952188	25.0173	31.9853	398882	274873	6.97	9.97	-2.83222
1593	828.268	828.263	828.27	1.29433	1.28492	1.31045	37	[254][M+1]-		unknown	3.44749	0.000171935	2.0973e+06	7.2304e+06	862256	2.98667e+06	45.0271	44.517	248912	862176	11.9	11.9	16.8117
142	171.029	171.028	171.03	1.37907	1.36377	1.41753	45		[M-H+NaCOOH]- 104.048	unknown	1.77066	0.000165814	2100000	3720000	504856	852533	21.7589	22.9076	145739	246105	6.95	6.62	9.60138
99	152.883	152.883	152.884	1.11858	1.09108	1.14505	49			unknown	1.44028	0.000161916	1740000	2510000	403870	212544	21.9197	8.54793	116587	61356.1	6.7	2.45	7.13544
236	217.119	217.117	217.12	5.6113	5.5622	5.67158	47			unknown	1.3682	0.000161587	3440000	4710000	357298	1.87648e+06	10.565	34.4272	103143	541694	3	11.5	11.8816
1066	545.978	545.974	545.982	1.23877	1.22752	1.25003	45		[M-H-CO2]- 590.975	unknown	-1.82286	0.000152765	5.34516e+06	2.93229e+06	1.24997e+06	698537	22.8464	22.8709	360836	201650	6.75	6.88	-2.90467
1252	613.679	613.675	613.682	7.44538	7.4344	7.46142	43	[195][M]2-		unknown	3.38951	0.000150085	1.50258e+06	5.09302e+06	479494	2.56791e+06	36.2542	45.3287	138418	741291	9.21	14.6	17.2228
1125	567.155	567.152	567.158	6.70299	6.6643	6.72125	28	[167][M]2-		unknown	-1.62081	0.000149443	1280000	792000	192076	152747	15.725	20.4398	55447.7	44094.2	4.32	5.57	-2.68304
1806	1214.19	1214.18	1214.2	6.30068	6.24787	6.35335	27	[301][M+1]2-		unknown	-2.13943	0.000143167	1160000	543000	276635	228799	22.2925	36.7804	79857.6	66048.7	6.88	12.2	-3.05277
1852	1344.51	1344.5	1344.52	6.34285	6.3026	6.38402	42	[311][M]2-		unknown	1.96578	0.000141043	2890000	5680000	834813	2.82927e+06	29.506	43.5556	240990	816739	8.35	14.4	16.5967
1655	920.373	920.366	920.378	6.18957	6.12925	6.24463	47			unknown	-1.82547	0.000137581	2530000	1390000	474268	456206	17.8365	29.1197	136909	131695	5.41	9.5	-3.27373
1389	679.097	679.092	679.101	1.38437	1.36907	1.40878	47	[218][M+1]-		unknown	-1.70482	0.000137504	25200000	14800000	4.39894e+06	2.71445e+06	18.0258	18.7123	1.26986e+06	783595	5.04	5.3	-2.52236
781	442.23	442.227	442.232	6.21605	6.15672	6.51007	58			unknown	1.35409	0.000130051	7630000	10300000	2.10587e+06	1.89737e+06	27.2952	18.5503	607914	547724	7.96	5.3	9.59591
1392	680.098	680.093	680.102	1.38437	1.36487	1.40878	47	[218][M+2]-		unknown	-1.76535	0.000128769	5740000	3250000	1.02607e+06	522455	18.1273	15.6819	296202	150820	5.16	4.64	-2.21957
1851	1344.01	1344	1344.01	6.34299	6.3026	6.38402	46			unknown	1.97618	0.000123203	3850000	7610000	1.16955e+06	3.86199e+06	29.9819	42.7347	337621	1.11486e+06	8.77	14.7	17.047
1809	1215.44	1215.43	1215.45	6.30903	6.257	6.36108	47	[303][M]-		unknown	-1.64228	0.000122502	43500000	26500000	4.33444e+06	6.69595e+06	9.84451	22.5747	1.25125e+06	1.93296e+06	2.88	7.3	-2.91433
841	466.257	466.254	466.26	13.5028	13.4871	13.5306	47	[112][M]-		unknown	-2.00369	0.0001209	6160000	3070000	1.71493e+06	1.18824e+06	26.2083	33.8881	495058	343016	8.04	11.2	-3.43256
1850	1343.5	1343.5	1343.51	6.34293	6.3026	6.38402	42			unknown	1.97489	0.000104491	3020000	5960000	841327	2.92149e+06	28.34	42.3702	242870	843361	8.04	14.1	16.3136
1811	1216.44	1216.44	1216.45	6.30903	6.257	6.35335	47	[303][M+1]-		unknown	-1.61156	0.000104356	3690000	2290000	377435	543055	10.3393	21.5394	108956	156766	2.95	6.84	-2.87132
1276	620.393	620.39	620.399	18.6617	18.5974	18.6825	43	[199][M]-	[M+Cl]- 585.424 [M-H]- 621.4	unknown	32.2702	0.000103333	3.17918e+06	1.02593e+08	1.23687e+06	4.87997e+07	40.2572	48.4595	357054	1.40873e+07	11.2	13.7	17.7394
1620	860.217	860.209	860.221	1.37907	1.36377	1.40265	33		[M+Cl]- 825.243	unknown	-1.95482	0.000103196	2540000	1300000	808499	224938	27.1776	17.8763	233394	64934	9.19	5	-2.74366
4	91.0559	91.0555	91.0565	7.29593	7.28273	7.31297	46			unknown	-1.85135	0.000101201	39100000	21100000	1.18011e+07	5.13459e+06	28.6797	23.8213	3.40668e+06	1.48223e+06	8.7	7.01	-3.26298
958	509.289	509.286	509.292	18.1075	18.0514	18.1674	40			unknown	-3.17503	9.70435e-05	46600000	14700000	1.90532e+07	5.85433e+06	39.9599	39.4391	5.50018e+06	1.69e+06	11.8	11.5	-1.63259
1151	577.276	577.273	577.28	17.3765	17.3607	17.4191	39	[170][M]-	[M+Cl+NaCOOH]- 474.32 [M-H+NaCOOH]- 510.296 [M+Cl]- 542.307 [M-H]- 578.283	unknown	-2.76952	9.14291e-05	10000000	3630000	3.992e+06	1.54042e+06	38.147	44.0524	1.15239e+06	444681	11.5	12.3	-2.18859
1810	1215.94	1215.94	1215.95	6.30903	6.257	6.36108	47	[302][M+2]-		unknown	-1.65816	8.9066e-05	13600000	8190000	1.42575e+06	2.00223e+06	10.3918	21.4874	411578	577993	3.03	7.06	-2.79106
1807	1214.44	1214.43	1214.45	6.30903	6.257	6.36108	47		[3M-2H]2- 810.295	unknown	-1.57763	8.33684e-05	241000000	153000000	2.21241e+07	3.52804e+07	9.10062	21.0168	6.38667e+06	1.01846e+07	2.64	6.65	-2.87225
1348	653.137	653.133	653.141	1.37907	1.36377	1.40265	31		[M-H]- 654.15	unknown	-3.26323	8.09796e-05	3.91463e+06	1.19962e+06	1.58558e+06	391929	35.0204	29.4727	457719	113140	11.7	9.43	-1.4121
1795	1193.93	1193.92	1193.94	6.1084	6.04685	6.17297	47			unknown	1.69801	8.09796e-05	3650000	6200000	627612	1.35904e+06	17.0057	23.5815	181176	392321	4.96	6.33	8.03461
578	351.132	351.129	351.134	3.94747	3.75542	4.01108	54	[70][M]-	[2M-2H+Na]- 165.079	unknown	1.24107	8.01231e-05	17500000	21700000	2.93263e+06	3.66169e+06	17.44	16.9857	846577	1.05704e+06	4.85	4.88	6.88504
1808	1214.94	1214.93	1214.95	6.30903	6.257	6.36108	47	[302][M+1]-		unknown	-1.61095	7.99418e-05	118000000	72900000	1.13295e+07	1.7671e+07	9.54247	21.8577	3.27054e+06	5.10119e+06	2.78	6.99	-2.90189
109	156.925	156.925	156.926	1.0927	1.0746	1.1356	51			unknown	1.32524	7.92577e-05	21800000	28900000	4.26936e+06	2.65205e+06	18.6755	9.23954	1.23246e+06	765581	5.66	2.65	6.2259
1816	1225.43	1225.42	1225.44	6.30907	6.257	6.36108	47	[304][M]2-		unknown	-1.36966	7.75536e-05	7640000	5580000	691204	861532	8.83501	15.3807	199533	248703	2.61	4.46	-2.75497
1309	632.297	632.293	632.3	14.9692	14.8786	14.9935	34			unknown	-3.70284	7.75e-05	18100000	4900000	8.76797e+06	1.21862e+06	41.0574	23.6749	2.53109e+06	351786	14	7.19	-1.1461
1803	1213.44	1213.43	1213.44	6.30904	6.257	6.36108	46		[3M-2H]2- 809.629 [M-H]- 1214.44	unknown	-1.59007	7.16637e-05	319000000	201000000	2.94823e+07	4.64024e+07	9.16753	20.9498	8.5108e+06	1.33952e+07	2.67	6.67	-2.84186
1805	1213.94	1213.93	1213.95	6.30903	6.257	6.36108	47	[302][M]-	[M-H]- 1214.95	unknown	-1.57679	6.67102e-05	363000000	230000000	3.3127e+07	5.26139e+07	9.03676	20.8341	9.56295e+06	1.51883e+07	2.63	6.59	-2.84892
838	465.282	465.28	465.284	15.6082	15.5957	15.6606	47	[110][M+1]-		unknown	-4.09782	6.24405e-05	2.28768e+08	5.58266e+07	1.01396e+08	3.72627e+07	39.6388	57.3788	2.92706e+07	1.07568e+07	12.8	19.3	-1.37667
104	154.928	154.927	154.929	1.09298	1.0746	1.13022	55		[M+Cl]- 119.956	unknown	1.40446	6.15587e-05	64300000	90300000	9.77459e+06	9.10238e+06	14.3944	10.1964	2.82168e+06	2.62763e+06	4.39	2.91	5.28121
503	321.048	321.046	321.049	1.38437	1.36922	1.65093	40		[M-H-CO2]- 366.048	unknown	-12.2332	5.93333e-05	2.14551e+07	1.75384e+06	9.84293e+06	808487	43.2351	42.1595	2.84141e+06	233390	13.2	13.3	-0.125487
267	231.044	231.042	231.045	5.83228	5.77173	5.90132	41		[M+Cl]- 196.071	unknown	2.40538	5.68705e-05	1.71483e+06	4.12481e+06	934124	1.55115e+06	53.466	35.9862	269658	447778	15.7	10.9	19.0716
1790	1192.93	1192.92	1192.94	6.109	6.04685	6.17297	47			unknown	1.68011	5.25652e-05	12600000	21200000	2.15317e+06	4.45195e+06	16.6435	22.4204	621568	1.28517e+06	4.93	6.07	7.81765
1608	840.042	840.037	840.048	1.33853	1.31445	1.35112	40			unknown	-1.99598	5.08197e-05	4310000	2160000	1.04037e+06	479307	22.5759	22.1083	300328	138364	6.97	6.41	-2.37122
1853	1345.01	1345	1345.02	6.35058	6.3026	6.38	26	[311][M+1]2-		unknown	2.65264	5.02336e-05	1070000	2830000	441779	1.32661e+06	35.3309	41.5096	127531	382959	11.9	13.5	18.0539
177	185.056	185.055	185.057	5.83452	5.77173	5.90132	44			unknown	2.26697	4.64147e-05	2060000	4670000	1.06474e+06	1.66753e+06	48.644	34.045	307365	481374	14.9	10.3	18.1173
1388	679	678.995	679.005	1.17785	1.16825	1.21078	39		[M-2H+Na]- 658.025	unknown	-2.2735	4.58162e-05	7780000	3420000	2.11232e+06	798982	27.7625	23.7211	609774	230646	7.83	6.74	-2.00215
1857	1381.5	1381.5	1381.51	6.7341	6.71817	6.74622	39			unknown	1.75511	4.27111e-05	3.79332e+06	6.65769e+06	808204	2.90535e+06	22.3103	39.3176	233308	838703	6.15	12.6	13.9798
1859	1382.5	1382.5	1382.51	6.7341	6.71817	6.74622	41	[313][M]2-		unknown	1.88228	4.15642e-05	3.7695e+06	7.09526e+06	820824	3.06692e+06	21.999	39.5175	236952	885343	6.29	12.5	13.9888
1787	1192.43	1192.42	1192.44	6.10884	6.04685	6.17297	46		[M+Cl]- 1157.47	unknown	1.7293	4.02537e-05	11400000	19700000	1.9126e+06	3.8021e+06	15.9707	20.7697	552121	1.09757e+06	4.85	5.58	7.38687
224	212.887	212.886	212.887	1.11845	1.08283	1.1709	53			unknown	1.75322	4.00562e-05	4110000	7200000	1.10229e+06	1.21389e+06	23.5708	15.9066	318204	350421	7.75	4.87	9.1702
226	214.884	214.883	214.885	1.13423	1.09218	1.17615	51			unknown	1.6887	3.8109e-05	2710000	4580000	607850	859380	21.0191	17.9732	175471	248082	6.47	5.42	8.43629
356	260.133	260.131	260.134	6.36828	6.33007	6.40318	47	[39][M+1]-		unknown	3.06901	3.78305e-05	11200000	34300000	3.74236e+06	1.83357e+07	29.7467	45.863	1.08033e+06	5.29305e+06	9.66	15.4	18.1885
1217	602.139	602.136	602.141	1.20962	1.20177	1.21882	33	[184][M+1]-		unknown	2.72808	3.75509e-05	1.54586e+06	4.21724e+06	411166	1.67423e+06	26.2125	37.7215	118694	483307	7.68	11.5	13.785
663	394.845	394.843	394.847	1.08407	1.05877	1.24235	42		[3M+Cl]- 119.956	unknown	1.28855	3.75509e-05	9330000	12000000	951155	1.10727e+06	10.1741	9.0171	274575	319641	2.94	2.66	3.96181
1858	1382	1381.99	1382.01	6.73427	6.71817	6.74622	45			unknown	1.90413	3.33235e-05	4.84784e+06	9.23091e+06	1.11609e+06	4.01047e+06	22.7897	39.2743	322188	1.15772e+06	6.65	12.5	14.2247
125	164.043	164.042	164.044	7.30157	7.27988	7.31377	44	[9][M+1]-		unknown	-2.10651	3.21305e-05	4640000	2200000	1.61774e+06	806428	31.5942	38.0559	467000	232796	10.1	10.6	-3.28028
1793	1193.43	1193.42	1193.44	6.1084	6.04685	6.17297	47			unknown	1.76796	3.21208e-05	7630000	13500000	1.36891e+06	2.57448e+06	16.9509	20.749	395170	743189	5.18	5.51	7.55167
73	136.917	136.917	136.918	1.09298	1.0746	1.12765	45			unknown	1.39676	3.07961e-05	9170000	12800000	1.61762e+06	1.50236e+06	16.8181	12.2071	466967	433694	5.09	3.39	6.10003
1448	709.117	709.112	709.122	1.38722	1.37308	1.41922	40			unknown	-1.33104	3.03379e-05	4350000	3270000	425084	950987	9.54972	33.6454	122711	274526	2.82	8.39	-5.00236
574	348.819	348.817	348.82	1.10071	1.07548	1.22567	48		[M+Cl]- 313.849	unknown	1.36998	2.88445e-05	2660000	3640000	334872	407666	12.1499	11.4189	96669.2	117683	3.63	3.23	4.86186
352	259.13	259.128	259.131	6.3634	6.33007	6.40318	51	[39][M]-	[M-H]- 260.137	unknown	2.9111	2.8537e-05	96500000	281000000	3.05563e+07	1.44387e+08	28.2017	44.0673	8.82084e+06	4.1681e+07	9.14	14.8	17.4281
513	324.192	324.19	324.194	7.0484	6.93227	7.08245	31			unknown	1.58749	2.83933e-05	3560000	5660000	1.4248e+06	622420	43.4215	11.0305	411305	179677	11.5	3.18	11.9491
1823	1235.45	1235.44	1235.45	6.72902	6.70033	7.06337	47		[3M-2H]2- 824.3 [M-H]- 1236.45	unknown	-1.9178	2.72923e-05	133000000	69100000	1.57078e+07	2.5451e+07	11.6861	37.2299	4.53444e+06	7.34708e+06	3.42	10.6	-3.03255
296	241.119	241.117	241.12	6.36828	6.33007	6.40318	47	[29][M]-	[M-H-H20]- 260.137	unknown	2.94757	2.501e-05	5960000	17600000	1.89069e+06	8.84098e+06	28.5317	43.7672	545795	2.55217e+06	9.16	14.5	17.1589
358	261.134	261.133	261.136	6.37312	6.33007	6.40318	26	[39][M+2]-		unknown	3.41301	2.31658e-05	1.23369e+06	4.21061e+06	435971	2.14102e+06	31.8095	44.4881	125854	618058	10.2	14.7	17.8912
529	332.124	332.123	332.126	7.33637	7.32643	7.35115	39	[63][M]-		unknown	5.05508	2.31e-05	4.61171e+06	2.33125e+07	1.24882e+06	1.06591e+07	27.5763	43.988	360505	3.077e+06	7.82	13.2	15.3252
582	352.135	352.133	352.137	3.94602	3.75542	4.01965	43	[70][M+1]-		unknown	1.26532	2.31e-05	3.02525e+06	3.8279e+06	626816	640799	22.6822	17.0803	180946	184983	5.98	4.83	7.66109
1797	1194.44	1194.43	1194.44	6.10868	6.04685	6.17297	41		[M-2H+K]- 1157.47	unknown	1.85564	2.25237e-05	1190000	2210000	279694	464043	23.6715	23.1766	80740.6	133958	6.77	6.06	9.0661
568	345.537	345.535	345.539	8.78065	8.74203	8.84572	47		[M-H]- 346.544	unknown	-10.7318	2.2123e-05	61500000	5730000	3.5721e+07	1.59069e+06	44.1561	29.4581	1.03118e+07	459193	16.8	8.01	-0.161337
1801	1203.92	1203.91	1203.93	6.10828	6.03767	6.16478	30	[300][M+1]2-		unknown	2.4486	2.2123e-05	470000	1150000	172684	269148	32.4858	23.9226	49849.6	77696.3	10.6	6.75	12.5696
1860	1383.01	1383	1383.01	6.73381	6.71817	6.74622	34	[313][M+1]2-		unknown	1.89646	2.16873e-05	1.98267e+06	3.76004e+06	429693	1.55763e+06	21.8584	37.6989	124042	449649	6.26	12	13.4711
388	277.032	277.03	277.034	1.17482	1.12573	1.21928	53		[M-H-C6H10O5]- 440.091	unknown	1.56523	2.15791e-05	13400000	20900000	3.67113e+06	1.80547e+06	29.5475	8.879	1.05976e+06	521195	7.93	2.49	8.28398
1717	1025.36	1025.36	1025.37	6.70678	6.6733	6.72972	33	[286][M+1]3-		unknown	-2.14428	2.09394e-05	1390000	648000	315352	228428	21.1954	34.3795	91034.2	65941.5	6.55	10.2	-2.63772
1813	1224.43	1224.42	1224.43	6.30907	6.257	6.36108	47			unknown	-1.4349	1.95261e-05	10600000	7410000	817481	1.17814e+06	7.60767	15.3469	235986	340100	2.22	4.59	-2.48599
141	170.902	170.901	170.902	1.10865	1.08283	1.16103	52		[M-H-CO]- 199.9 [2M-3H]3- 257.858	unknown	1.36374	1.80941e-05	3210000	4380000	564700	435641	17.467	10.158	163015	125759	5.08	2.87	5.84715
450	302.161	302.16	302.162	14.0936	14.0697	14.1396	23	[54][M+1]-		unknown	3.32718	1.80541e-05	982491	3.26893e+06	509635	1.25408e+06	62.2109	38.1283	147119	362022	15	11.1	18.6087
1799	1203.42	1203.41	1203.43	6.10719	6.03767	6.16478	28	[300][M]2-		unknown	2.77693	1.67518e-05	354103	983321	210592	257419	54.3679	26.4965	60792.8	74310.6	17.2	7.56	18.737
185	187.134	187.133	187.135	12.3267	12.3103	12.3504	40			unknown	2.90156	1.67045e-05	1.6358e+06	4.74638e+06	881876	1.33673e+06	49.8486	28.1912	254576	385879	15.6	8.13	17.5678
569	346.038	346.037	346.04	8.7796	8.74977	8.83715	37			unknown	-17.5318	1.66526e-05	2.36557e+07	1.3493e+06	1.38332e+07	658101	44.1831	57.4654	3.9933e+06	189977	16.9	14.1	-0.0715247
1572	809.624	809.618	809.628	6.30907	6.257	6.35335	47	[251][M]3-		unknown	-1.4603	1.62e-05	3670000	2510000	383567	458670	10.0299	18.0788	110726	132407	3.02	5.27	-2.84763
1214	601.136	601.132	601.14	1.21155	1.20697	1.22243	47	[184][M]-		unknown	2.39717	1.58683e-05	9.02642e+06	2.16378e+07	2.09207e+06	8.63759e+06	23.3736	34.4768	603928	2.49346e+06	6.69	11.5	13.3094
1812	1216.85	1216.84	1216.85	6.30905	6.26038	6.33477	12			unknown	2.50593	1.58504e-05	666000	1670000	178444	723270	27.0786	39.5289	51512.4	208790	7.73	12.5	14.6736
1718	1025.7	1025.69	1025.7	6.71423	6.68248	6.72513	25			unknown	-2.29864	1.56013e-05	1120000	487000	259418	211793	22.365	46.816	74887.5	61139.3	6.69	12.5	-2.68887
448	301.157	301.155	301.159	14.0963	14.072	14.1311	47	[54][M]-		unknown	2.18015	1.48636e-05	10300000	22400000	2.4152e+06	6.3688e+06	23.5408	28.3991	697207	1.83851e+06	6.77	8.19	10.6328
1817	1225.93	1225.92	1225.94	6.30913	6.257	6.36108	45	[304][M+1]2-		unknown	-1.52041	1.30827e-05	3580000	2360000	336427	379529	9.40341	15.4554	97118.2	109561	2.71	4.65	-2.32757
530	333.128	333.126	333.13	7.33408	7.32338	7.34433	23	[63][M+1]-		unknown	5.64102	1.27507e-05	681483	3.84426e+06	293347	1.694e+06	48.2212	43.4013	84682	489017	12.4	12.7	17.7859
1527	763.188	763.183	763.193	1.24462	1.23877	1.25443	47	[243][M]-		unknown	2.50738	1.11854e-05	9.57395e+06	2.40055e+07	2.67766e+06	9.65108e+06	26.406	34.397	772974	2.78603e+06	8.07	11.6	14.1231
1814	1224.93	1224.92	1224.94	6.30907	6.257	6.36108	46			unknown	-1.47912	1.11854e-05	12300000	8290000	879261	1.214e+06	7.16251	13.8628	253821	350453	2.07	4.23	-2.15051
1048	537.06	537.057	537.064	1.18586	1.176	1.20597	44		[M-H-C6H10O5]- 700.12	unknown	-2.84278	1.08358e-05	13800000	4870000	3.87508e+06	1.9001e+06	26.0178	38.2921	1.11864e+06	548511	8.09	11.3	-1.71841
1804	1213.69	1213.68	1213.69	6.30067	6.24787	6.35335	22	[301][M]2-		unknown	-2.55206	1.08358e-05	1030000	404000	187125	200213	18.4829	43.1453	54018.4	57796.6	5.24	14.3	-2.34278
1663	927.246	927.241	927.25	1.29319	1.27882	1.30835	30	[271][M+2]-		unknown	2.79233	1.03333e-05	1.2201e+06	3.40693e+06	349013	1.32977e+06	26.7945	34.064	100751	383872	8.26	11.3	13.981
818	455.242	455.239	455.244	15.0182	14.9321	15.0348	40	[107][M]-	[M+Cl]- 420.272 [M-H]- 456.249	unknown	-4.20005	9.646e-06	4.99727e+07	1.18981e+07	1.65275e+07	7.67944e+06	33.3912	56.5235	4.77108e+06	2.21686e+06	9.55	18.6	-1.18682
784	444.03	444.028	444.033	1.38843	1.37078	1.41922	34		[M-H]- 445.036	unknown	-12.2806	9.58182e-06	7.74186e+06	630413	3.01686e+06	400513	33.9317	59.4921	870893	115618	11.2	18.3	-0.142668
1571	809.289	809.284	809.294	6.30907	6.257	6.36108	47		[M-H]- 810.295	unknown	-1.39506	9.58182e-06	7710000	5530000	612043	1.04046e+06	7.83428	19.4217	176682	300355	2.29	5.44	-3.02032
324	249.124	249.122	249.125	6.74292	6.72955	6.75798	36		[M-H-CO2]- 294.122	unknown	3.92146	9.34387e-06	1.88562e+06	7.39438e+06	699955	3.82274e+06	35.4303	43.7611	202060	1.10353e+06	10.7	14.9	18.3794
754	432.096	432.093	432.098	7.151	7.14438	7.15872	20			unknown	2.51717	9.14537e-06	886859	2.23237e+06	452372	413211	47.0386	18.6133	130588	119284	14.7	5.34	15.6468
1567	808.621	808.615	808.625	6.30905	6.257	6.36108	47		[M-H]- 809.629 [2M-3H]3- 1214.44	unknown	-1.41767	9.07857e-06	10000000	7060000	826435	1.25609e+06	8.06522	17.7588	238571	362603	2.39	5.14	-2.81457
307	243.062	243.06	243.063	1.38755	1.36907	1.46063	48		[2M+Cl]- 104.048 [M+Cl]- 208.093	unknown	2.16537	8.83165e-06	11200000	24200000	1.78235e+06	7.89435e+06	15.963	29.3155	514519	2.2789e+06	4.61	9.43	10.4687
266	231.027	231.026	231.028	7.28768	7.26593	7.31337	46		[M-H+NaCOOH]- 164.047	unknown	-1.98872	8.51566e-06	5480000	2760000	1.18042e+06	732823	22.8022	27.2639	340759	211548	6.22	7.68	-2.49588
779	441.245	441.242	441.248	13.0008	12.9896	13.0231	39	[100][M+1]-		unknown	1.76485	8.19661e-06	850000	1500000	217139	407683	23.6639	25.5977	62682.7	117688	7.37	7.84	10.7929
373	270.845	270.844	270.846	1.11795	1.09108	1.15362	53		[M-H-C2H4]- 299.877	unknown	1.7531	7.99078e-06	1530000	2680000	355303	208258	21.3217	7.82377	102567	60118.8	6.72	2.25	7.09394
650	386.015	386.012	386.017	1.21813	1.20772	1.23482	45		[M-H-CO2]- 431.013	unknown	-4.68101	7.965e-06	12900000	2750000	4.05811e+06	907684	31.4466	32.0295	1.17148e+06	262026	9.11	9.54	-0.602265
428	294.117	294.115	294.119	6.74345	6.72955	6.75798	47	[49][M+1]-		unknown	3.31025	7.38529e-06	17600000	58200000	5.27621e+06	2.67628e+07	29.6095	40.865	1.52311e+06	7.72576e+06	8.66	13.3	15.8447
1623	864.245	864.238	864.25	1.3073	1.28112	1.34858	47	[261][M+1]-		unknown	1.97178	6.87192e-06	7.83702e+06	1.54528e+07	1.18156e+06	5.24532e+06	15.0866	29.9836	341088	1.51419e+06	4.35	9.8	10.7315
822	456.245	456.242	456.247	15.0169	14.9321	15.0395	42	[107][M+1]-		unknown	-6.42105	6.44554e-06	9.61446e+06	1.49733e+06	3.30026e+06	904624	35.2022	56.0776	952703	261142	9.91	17.4	-0.486594
163	179.034	179.033	179.036	4.70618	4.55275	4.89168	47		[M+Cl]- 144.065 [M-H]- 180.042	unknown	-2.70479	6.2e-06	37900000	14000000	1.10448e+07	4.14915e+06	27.7738	28.0595	3.18835e+06	1.19776e+06	8.4	8.54	-1.6407
432	295.119	295.117	295.121	6.74318	6.72955	6.75472	35	[49][M+2]-		unknown	3.63353	5.98354e-06	1.95004e+06	7.08553e+06	651038	3.21396e+06	32.2127	40.7167	187939	927791	9.64	13.1	16.2744
1529	764.192	764.187	764.195	1.2434	1.2369	1.25832	39	[243][M+1]-		unknown	2.45449	5.98354e-06	2.37268e+06	5.82371e+06	672469	2.13622e+06	26.9461	32.3002	194125	616673	8.18	10.6	13.4061
1568	808.955	808.949	808.96	6.30905	6.257	6.35335	47		[2M-3H]3- 1214.95	unknown	-1.43422	5.9203e-06	11600000	8060000	1.04836e+06	1.3642e+06	8.86292	17.0179	302636	393809	2.62	4.88	-2.70187
1819	1232.41	1232.4	1232.42	6.30906	6.257	6.35335	34	[305][M]2-	[3M-H+Cl]2- 810.295	unknown	-1.52475	5.608e-06	1350000	889000	132523	187115	9.55514	21.4089	38256.2	54015.6	2.82	6.08	-2.89229
802	452.804	452.801	452.805	1.09248	1.0746	1.21725	36		[M+Cl]- 417.834	unknown	1.37893	5.50937e-06	3060000	4220000	311145	461667	10.2629	10.6976	89819.8	133272	2.93	3.16	4.30493
935	497.042	497.039	497.046	1.18408	1.16723	1.21928	47			unknown	-2.74904	5.23274e-06	20500000	7460000	4.68472e+06	1.92237e+06	24.0622	25.9061	1.35236e+06	554940	6.59	7.44	-1.31476
95	149.027	149.026	149.028	5.56892	5.50808	5.61012	47			unknown	-2.0708	5.06838e-06	3710000	1790000	980606	340232	23.8283	18.4311	283077	98216.5	7.62	5.48	-2.18983
386	275.103	275.101	275.105	6.74345	6.72955	6.75472	47	[43][M]-	[M-H-H20]- 294.122	unknown	3.27426	5.03351e-06	7380000	24200000	2.38467e+06	1.0805e+07	30.8565	39.3588	688395	3.11914e+06	9.32	12.9	15.9392
278	236.056	236.055	236.058	7.54141	7.5257	7.552	44	[25][M]-	[M-H-H20]- 255.075	unknown	-9.52823	4.99845e-06	21700000	2280000	1.01454e+07	949240	38.4	45.2847	2.92873e+06	274022	13.5	12	-0.198777
436	296.977	296.975	296.979	1.22344	1.21588	1.23057	42		[M-H]- 297.984	unknown	-3.2	4.99845e-06	4310000	1350000	1.03452e+06	547714	23.7489	36.5064	298641	158111	6.93	11.7	-1.33133
19	107.051	107.05	107.051	4.80605	4.58572	4.87857	41			unknown	-3.26567	4.89219e-06	12600000	3860000	3.94583e+06	1.35517e+06	30.4002	36.4299	1.13906e+06	391203	9.04	10.1	-1.2716
933	495.273	495.269	495.275	17.1731	17.1442	17.2077	33			unknown	-19.8105	4.67447e-06	53700000	2710000	2.03072e+07	1.17728e+06	37.9577	40.1452	5.86219e+06	339850	10.9	12.5	-0.0423265
209	199	198.999	199.002	1.22507	1.21588	1.22862	47		[M-H+NaCOOH]- 132.01	unknown	-3.18321	4.67447e-06	21500000	6740000	5.13246e+06	2.67256e+06	24.283	35.7405	1.48161e+06	771501	6.91	11.4	-1.32052
449	302.065	302.063	302.067	2.90908	2.69318	3.015	50	[55][M]-	[M+Cl]- 267.096	unknown	2.64688	4.211e-06	24900000	65900000	1.37541e+07	1.92441e+07	44.2795	30.3056	3.97048e+06	5.55528e+06	16	8.43	18.0204
249	224.056	224.055	224.057	7.54128	7.52623	7.552	45	[20][M]-	[M-H+NaCOOH]- 157.068	unknown	-9.97667	4.1477e-06	25300000	2530000	1.15956e+07	1.16039e+06	37.8009	47.2237	3.34736e+06	334977	13.2	13.2	-0.187913
1662	926.245	926.239	926.251	1.29433	1.2817	1.30835	45	[271][M+1]-		unknown	2.59905	4.10708e-06	4.77732e+06	1.24165e+07	1.08444e+06	5.02246e+06	22.877	34.0659	313052	1.44986e+06	6.55	11.7	13.385
127	164.071	164.07	164.072	6.74237	6.72955	6.75472	43			unknown	3.35162	4.10309e-06	2650000	8870000	782308	4.03061e+06	29.438	39.3271	225833	1.16354e+06	8.53	13.1	15.6571
1100	558.205	558.203	558.209	13.4871	13.4749	13.5039	35		[M+Cl+NaCOOH]- 455.249 [M-H+NaCOOH]- 491.225 [M+Cl]- 523.236 [M-H]- 559.213	unknown	-2.70771	4.094e-06	2240000	828000	630793	346945	28.0923	42.5779	182094	100154	8.12	12.1	-1.98624
777	440.241	440.239	440.244	13.0015	12.9824	13.0213	47	[100][M]-	[M+Cl]- 405.272 [M-H]- 441.248	unknown	1.59464	4.094e-06	5320000	8480000	1.15815e+06	2.27439e+06	20.9522	24.6227	334328	656559	6.29	7.75	10.0067
679	402.017	402.009	402.02	1.38338	1.21693	1.4108	42	[83][M+1]-		unknown	-16.0665	4.07066e-06	12200000	758000	3.83366e+06	277732	31.8915	41.2556	1.10668e+06	80174.3	9.09	10.6	-0.0540317
337	255.07	255.068	255.072	7.54123	7.52597	7.552	44	[36][M+1]-		unknown	-10.226	4.01637e-06	22700000	2220000	1.03696e+07	1.02902e+06	37.6894	48.2543	2.99345e+06	297052	13.2	13.4	-0.179888
1621	861.164	861.159	861.167	1.24182	1.23232	1.25187	38		[M-H]- 862.171	unknown	2.82214	3.9557e-06	1.69373e+06	4.77995e+06	354380	1.84636e+06	19.2913	34.5738	102301	532999	6.04	11.2	12.6911
1723	1039.34	1039.33	1039.34	6.38453	6.33905	6.42208	44		[M-H]- 1040.34	unknown	3.14507	3.83335e-06	1560000	4900000	226492	1.1027e+06	14.3767	24.3386	65382.6	318321	4.2	6.5	7.72025
387	276.106	276.104	276.108	6.74148	6.72703	6.75472	26	[43][M+1]-		unknown	3.66792	3.70967e-06	953377	3.49691e+06	404622	1.59183e+06	42.0747	40.3258	116804	459521	12.3	13.1	17.956
842	466.284	466.282	466.286	15.6081	15.3244	15.6606	49	[110][M+2]-		unknown	-4.86737	3.694e-06	3.68973e+07	7.58056e+06	1.08532e+07	4.68889e+06	29.8773	52.3083	3.13305e+06	1.35356e+06	8.49	17.9	-0.834115
468	309.108	309.106	309.11	5.42535	5.34043	5.45935	47		[M-H]- 310.117	unknown	5.2382	3.5637e-06	12500000	65600000	3.82087e+06	2.67419e+07	31.7932	38.5576	1.10299e+06	7.71973e+06	8.81	11.8	14.7031
1367	662.204	662.2	662.207	6.8667	6.85085	6.8863	23	[215][M]2-		unknown	13.1427	3.25632e-06	691891	9.09333e+06	175188	3.84472e+06	25.4793	38.0078	50572.5	1.10987e+06	7.31	12.2	14.2296
1390	679.209	679.205	679.212	1.3864	1.35637	1.40878	30	[220][M]2-		unknown	6.33127	3.2233e-06	879889	5.57081e+06	495786	2.14676e+06	60.3512	36.0679	143121	619715	16.3	11.1	19.71
1660	925.241	925.234	925.247	1.29422	1.28112	1.30835	47	[271][M]-		unknown	2.70884	3.17949e-06	1.58386e+07	4.29041e+07	3.58771e+06	1.6782e+07	22.33	33.3143	1.03568e+06	4.84454e+06	6.54	11.3	13.0427
1262	617.001	616.996	617.005	1.17623	1.167	1.20238	41			unknown	-2.01224	3.09645e-06	7520000	3740000	1.56705e+06	787808	19.9233	22.6168	452367	227420	6.01	6.08	-2.11443
651	387.113	387.11	387.115	1.19447	1.16723	1.24645	50	[77][M]-	[M-H+HCOOH]- 342.115	unknown	-5.8852	2.93913e-06	43300000	7350000	1.27063e+07	3.83768e+06	29.9795	47.0734	3.66798e+06	1.10784e+06	8.48	15.1	-0.498915
472	310.112	310.11	310.113	5.4173	5.34043	5.45933	31			unknown	5.60158	2.78453e-06	1.65378e+06	9.26377e+06	610012	3.78231e+06	39.6903	38.6091	176095	1.09186e+06	10.6	11.8	15.8884
675	399.099	399.096	399.101	6.607	6.58368	6.62645	45			unknown	2.24988	2.78453e-06	1980000	4460000	436360	844680	21.2771	19.1821	125966	243838	6.35	5.46	8.3731
677	401.014	401.012	401.017	1.38608	1.36907	1.4108	47	[83][M]-	[M+Cl]- 366.048	unknown	-13.428	2.69095e-06	125000000	9320000	3.6231e+07	3.01496e+06	29.4919	31.6521	1.0459e+07	870345	8.36	9.34	-0.0694815
1425	699.113	699.109	699.116	1.2086	1.19952	1.21827	28		[M-H]- 700.12	unknown	2.84635	2.61614e-06	1.26318e+06	3.59546e+06	287315	1.28059e+06	22.2385	33.5574	82940.7	369676	6.57	10.3	12.1838
1573	809.958	809.952	809.962	6.30433	6.24787	6.35335	31	[251][M+1]3-		unknown	-1.66652	2.5547e-06	1220000	734000	110212	130310	8.80699	17.4406	31815.6	37617.4	2.6	5.12	-2.06393
98	151.04	151.039	151.04	6.91648	6.91402	6.93053	35		[M-H+NH3]- 135.021	unknown	-7.73906	2.28923e-06	4.54091e+06	586753	1.46073e+06	240369	30.6654	50.3484	421677	69388.6	9.29	11.8	-0.251019
1584	814.249	814.245	814.254	6.91792	6.90342	6.93547	24	[253][M]2-		unknown	13.5158	2.28923e-06	700486	9.46761e+06	191494	4.25606e+06	27.288	41.2307	55279.5	1.22862e+06	7.89	13	15.1835
161	179.035	179.034	179.036	8.0093	7.97777	8.01998	45			unknown	-3.31059	2.25734e-06	7740000	2340000	2.38521e+06	499251	30.3786	22.7929	688551	144121	8.9	6.17	-0.987892
393	279.038	279.036	279.039	2.06866	1.7398	2.09622	50		[M+Cl]- 244.069	unknown	7.33428	2.10566e-06	7630000	56000000	4.02906e+06	2.10064e+07	46.9162	34.1906	1.16309e+06	6.06403e+06	15.2	10.8	18.7026
924	493.238	493.234	493.24	14.3794	14.0748	14.4091	55	[128][M+1]-		unknown	-2.77809	2.04247e-06	6870000	2470000	1.82386e+06	789210	25.3131	28.7075	526502	227825	7.67	9.22	-1.55225
57	131.06	131.059	131.061	6.55466	6.52607	6.58177	42	[3][M+2]-		unknown	-2.95322	1.99712e-06	3300000	1120000	882652	275777	25.7846	24.2222	254800	79609.9	7.72	7.12	-1.20577
813	454.644	454.64	454.646	6.27545	6.22058	6.32278	47		[M-H+Cl]2- 875.325 [M-2H]2- 911.302	unknown	-1.77116	1.83608e-06	4780000	2700000	620057	565047	13.1474	21.1511	178995	163115	3.75	6.05	-2.26848
1530	765.193	765.189	765.195	1.24327	1.23613	1.25187	16	[243][M+2]-		unknown	2.86902	1.812e-06	562127	1.61276e+06	272023	623360	56.2373	33.7776	78526.3	179949	14	11.2	17.8725
1489	736.228	736.225	736.231	15.6163	15.6045	15.6249	21			unknown	-2.4392	1.80565e-06	7140000	2930000	1.12334e+06	1.51795e+06	16.1924	46.2327	324279	438194	4.54	15	-2.62688
911	490.218	490.216	490.221	13.4871	13.1939	13.5044	48	[127][M]-	[M+Cl+NaCOOH]- 387.262 [M-H+NaCOOH]- 423.238 [M+Cl]- 455.249 [M-H]- 491.225	unknown	-2.73143	1.757e-06	7380000	2700000	1.82051e+06	1.06737e+06	23.9277	35.2398	525536	308124	7.12	11.4	-1.80242
1052	540.14	540.136	540.142	1.2098	1.19957	1.21882	42	[153][M+1]-		unknown	2.46204	1.73843e-06	2.81184e+06	6.92286e+06	576661	2.17216e+06	20.4264	27.729	166468	627050	5.92	9.06	10.8298
1524	761.71	761.705	761.715	5.4258	5.32337	5.44962	31			unknown	4.84032	1.68755e-06	1.10263e+06	5.33707e+06	368188	2.47039e+06	32.5562	39.9784	106287	713139	9.64	13.4	16.4771
1825	1236.45	1236.44	1236.45	6.72977	6.70033	7.06592	48			unknown	-1.93478	1.61034e-06	23900000	12400000	3.17016e+06	2.53444e+06	13.2065	19.4187	915145	731631	3.82	5.91	-1.88496
1356	657.018	657.014	657.023	1.18378	1.16825	1.20238	41		[M-H]- 658.025	unknown	-2.36891	1.60236e-06	8640000	3650000	1.84551e+06	1.1805e+06	20.6547	33.6233	532753	340781	6.17	9.34	-1.99395
31	115.04	115.039	115.04	2.84023	2.79258	2.91963	47			unknown	-1.91235	1.59429e-06	83500000	43700000	1.70289e+07	6.86706e+06	19.5632	16.1562	4.91581e+06	1.98235e+06	5.88	4.54	-2.03432
1453	712.728	712.723	712.732	6.64958	6.61048	6.66458	35			unknown	3.21712	1.48289e-06	2.81334e+06	9.05085e+06	338555	2.55031e+06	11.5461	26.9821	97732.3	736210	3.47	8.13	8.83698
1626	866.242	866.236	866.246	1.29266	1.27965	1.31662	38	[261][M+3]-		unknown	2.94321	1.42235e-06	1.74054e+06	5.12278e+06	328469	1.53633e+06	19.4223	28.0749	94820.8	443501	5.45	8.66	10.24
562	342.087	342.085	342.089	6.3852	6.3482	6.42208	41		[M+Cl+HCOOH]- 261.112 [M-H+HCOOH]- 297.089	unknown	-10.3292	1.42083e-06	1.43534e+07	1.3896e+06	4.56413e+06	775871	32.485	54.1779	1.31755e+06	223975	9.18	16.1	-0.173838
917	492.234	492.231	492.237	14.3794	14.3704	14.4091	47	[128][M]-	[M-H+NaCOOH]- 425.254	unknown	-2.36425	1.30331e-06	36500000	15500000	8.73081e+06	3.61732e+06	22.7479	22.9782	2.52037e+06	1.04423e+06	6.9	6.76	-1.7306
1591	823.627	823.622	823.631	6.72977	6.70033	6.74915	44			unknown	-1.7971	1.25979e-06	2670000	1490000	333135	276571	12.201	18.7573	96167.9	79839.2	3.6	5.37	-1.99808
879	481.109	481.105	481.111	6.20435	6.15672	6.25513	35		[M+2Cl]2- 892.281	unknown	-12.3246	1.22439e-06	5.29808e+06	429878	1.76399e+06	206058	32.1202	50.6656	509221	59483.8	9.61	13.8	-0.110959
1103	559.042	559.038	559.062	1.18393	1.16825	1.23338	42			unknown	-2.81979	1.22209e-06	20900000	7410000	4.13004e+06	2.05048e+06	20.1591	27.8218	1.19224e+06	591923	5.71	7.99	-1.23531
717	420.115	420.113	420.118	7.40996	7.39313	7.42128	40	[89][M]2-		unknown	-9.64333	1.16335e-06	6810000	706000	1.80487e+06	422469	27.3647	47.9839	521020	121956	7.65	17.3	-0.203195
1457	713.731	713.727	713.734	6.64755	6.61048	6.6609	14			unknown	3.97754	1.13365e-06	628895	2.50145e+06	110422	709864	16.6197	27.0509	31876.1	204920	5.07	8.19	9.62733
1826	1236.95	1236.94	1236.96	6.729	6.70033	6.74622	47	[306][M+2]-		unknown	-1.92825	1.131e-06	7350000	3810000	919596	850351	12.3179	20.7216	265464	245475	3.61	6.44	-1.98407
1625	865.241	865.234	865.247	1.29777	1.28453	1.31032	46	[261][M+2]-		unknown	2.93649	9.36838e-07	6.1814e+06	1.81516e+07	1.17397e+06	5.69441e+06	19.1933	28.54	338895	1.64383e+06	5.48	9.06	10.5737
926	494.288	494.285	494.29	14.7722	14.72	14.9771	41			unknown	-2.69458	8.78141e-07	2.60792e+06	967841	581151	328021	22.7216	30.8312	167764	94691.5	6.43	9.78	-1.61541
613	364.528	364.526	364.53	9.1429	9.1208	9.2038	44			unknown	-13.5647	8.67537e-07	54300000	4000000	2.02472e+07	1.17581e+06	32.4095	31.3976	5.84488e+06	339427	10.8	8.48	-0.0744597
593	355.594	355.592	355.596	7.40467	7.3846	7.41793	45		[M-2H]2- 713.206	unknown	-7.45879	8.53083e-07	13000000	1740000	3.46613e+06	724071	26.6599	41.2068	1.00058e+06	209021	7.71	12	-0.256649
1824	1235.95	1235.94	1235.95	6.72901	6.70033	7.06337	48	[306][M+1]-		unknown	-1.89056	8.45455e-07	63900000	33800000	7.98851e+06	6.97754e+06	12.3012	19.6653	2.30609e+06	2.01424e+06	3.61	5.96	-1.95092
1434	702.192	702.187	702.196	1.2432	1.2322	1.25832	47	[228][M+1]-		unknown	2.53288	8.26667e-07	4190000	10600000	843434	3.05498e+06	19.7087	25.9377	243478	881898	5.8	8.3	10.1401
760	435.042	435.04	435.046	1.17637	1.167	1.20238	42		[M-H-C6H10O5]- 598.101	unknown	-2.57333	8.15538e-07	9300000	3610000	2.05352e+06	1.00906e+06	21.7212	28.2396	592801	291289	6.38	8.06	-1.55425
1210	598.184	598.18	598.188	6.80815	6.7893	6.82867	28	[183][M+1]2-		unknown	18.6963	8.07442e-07	318000	5940000	128726	2.04878e+06	45.3415	32.7023	37160	591432	11.7	9.95	15.3478
1298	628.208	628.204	628.212	14.3794	14.072	14.412	42		[M+Cl+NaCOOH]- 525.252 [M-H+NaCOOH]- 561.229 [M+Cl]- 593.239 [M-H]- 629.216	unknown	-2.32813	7.96109e-07	7360000	3160000	1.50913e+06	1.01477e+06	19.6733	28.3833	435648	292938	5.92	9.27	-2.02688
52	130.059	130.058	130.06	6.55235	6.51773	6.57828	47	[3][M+1]-		unknown	-2.1554	7.92e-07	33900000	15700000	7.36365e+06	3.17767e+06	20.6209	19.9769	2.1257e+06	917315	6.28	5.84	-1.84111
1651	910.295	910.288	910.3	6.27542	6.22058	6.32278	47	[268][M]-	[M+Cl]- 875.325 [M-H]- 911.302	unknown	-1.9317	7.92e-07	8410000	4350000	1.17716e+06	865813	14.2376	20.2703	339818	249939	4.04	5.74	-1.88286
175	183.027	183.026	183.028	2.8436	2.79627	2.92383	37		[M+Cl]- 148.067	unknown	-2.55302	7.68898e-07	8250000	3230000	1.5358e+06	719102	19.6056	20.7129	443346	207587	5.38	6.43	-1.28725
910	489.992	489.989	489.995	1.37562	1.34743	1.39358	45			unknown	-7.27115	7.68898e-07	6820000	938000	1.24173e+06	308214	17.7378	28.6231	358457	88973.7	5.25	9.48	-0.205091
65	134.047	134.046	134.048	6.38556	6.33905	6.42208	40		[M+Cl]- 99.0744	unknown	-7.7434	7.39536e-07	7.77944e+06	1.00465e+06	2.40125e+06	499258	31.0606	55.6513	693180	144123	8.91	14.3	-0.28177
16	103.04	103.04	103.041	1.37907	1.36907	1.4108	17		[M-H]- 104.048 [M-2H]2- 208.093	unknown	-5.40577	7.39536e-07	2760000	510000	677108	207840	24.2551	43.6194	195464	59998.3	7.09	11.8	-0.469985
1821	1234.44	1234.44	1234.45	6.72938	6.70033	7.06337	48		[3M-2H]2- 823.632 [M-H]- 1235.45	unknown	-1.83645	7.39536e-07	170000000	92400000	1.97497e+07	1.87609e+07	11.4852	19.4316	5.70125e+06	5.41582e+06	3.36	5.86	-2.00016
652	388.116	388.114	388.117	1.19273	1.18343	1.21078	24	[77][M+1]-		unknown	-5.30082	7.38e-07	5.24429e+06	989335	1.1935e+06	615507	25.0359	81.0309	344534	177682	6.57	18	-0.680692
1455	713.229	713.224	713.233	6.64897	6.61048	6.66458	35			unknown	3.18259	7.27366e-07	1.9056e+06	6.06475e+06	249922	1.673e+06	12.5358	26.1599	72146.2	482953	3.79	7.96	8.82467
1714	1023.22	1023.21	1023.23	1.29156	1.27882	1.30835	42		[M-H]- 1024.22	unknown	2.57472	7.25e-07	2.76762e+06	7.12584e+06	280674	2.4953e+06	10.2453	32.0982	81023.7	720331	2.93	10.1	10.5434
1822	1234.94	1234.94	1234.95	6.72901	6.70033	7.06337	48	[306][M]-	[M-H]- 1235.95	unknown	-1.83915	7.03264e-07	197000000	107000000	2.27438e+07	2.18405e+07	11.3779	19.3803	6.56556e+06	6.30481e+06	3.34	5.89	-2.00136
1208	597.683	597.679	597.687	6.8079	6.7893	6.82867	35	[183][M]2-		unknown	15.8209	6.93834e-07	670000	10600000	188163	3.54876e+06	30.0726	31.55	54318.1	1.02444e+06	8.11	9.67	12.6177
396	281.101	281.098	281.113	6.4037	6.06443	6.58172	94			unknown	2.30273	6.61075e-07	6.59539e+06	1.51874e+07	2.17039e+06	4.7751e+06	29.1893	29.1058	626539	1.37845e+06	9.5	9.08	13.1542
1499	749.728	749.724	749.732	6.86664	6.8512	6.8863	34	[239][M]2-		unknown	15.886	6.61075e-07	1.40932e+06	2.23884e+07	171020	8.88564e+06	12.3126	36.2613	49369.2	2.56506e+06	3.5	11.5	11.9776
1500	750.23	750.225	750.234	6.87015	6.8558	6.8863	26	[239][M+1]2-		unknown	17.7239	6.39277e-07	900879	1.59671e+07	192839	6.45572e+06	22.7176	36.7553	55667.9	1.8636e+06	6.18	11.7	13.2093
1106	560.221	560.217	560.224	14.3794	14.0845	14.4091	49	[163][M]-	[M+Cl]- 525.252 [M-H]- 561.229	unknown	-2.60223	6.34e-07	10800000	4160000	2.11804e+06	1.12072e+06	19.3517	24.9354	611425	323525	5.64	7.77	-1.41972
1636	884.834	884.828	884.838	10.0304	10.0178	10.0476	25			unknown	2.02795	6.29538e-07	462000	936000	151906	177853	32.8841	19.4918	43851.3	51341.9	9.5	5.48	10.9539
1436	703.187	703.182	703.19	1.24327	1.2369	1.25187	46	[228][M+2]-		unknown	2.59645	6.29538e-07	6070000	15800000	1.33382e+06	4.29484e+06	21.6286	25.5665	385041	1.23981e+06	6.34	7.87	10.0937
299	242.077	242.076	242.079	1.35777	1.34615	1.37752	36			unknown	3.38465	5.9969e-07	669000	2270000	236527	705015	33.6215	28.3866	68279.4	203520	10.2	8.98	13.6133
775	440.087	440.084	440.095	1.19118	1.1738	1.38868	45	[99][M+1]-		unknown	-4.39648	5.67662e-07	20500000	4660000	4.23935e+06	2.23635e+06	21.1891	41.9338	1.2238e+06	645578	5.97	13.9	-0.780069
1588	822.624	822.619	822.628	6.73072	6.70033	6.74915	47		[M-H]- 823.632 [2M-3H]3- 1235.45	unknown	-1.65113	5.35357e-07	7150000	4330000	782387	695864	10.4599	16.4951	225856	200879	3.16	4.64	-2.05945
893	484.636	484.634	484.639	7.41028	7.39295	7.42128	46			unknown	-5.15837	5.25511e-07	8790000	1700000	2.04629e+06	878424	24.4758	46.8787	590712	253579	6.72	14.9	-0.613124
1033	533.162	533.158	533.165	6.74578	6.7255	6.76287	44	[150][M]2-		unknown	3.38895	5.18e-07	1300000	4420000	268699	1.10956e+06	20.4877	23.5599	77566.7	320304	5.95	7.25	9.3718
981	519.164	519.161	519.167	6.3869	6.33905	6.42957	47	[138][M]2-	[M-2H]2- 1040.34	unknown	1.96967	5.08619e-07	4480000	8820000	571888	1.77303e+06	12.2944	19.1627	165090	511831	3.69	5.81	6.87748
202	196.061	196.06	196.062	6.20682	6.15672	6.26312	47			unknown	-4.23437	4.69189e-07	9790000	2310000	2.71366e+06	688272	25.96	29.0484	783365	198687	8	8.59	-0.655455
159	178.051	178.049	178.055	6.20693	5.96383	6.26312	48	[13][M]-		unknown	-3.97187	4.68787e-07	32400000	8150000	8.82329e+06	2.25598e+06	25.4999	27.1001	2.54706e+06	651246	7.86	7.99	-0.710866
1589	822.958	822.953	822.963	6.73303	6.70033	6.74915	47		[2M-3H]3- 1235.95	unknown	-1.71816	4.38614e-07	8470000	4930000	912871	883817	10.5311	18.0367	263523	255136	3.11	5.17	-2.04245
649	384.178	384.176	384.181	10.1059	10.0956	10.1209	34			unknown	5.76918	4.35449e-07	518607	2.99193e+06	226251	1.10718e+06	51.8077	34.7145	65313.1	319614	12.6	10.7	16.512
1143	574.175	574.172	574.178	6.504	6.44822	6.52047	23			unknown	84.6944	4.24394e-07	268264	2.27205e+07	129807	9.34167e+06	43.0873	36.8597	37472.1	2.69671e+06	14	11.9	18.331
155	176.038	176.037	176.039	5.76548	5.69858	5.83688	46			unknown	-2.18581	3.99327e-07	3150000	1440000	639296	186369	19.6398	13.1946	184549	53800.1	5.87	3.74	-1.45345
134	166.05	166.049	166.051	6.20633	6.15672	6.25513	39		[M-H-CO2]- 211.047	unknown	-4.79218	3.86171e-07	4300000	898000	1.27602e+06	309325	27.0345	33.341	368356	89294.3	8.56	9.94	-0.571464
1688	970.936	970.93	970.942	9.28478	9.27768	9.2948	26	[279][M+1]2-		unknown	-7.51012	3.39931e-07	2040000	272000	417476	153551	21.0143	48.6599	120515	44326.4	5.91	16.3	-0.307733
292	241.054	241.052	241.056	6.20705	6.15672	6.26312	47	[26][M+1]-		unknown	-3.77429	2.94422e-07	34500000	9140000	8.78701e+06	2.43005e+06	24.2124	26.1883	2.53659e+06	701495	7.36	7.68	-0.747243
1719	1026.3	1026.29	1026.3	1.34803	1.33082	1.35958	45	[287][M+1]-		unknown	3.14485	2.9269e-07	3.00144e+06	9.43909e+06	454184	2.89638e+06	15.0511	27.5464	131112	836112	4.37	8.86	9.89178
638	380.085	380.082	380.088	1.18207	1.16723	1.20238	45	[75][M+3]-		unknown	-3.22161	2.88062e-07	10700000	3320000	1.79167e+06	1.1879e+06	17.6206	34.6922	517211	342918	4.84	10.3	-1.10023
22	109.03	109.029	109.03	6.20633	6.15672	6.26312	37		[M+Cl]- 74.0643	unknown	-5.4114	2.82875e-07	3940000	728000	1.1509e+06	256991	26.4531	31.3004	332236	74187	8.44	10.2	-0.452015
1344	649.209	649.206	649.213	6.57487	6.52062	6.58838	24			unknown	5.6046	2.66827e-07	766066	4.2935e+06	124707	1.17994e+06	15.0685	26.4006	35999.8	340618	4.7	7.93	9.22829
1590	823.293	823.288	823.297	6.73303	6.70033	6.75472	47		[M-H]- 824.3 [2M-3H]3- 1236.45	unknown	-1.70872	2.3127e-07	5710000	3340000	563949	543932	9.62111	16.4678	162798	157020	2.85	4.7	-1.87995
165	179.054	179.053	179.055	6.20617	6.15672	6.26312	39	[13][M+1]-		unknown	-4.30932	2.28543e-07	3010000	697000	825198	264545	25.6055	35.2854	238214	76367.4	7.93	11	-0.727857
290	240.051	240.049	240.052	6.20705	6.15672	6.26312	47	[26][M]-		unknown	-3.6309	2.16492e-07	311000000	85800000	7.69148e+07	2.25267e+07	23.4891	25.8641	2.22034e+07	6.50289e+06	7.13	7.58	-0.789746
1439	704.189	704.185	704.192	1.24257	1.23442	1.25443	34	[228][M+3]-		unknown	2.50961	2.00308e-07	1.46898e+06	3.68657e+06	338367	928045	23.4539	24.1973	97678	267904	6.65	7.27	9.8485
1400	685.207	685.203	685.212	6.8219	6.80692	6.83687	47			unknown	17.1248	2.00308e-07	2.15784e+06	3.69526e+07	246997	1.22213e+07	12.1029	31.6578	71301.9	3.52799e+06	3.3	9.55	10.1058
1342	648.708	648.705	648.712	6.56962	6.52962	6.58838	35			unknown	4.79102	2.00308e-07	2.37728e+06	1.13896e+07	263838	2.88769e+06	10.8877	24.9526	76163.5	833603	3.2	7.32	7.99118
1339	648.207	648.203	648.21	6.57065	6.52962	6.59083	35			unknown	4.56255	2.00308e-07	4.08686e+06	1.86465e+07	330938	4.71961e+06	8.04011	24.4786	95533.6	1.36243e+06	2.34	7.31	7.67575
1652	911.298	911.291	911.303	6.2749	6.22058	6.31788	43	[268][M+1]-		unknown	-1.97931	1.9861e-07	2950000	1490000	452651	291933	14.9159	19.7293	130669	84273.7	4.44	5.66	-1.83539
1402	685.709	685.704	685.713	6.82233	6.79812	6.83687	44			unknown	19.9922	1.74e-07	1.21993e+06	2.43892e+07	183935	7.97781e+06	15.4141	31.2352	53097.4	2.303e+06	4.35	9.44	10.3987
985	519.666	519.662	519.669	6.38525	6.33905	6.42957	47	[138][M+1]2-		unknown	1.99498	1.74e-07	2090000	4170000	206567	776226	9.53505	17.9217	59630.6	224077	2.85	5.38	6.10345
49	129.056	129.055	129.056	6.09482	6.04685	6.16682	47			unknown	-2.27145	1.49246e-07	152000000	67000000	2.86701e+07	1.13779e+07	18.1206	16.8406	8.27634e+06	3.28451e+06	5.44	4.9	-1.41945
770	439.084	439.081	439.087	1.19237	1.17562	1.4732	54	[99][M]-	[M-H]- 440.091	unknown	-3.55809	1.46783e-07	177000000	49800000	2.93409e+07	1.97347e+07	17.5952	39.4774	8.46997e+06	5.69693e+06	4.78	11.4	-0.978423
298	242.056	242.054	242.057	6.20633	6.15672	6.25513	41	[26][M+2]-		unknown	-4.28667	1.35791e-07	4710000	1100000	1.14181e+06	357429	23.4205	31.2653	329612	103181	6.99	9.38	-0.636225
636	379.082	379.08	379.084	1.18393	1.16003	1.2002	46	[75][M+2]-		unknown	-3.61534	1.34333e-07	94000000	26000000	1.52849e+07	9.56003e+06	16.8966	34.2101	4.41238e+06	2.75974e+06	4.69	10.6	-0.886674
1034	533.269	533.266	533.271	15.6147	15.3228	15.6246	43	[149][M+1]-		unknown	-4.27255	1.29849e-07	2.00052e+07	4.68226e+06	4.62927e+06	2.73346e+06	23.4918	52.028	1.33636e+06	789083	6.68	16.9	-0.993666
13	101.061	101.061	101.062	6.55032	6.51895	6.57828	42		[M-H-CO]- 130.063	unknown	-3.73595	1.29134e-07	2870000	768000	660306	310163	22.9596	40.2226	190614	89536.5	6.64	11.7	-0.960369
332	252.972	252.97	252.974	1.28582	1.27288	1.29628	43		[M-2H+Na]- 231.997	unknown	-3.68951	1.24e-07	8420000	2280000	1.72358e+06	632074	21.1651	27.3621	497556	182464	5.91	8	-0.730368
1416	696.196	696.191	696.199	14.3793	14.0844	14.404	43		[M+Cl+NaCOOH]- 593.239 [M-H+NaCOOH]- 629.216 [M+Cl]- 661.227 [M-H]- 697.203	unknown	-2.25848	1.24e-07	4570000	2020000	913178	569557	18.8537	27.6595	263612	164417	5.77	8.13	-1.95257
1766	1087.29	1087.29	1087.3	1.34888	1.33082	1.35958	46	[292][M]-	[M-H-C6H10O5]- 1250.36	unknown	2.96863	1.24e-07	4.67356e+06	1.3874e+07	716484	4.21373e+06	14.847	27.6217	206831	1.2164e+06	4.43	8.77	9.81653
1720	1027.29	1027.29	1027.3	1.34735	1.32855	1.3607	41	[287][M+2]-		unknown	3.33386	1.19e-07	2.80956e+06	9.36668e+06	428550	2.58435e+06	14.9536	25.2921	123712	746038	4.4	7.96	9.11147
101	153.019	153.018	153.02	6.20728	6.15672	6.26312	47			unknown	-3.5532	9.12286e-08	7340000	2070000	1.74996e+06	575716	22.27	27.5648	505171	166195	6.88	8.04	-0.83921
1161	583.685	583.682	583.689	6.47722	6.43907	6.51288	47	[174][M]2-		unknown	6.05413	8.4e-08	3680000	22300000	396360	4.98328e+06	10.8181	22.0373	114419	1.43855e+06	3.11	6.45	7.16377
798	452.081	452.078	452.083	1.38402	1.36907	1.4108	43			unknown	-4.65624	7.56043e-08	5.92156e+06	1.27175e+06	1.18014e+06	760047	20.4909	57.0534	340676	219407	5.75	17.3	-0.838154
1162	584.187	584.183	584.19	6.47672	6.43907	6.50635	45	[174][M+1]2-		unknown	6.26758	7.38609e-08	1910000	12000000	269727	2.66091e+06	14.3064	21.9835	77863.5	768139	4.07	6.41	7.58818
498	318.959	318.957	318.961	1.22247	1.20918	1.23057	47		[M-2H+Na]- 297.984	unknown	-2.62675	6.68779e-08	5130000	1950000	559062	451205	10.895	22.0696	161387	130252	3.14	6.67	-1.0669
1767	1088.3	1088.29	1088.3	1.34618	1.33473	1.35958	22	[292][M+1]-		unknown	3.55964	6.66269e-08	1.39484e+06	4.96512e+06	229773	1.39535e+06	15.7177	26.0248	66329.9	402802	4.76	8.11	9.40269
454	304.062	304.06	304.064	2.90853	2.73455	3.02775	50	[55][M+2]-		unknown	2.82339	6.3212e-08	7570000	21400000	4.28076e+06	5.79133e+06	49.6785	27.4346	1.23575e+06	1.67181e+06	16.3	7.82	18.1201
1036	533.663	533.66	533.666	6.74573	6.72703	6.7589	34	[150][M+1]2-		unknown	5.27251	6.21893e-08	388928	2.05063e+06	182511	592900	51.385	26.2739	52686.3	171156	13.5	8.35	15.919
1163	584.688	584.685	584.691	6.49063	6.4301	6.5054	22		[M-H+HCOOH]- 539.702	unknown	10.1963	5.7e-08	429806	4.38244e+06	151798	1.02784e+06	37.1767	23.576	43820.4	296711	10.2	6.77	12.2342
1464	721.094	721.089	721.098	1.20875	1.20027	1.21882	32		[M-2H+Na]- 700.12	unknown	2.6572	5.62429e-08	1.5855e+06	4.21298e+06	219729	1.01933e+06	14.6478	22.8188	63430.3	294256	4	6.98	8.04066
1360	659.094	659.089	659.097	1.20887	1.19952	1.21692	33		[M+Cl+NH3]- 607.083	unknown	2.88578	5.02944e-08	1430000	4140000	224651	921839	15.8355	20.1695	64851.1	266112	4.52	6.43	7.84733
343	256.959	256.957	256.961	1.21837	1.20918	1.23057	36		[M+Cl]- 221.989	unknown	-3.1813	4.9e-08	2460000	774000	358049	227430	14.5248	26.847	103360	65653.5	4.2	8.48	-0.935338
1830	1246.94	1246.93	1246.94	6.72682	6.69135	6.74622	36	[307][M+1]2-		unknown	-3.36171	3.937e-08	2.20625e+06	656290	344420	349029	14.89	52.7453	99425.5	100756	4.51	15.4	-1.41652
851	468.273	468.269	468.275	14.3875	14.3704	14.4091	46			unknown	-4.44375	3.64119e-08	6600000	1480000	1.09243e+06	336923	16.3522	21.7498	315359	97261.4	4.78	6.55	-0.411051
1194	594.677	594.674	594.68	6.489	6.45663	6.50445	15			unknown	17.1551	3.2069e-08	180126	3.09007e+06	112766	659318	65.0283	20.498	32552.7	190329	18.1	6.16	19.0875
1203	597.094	597.092	597.096	1.20352	1.19952	1.22002	23		[M-H]- 598.101	unknown	3.38842	3.13774e-08	793052	2.68719e+06	193227	588101	25.0573	19.7448	55779.9	169770	7.03	6.32	9.44997
1111	561.224	561.22	561.227	14.3794	14.1018	14.3913	34	[163][M+1]-		unknown	-3.34572	3.13774e-08	2230000	666000	439464	315877	20.1306	43.9716	126862	91185.9	5.7	13.7	-1.32356
1829	1246.44	1246.43	1246.44	6.72975	6.70033	6.75107	47	[307][M]2-		unknown	-2.30127	2.74811e-08	4980000	2170000	622145	431185	12.1415	19.2541	179598	124472	3.6	5.75	-1.28147
602	357.088	357.085	357.09	5.61555	5.55322	5.67158	47			unknown	3.06555	2.42833e-08	3070000	9420000	857099	2.1204e+06	26.5582	21.7785	247423	612105	8.05	6.5	10.333
625	374.138	374.135	374.14	5.77112	5.70778	5.82738	38		[M-H-C6H10O5]- 537.185	unknown	1.84789	2.36411e-08	2.24413e+06	4.14691e+06	485468	495920	21.8705	12.0516	140143	143160	6.24	3.45	7.12741
346	258.055	258.055	258.056	1.18433	1.17512	1.19352	22			unknown	2.41208	1.87788e-08	1.28454e+06	3.09843e+06	323192	770804	24.0487	25.077	93297.6	222512	7.26	7.18	10.2228
1277	620.687	620.682	620.69	6.77453	6.75382	6.79072	47			unknown	3.80174	1.86e-08	6.03929e+06	2.29598e+07	761310	5.35199e+06	13.1672	22.3247	219771	1.54499e+06	3.64	6.73	7.65355
1278	621.188	621.184	621.192	6.77453	6.75382	6.79072	47			unknown	3.8273	1.8e-08	3600000	13800000	496484	3.13942e+06	14.3225	21.9027	143323	906273	3.98	6.58	7.68642
695	410.819	410.816	410.82	1.08403	1.06605	1.25062	46		[M-H]- 411.826 [M-H-CO]- 439.818	unknown	1.34015	1.77839e-08	3980000	5330000	427426	496464	10.7018	9.51419	123387	143317	3.1	2.69	4.10768
12	101.025	101.024	101.025	1.35887	1.34633	1.36648	47			unknown	-4.68407	1.74878e-08	1.68125e+07	3.5893e+06	3.86574e+06	2.44333e+06	21.8716	53.9342	1.11594e+06	705327	6.64	19.7	-0.946178
870	477.107	477.105	477.11	8.76668	8.7477	8.77557	32			unknown	-5.70771	1.14228e-08	1760000	308000	319709	134157	20.2221	45.4514	92292	38727.7	5.26	12.6	-0.418499
1280	621.689	621.685	621.695	6.77428	6.66098	6.78835	43			unknown	4.58479	1.12418e-08	1.13131e+06	5.18682e+06	195496	1.19369e+06	17.9544	22.1635	56435	344589	4.99	6.64	8.31661
1465	723.183	723.18	723.187	1.40273	1.38243	1.43015	25	[232][M]2-		unknown	8.1877	1.11807e-08	608895	4.98545e+06	328404	1.05506e+06	48.1819	20.962	94802.2	304569	15.6	6.11	16.7205
1656	921.2	921.194	921.207	1.28598	1.2765	1.29983	40			unknown	2.70342	9.75419e-09	1520000	4100000	275518	506675	18.1326	12.417	79535.2	146265	5.25	3.57	6.35679
359	262.033	262.031	262.034	6.20705	6.15672	6.25513	47			unknown	-3.19502	8.48071e-09	7180000	2250000	1.17971e+06	470292	17.1413	21.5483	340553	135762	4.74	6.04	-0.751082
1827	1245.43	1245.43	1245.44	6.7303	6.70033	6.75107	47			unknown	-2.20421	8.48071e-09	6240000	2830000	712713	512852	10.9798	17.8521	205743	148048	3.3	5.23	-1.27503
1828	1245.93	1245.93	1245.94	6.7303	6.69135	6.75107	47			unknown	-2.24011	8.35852e-09	7510000	3350000	837880	571851	10.8964	16.8128	241875	165079	3.22	4.93	-1.17293
1695	983.2	983.193	983.204	1.28685	1.2765	1.30203	41	[282][M]-		unknown	2.8867	7.46325e-09	2420000	7000000	331582	1.2945e+06	13.5225	18.0299	95719.4	373689	3.95	5.34	6.63244
1231	606.281	606.278	606.284	14.573	14.5453	14.6052	45	[190][M]-	[M+Cl]- 571.312	unknown	-5.58497	7.34462e-09	25400000	4540000	4.42431e+06	1.38499e+06	16.931	26.4466	1.27719e+06	399812	5.04	8.81	-0.325607
1082	551.162	551.158	551.165	6.44145	6.40282	6.47527	47	[159][M]-	[M-H]- 552.169	unknown	-8.88469	5.87368e-09	23200000	2610000	3.71104e+06	881834	16.8252	30.0041	1.07128e+06	254564	4.62	9.76	-0.136851
1269	618.281	618.277	618.283	14.0293	14.0055	14.0624	35			unknown	-16.3523	5.2328e-09	20900000	1280000	3.32868e+06	357251	15.2933	27.9372	960907	103130	4.61	8.08	-0.0348019
1618	855.254	855.247	855.258	6.60066	6.56555	6.6183	46	[260][M]-	[M-H]- 856.26	unknown	-6.10245	5.12757e-09	11200000	1840000	1.50822e+06	581128	13.3887	29.3933	435384	167757	3.88	9.13	-0.266525
1727	1045.2	1045.19	1045.21	1.28977	1.27882	1.30835	45		[M-2H+Na]- 1024.22	unknown	2.43152	4.81562e-09	2670000	6500000	375788	1.29509e+06	14.351	19.4999	108481	373862	4.06	5.75	7.04592
1086	552.165	552.161	552.168	6.43698	6.40282	6.47527	35	[159][M+1]-		unknown	-10.7319	4.6107e-09	5750000	536000	948414	237694	17.7048	41.903	273783	68616.3	4.76	12.8	-0.118645
496	318.166	318.164	318.168	5.48512	5.42547	5.51445	47			unknown	-3.20283	4.23217e-09	4210000	1310000	519120	514941	12.298	33.6283	149857	148651	3.56	11.3	-1.15806
1619	856.255	856.25	856.26	6.60068	6.56555	6.6183	35	[260][M+1]-		unknown	-8.01212	3.91147e-09	3.98445e+06	497303	554373	177379	13.7078	32.4823	160034	51204.8	4.02	10.3	-0.172213
1587	821.146	821.14	821.149	1.24235	1.23232	1.25003	37			unknown	2.68923	3.23354e-09	1.63297e+06	4.39143e+06	255815	682535	16.1189	15.4016	73847.5	197031	4.52	4.49	6.36855
1697	984.297	984.29	984.301	6.6513	6.61952	6.66458	47	[283][M]-	[M+Cl+HCOOH]- 903.321 [M-H+HCOOH]- 939.297	unknown	-4.59246	3e-09	6.87165e+06	1.49629e+06	866722	481499	13.0703	29.2969	250201	138997	3.64	9.29	-0.473331
1393	680.204	680.2	680.207	6.52813	6.4935	6.55803	45	[221][M]-	[M-H-HCOOH]- 727.218	unknown	-8.14839	2.4552e-09	10400000	1280000	1.61031e+06	473936	16.1481	32.6032	464857	136814	4.47	10.7	-0.174837
607	362.602	362.6	362.603	6.54246	6.50248	6.56543	36	[74][M]2-	[M-2H]2- 727.218	unknown	-7.04553	2.21939e-09	4970000	705000	671582	276284	12.9485	38.8055	193869	79756.3	3.9	11.3	-0.240891
339	256.058	256.057	256.06	1.18438	1.17482	1.19493	40			unknown	2.29153	1.84042e-09	4.4316e+06	1.01552e+07	936592	2.06496e+06	20.8629	19.9145	270371	596103	6.1	5.87	8.47196
1547	781.252	781.247	781.257	6.14678	6.0926	6.20495	47	[246][M]-		unknown	-7.54857	1.79357e-09	23200000	3070000	2.87737e+06	632387	12.1629	21.1638	830625	182554	3.59	5.95	-0.12189
1694	981.124	981.119	981.127	1.23501	1.23232	1.25003	14			unknown	3.17014	1.54887e-09	518328	1.64317e+06	170776	394173	31.1053	23.4493	49298.9	113788	9.51	6.92	11.7655
489	315.095	315.093	315.097	6.75115	6.73807	6.76287	47	[59][M]-	[M-2H+Na]- 294.122	unknown	2.33131	1.45642e-09	8740000	20400000	2.30353e+06	4.5142e+06	26.513	20.9716	664971	1.30314e+06	7.61	6.4	9.95023
946	502.634	502.631	502.637	6.64672	6.61048	6.66417	36			unknown	-3.81064	1.38785e-09	3480000	912000	369226	169500	10.7258	17.7017	106586	48930.4	3.07	5.36	-0.425583
1007	524.17	524.167	524.172	5.79355	5.72613	5.85553	46	[143][M+1]-		unknown	-13.3424	1.38588e-09	20500000	1540000	2.38614e+06	361944	11.7017	24.8868	688818	104484	3.35	6.79	-0.0425299
1548	782.254	782.249	782.259	6.1464	6.0926	6.20495	36	[246][M+1]-		unknown	-8.2862	1.38588e-09	7420000	895000	853686	229589	11.6974	28.3757	246438	66276.6	3.32	7.4	-0.118155
1467	724.185	724.181	724.198	1.4011	1.38437	1.43015	18	[232][M+2]2-		unknown	6.69305	1.33996e-09	370323	2.47859e+06	224246	428666	60.7482	16.9998	64734.2	123745	17.5	4.99	18.1877
491	316.099	316.096	316.101	6.74682	6.73615	6.75827	33	[59][M+1]-		unknown	2.81764	1.33996e-09	1.03648e+06	2.92043e+06	391879	668419	38.2591	21.8154	113126	192956	10.9	6.61	12.7478
1478	727.214	727.21	727.218	6.54262	6.50248	6.56543	46	[234][M+1]-		unknown	-7.00453	1.33996e-09	12500000	1790000	1.72134e+06	574081	13.1571	30.2252	496908	165723	3.97	9.28	-0.20583
1785	1189.35	1189.34	1189.35	1.3728	1.35962	1.3912	23	[295][M+2]-		unknown	9.41765	1e-09	299400	2.81965e+06	133777	636969	42.6841	20.5308	38618.1	183877	12.9	6.52	14.4497
1473	726.211	726.207	726.215	6.54275	6.50248	6.56543	47	[234][M]-	[M-H]- 727.218	unknown	-7.06986	1e-09	39600000	5610000	5.06303e+06	1.70935e+06	12.2495	28.9651	1.46157e+06	493448	3.69	8.8	-0.190887
1635	883.146	883.14	883.151	1.24232	1.23232	1.25187	40		[M-2H+Na]- 862.171	unknown	2.50727	8.09351e-10	1.83647e+06	4.60452e+06	323696	919605	17.7875	19.2897	93443	265467	5.09	5.77	7.68119
1528	764.183	764.177	764.186	14.3793	14.101	14.4036	26		[M+Cl+NaCOOH]- 661.227 [M-H+NaCOOH]- 697.203	unknown	-2.1032	7.28057e-10	1890000	897000	212449	226353	11.2277	26.4204	61328.8	65342.4	3.25	7.28	-1.80582
1202	596.656	596.651	596.669	5.70143	5.63487	5.97985	34			unknown	-9.41269	7.05706e-10	3.30499e+07	3.51121e+06	4.73699e+06	1.83607e+06	14.7529	50.0156	1.36745e+06	530028	4.14	15.1	-0.176713
1002	523.167	523.164	523.17	5.79667	5.72613	5.85553	47	[143][M]-	[M+Cl]- 488.193	unknown	-16.9369	5.55675e-10	89600000	5290000	9.00461e+06	1.12335e+06	10.0584	21.7228	2.59941e+06	324283	2.9	6.13	-0.0236255
745	427.624	427.621	427.627	6.60338	6.56555	6.62088	41	[97][M+1]2-		unknown	-5.81345	5.1e-10	5080000	875000	593921	317206	11.2785	33.8273	171450	91569.4	3.37	10.5	-0.325695
1349	653.212	653.208	653.216	5.99968	5.937	6.06585	43	[212][M+1]-		unknown	-10.4965	5.1e-10	12500000	1190000	1.34806e+06	374484	10.9016	35.0889	389150	108104	3.12	9.11	-0.0873617
744	427.123	427.12	427.126	6.6018	6.56555	6.62057	47	[97][M]2-	[M-2H]2- 856.26	unknown	-5.63525	5.03529e-10	13700000	2420000	1.47911e+06	748120	11.0386	27.7292	426981	215964	3.13	8.91	-0.297024
1347	652.209	652.205	652.213	5.99968	5.937	6.05882	47	[212][M]-	[M-H]- 653.216	unknown	-12.8496	5.03529e-10	45900000	3570000	4.46155e+06	738741	9.74318	21.5876	1.28794e+06	213256	2.81	5.97	-0.0399473
1693	980.318	980.311	980.323	5.89128	5.83602	5.97142	35	[281][M+1]2-		unknown	-3.86785	3.29592e-10	2.52389e+06	652529	324123	339087	12.7928	70.6134	93566.2	97886.1	3.71	15	-1.03232
1570	809.246	809.241	809.25	6.60066	6.56555	6.6183	38	[250][M]-	[M-H-HCOOH]- 856.26	unknown	-7.05904	2.79775e-10	5.07627e+06	719116	770303	438113	15.9726	50.1457	222367	126472	4.38	17.6	-0.363678
265	230.99	230.978	230.992	1.29012	1.27933	1.52765	33		[M-H]- 231.997 [M-H-C4H8]- 288.059	unknown	-4.55142	2.11364e-10	3020000	664000	494791	303714	16.117	42.4247	142834	87674.7	4.73	13.2	-0.67704
1691	979.817	979.81	979.824	5.89128	5.83602	5.97142	41	[281][M]2-		unknown	-3.71811	1.674e-10	2840000	763000	326731	322090	11.6097	45.388	94319.1	92979.4	3.33	12.2	-0.913758
1497	748.192	748.189	748.196	6.54248	6.50248	6.56543	35		[M-2H+Na]- 727.218	unknown	-15.4708	1.59568e-10	3.57539e+06	231105	377118	149141	10.3186	53.9267	108865	43053.2	3.04	18.6	-0.0788709
1783	1187.35	1187.34	1187.35	1.36881	1.35247	1.39425	34	[295][M]-		unknown	5.19827	1.26918e-10	1.1564e+06	6.01126e+06	390142	1.11146e+06	32.5597	17.23	112624	320852	9.74	5.34	11.1023
1696	984.203	984.197	984.206	1.28605	1.27882	1.30835	25	[282][M+1]-		unknown	3.56461	1.26918e-10	710963	2.5343e+06	208100	338651	28.1137	13.2862	60073.2	97760.1	8.45	3.86	9.30046
1516	759.146	759.142	759.149	1.23564	1.23232	1.25003	22		[M+Cl]- 724.183	unknown	2.85381	1.26918e-10	877038	2.5029e+06	158452	355043	18.2164	14.0069	45741.1	102492	5.22	4.09	6.63977
1698	985.299	985.292	985.304	6.65048	6.61952	6.66458	36	[283][M+1]-		unknown	-5.91774	1.26918e-10	2.92718e+06	494646	347017	276450	12.3329	47.5913	100175	79804.3	3.42	16.1	-0.470773
916	492.146	492.142	492.148	6.6505	6.61952	6.66458	47			unknown	-3.75634	1.26918e-10	13500000	3600000	1.26522e+06	975760	9.41349	25.1876	365237	281678	2.7	7.83	-0.586813
915	491.644	491.641	491.647	6.65095	6.61952	6.66458	47			unknown	-3.79443	1.26918e-10	28500000	7520000	2.65635e+06	1.88412e+06	9.46321	23.6418	766823	543898	2.69	7.24	-0.536846
1521	761.145	761.142	761.147	1.23513	1.22752	1.24575	16		[M-2H+K]- 724.183	unknown	3.51635	5.7474e-11	514459	1.80901e+06	191437	213556	38.8018	11.7501	55263.1	61648.3	10.7	3.41	11.2579
922	492.647	492.644	492.651	6.64998	6.56852	6.66458	42			unknown	-4.3704	5.7474e-11	4240000	970000	438866	328424	10.7727	32.7008	126690	94807.9	2.99	9.77	-0.535011

## Sheet: LC MS identified features
All identified features including diffrent adducts, internal standards and peptides
	mzmed	mzmin	mzmax	rtmed	rtmin	rtmax	npeaks	metabolite	adduct	fold change (KO:WT)	KO:WT AdjustedPval	Median (KO)	Median (WT)	Standard deviation WT	Standard deviation KO	%stabw WT	%stabw KO	%Erfc KO:WT
1041	276.108	276.107	276.109	4.80419	4.69495	4.85045	44	1,6-Anhydro-N-acetylmuramate	[M+H]	1.02062	0.0912553	5610000	5500000	937608	1.76298e+06	17.6839	28.5932	10.3162
1206	298.09	298.089	298.091	4.79802	4.54293	4.85678	46	1,6-Anhydro-N-acetylmuramate	[M+Na]	1.09348	0.0846091	4730000	4320000	694942	1.32022e+06	15.8291	26.7594	9.30294
100	153.019	153.018	153.02	7.164	7.15327	7.17445	47	2,3 Dihydroxybenzoate	[M-H]	-3.81902	2.00262e-06	145000000	37900000	4.45241e+07	7.80882e+06	27.6422	20.3974	-0.731859
782	242.066	242.066	242.067	6.18222	6.16695	6.19987	46	2,3-Dihydroxybenzoylserine	[M+H]	-4.54607	1.31164e-08	11000000	49900000	1.02959e+07	3.057e+06	19.1466	26.0476	-0.484058
871	252.109	252.108	252.11	3.50822	3.47942	3.56203	43	2'Deoxyadenosine	[M+H]	4.63401	8.39567e-05	22000000	4740000	2.72827e+06	1.23414e+07	52.8981	49.7516	23.2024
132	165.055	165.054	165.056	8.11088	8.09343	8.12867	47	3-(2-Hydroxyphenyl)propanoate	[M-H]	-1.18885	0.0158535	23000000	19300000	8.47569e+06	5.66945e+06	30.6739	29.1525	-9.60648
309	243.197	243.196	243.198	16.1695	16.1198	16.2847	48	3-Hydroxymyristic acid	[M-H]	-2.47543	0.00248786	212548817	8.58633e+07	1.01269e+08	3.34598e+07	50.6124	41.7363	-2.89432
74	137.024	137.023	137.025	6.68358	6.667	6.7022	47	4- Hydroxybenzoate	[M-H]	1.90277	0.000103914	13600000	25800000	5.46293e+06	7.22331e+06	36.9262	26.3364	14.1707
38	121.029	121.029	121.03	7.41868	7.4054	7.43	51	4-Hydroxybenzaldehyde	[M-H]	-1.53369	0.0150116	95400000	62200000	3.14362e+07	1.99036e+07	35.2153	33.2355	-5.64942
193	123.044	123.044	123.044	7.40452	7.38362	7.42198	46	4-Hydroxybenzaldehyde	[M+H]	-1.77366	0.051027	1890000	3350000	1.27842e+06	703921	40.5674	36.1124	-4.9015
1208	298.097	298.096	298.117	6.34925	6.32293	6.55992	48	5'Methylthioadenosine	[M+H]	-7.83683	9.38622e-07	31300000	245000000	6.72313e+07	1.72858e+07	29.1572	55.9071	-0.290161
231	130.05	130.049	130.05	1.79415	1.76933	1.88135	53	5-Oxo-D/L Proline	[M+H]	-1.10813	0.763338	33100000	36700000	3.73446e+06	6.81702e+06	10.189	19.9431	-5.40177
355	152.032	152.031	152.032	1.78555	1.76507	1.88135	49	5-Oxo-D/L Proline	[M+Na]	1.02156	0.684708	6190000	6060000	1.29125e+06	1.28807e+06	19.4813	21.4974	8.59142
1566	808.117	808.111	808.122	6.14443	6.0926	6.34595	47	Acetyl-Coa	[M-H]	-1.2815	0.204172	69400000	54100000	1.74645e+07	1.1386e+07	24.6409	22.6583	-5.77466
522	188.176	188.176	188.177	1.14387	1.06533	1.149	47	Acetyl-Spermidine	[M+H]	1.14508	0.000478062	600000000	524000000	8.45836e+07	5.82294e+07	16.169	9.64669	5.44008
610	210.158	210.157	210.158	1.13548	1.13098	1.14458	46	Acetyl-Spermidine	[M+Na]	1.23446	0.0016724	6590000	5330000	1.54729e+06	844032	28.9785	12.1912	9.15374
1000	268.104	268.104	268.105	3.04622	2.71393	3.08835	53	Adenosine	[M+H]	3.60454	5.75805e-05	1290000000	357000000	3.20603e+08	605556892	70.1842	43.733	29.2519
1153	290.086	290.085	290.087	3.04569	2.66512	3.07753	50	Adenosine	[M+Na]	4.98228	9.43423e-07	11900000	2400000	2.54556e+06	2.6314e+06	74.5143	23.6556	31.3125
363	266.089	266.087	266.09	2.9084	2.65417	3.01765	47	Adenosine	[M-H]	3.60479	1.52626e-05	12067956	4.35025e+07	8.59826e+06	2.46472e+07	60.9715	48.4779	26.313
2066	428.037	428.036	428.039	1.26473	1.25133	1.27393	46	ADP	[M+H]	-2.18162	0.000232692	7540000	16500000	3.96725e+06	2.22699e+06	24.4358	27.6271	-2.31162
2227	450.019	450.017	450.021	1.25588	1.24412	1.2649	46	ADP	[M+Na]	-2.05239	2.00563e-05	5100000	10500000	2.2182e+06	1.15718e+06	20.3267	22.6258	-2.12927
1170	588.074	588.07	588.077	1.37602	1.35273	1.39425	36	ADP-Glucose	[M-H]	-1.59471	0.0249641	70700000	44300000	2.24194e+07	8.33106e+06	33.0087	19.2242	-4.19674
1099	558.062	558.058	558.066	1.23858	1.2322	1.24575	47	ADP-Sugar	[M-H]	1.87776	0.00528015	7.20476e+06	1.35288e+07	5.45016e+06	5.81896e+06	58.5571	40.6237	25.0905
1572	348.071	348.07	348.072	1.40108	1.38965	1.41552	46	AMP	[M+H]	-8.252	1.02448e-05	10500000	87000000	2.98383e+07	3.01589e+06	31.8013	27.6383	-0.189252
570	346.055	346.053	346.057	1.386	1.36907	1.4108	47	AMP	[M-H]	-6.44637	2.74221e-05	9.93112e+07	1.54058e+07	3.75313e+07	4.67587e+06	37.0868	32.2581	-0.336523
153	175.024	175.023	175.025	1.36563	1.35277	1.37473	36	Ascorbate	[M-H]	-7.07433	0.00276525	1.35618e+07	1.91705e+06	1.22491e+07	2.81636e+06	73.1898	112.142	-0.995363
184	187.097	187.096	187.098	9.26652	9.25893	9.2836	54	Azelaic acid	[M-H]	1.08379	0.451283	3870000	4200000	620516	1.45447e+06	15.9862	32.1141	11.0569
551	195.088	195.087	195.089	7.18144	6.82615	7.20775	58	Caffeine	[M+H]	-1.09721	0.318534	13200	14500	1313.58	3178.68	9.04052	22.5403	-6.17974
1449	330.06	330.059	330.061	2.1326	2.10537	2.18592	44	cAMP	[M+H]	-13.3338	1.31566e-05	760000	10100000	3.36369e+06	231233	33.0851	30.7995	-0.0731232
522	328.044	328.042	328.057	2.08238	2.0462	2.11097	37	cAMP	[M-H]	-78.7046	0.000292226	1.55708e+07	197838	8.64999e+06	3.23918e+06	50.1754	239.675	-0.07635
86	147.029	147.028	147.03	1.39794	1.37198	1.66598	70	Citramalate	[M-H]	-7.75293	2.97268e-08	158000000	20400000	3.22518e+07	7.76126e+06	20.8046	38.1794	-0.207545
191	191.019	191.018	191.02	1.386	1.3704	1.6908	55	Citrate/Isocitrate	[M-H]	-1.6765	0.00105343	202000000	120000000	6.2937e+07	3.12126e+07	28.5832	26.1653	-4.15693
3641	768.122	768.121	768.126	5.67147	5.57908	5.93888	44	Coenzyme A	[M+H]	1.45213	0.000469112	13300000	9130000	3.46589e+06	3.75871e+06	39.2011	26.7001	13.6824
1532	766.106	766.1	766.11	5.62021	5.5622	5.74648	46	Coenzyme A	[M-H]	1.22176	0.0636978	1.56577e+07	1.91299e+07	6.40127e+06	1.68895e+07	36.5653	67.3203	28.127
806	244.093	244.093	244.094	1.37895	1.36668	1.40677	46	Cytidine	[M+H]	3.64655	7e-09	92500000	25400000	1.67165e+07	2.62038e+07	58.3281	27.2512	20.7106
132	112.051	112.05	112.051	1.37902	1.36668	1.40057	47	Cytosine	[M+H]	2.82742	1.97864e-07	92700000	32800000	2.00296e+07	2.82361e+07	54.2683	28.9533	19.7143
694	410.026	410.023	410.028	1.38642	1.36377	1.7065	53	dADP	[M-H]	-4.30149	1.64227e-06	21500000	5010000	4.7606e+06	1.29753e+06	21.9978	23.2504	-0.531451
1300	309.227	309.226	309.228	9.69608	9.63135	9.70472	31	Diacetylspermidine	[M+Na]	2.85056	0.0106071	1760000	618000	582958	819137	74.7433	46.3466	30.362
28	112.985	112.985	112.986	1.39048	1.3772	1.40038	43	Dihydrouracil	[M-H]	1.10646	0.30819	50400000	55800000	1.26704e+07	8.26917e+06	23.3978	14.3732	8.39504
561	341.107	341.105	341.11	1.19471	1.17512	1.24208	44	Dissacharide	[M-H]	-2.42687	0.000312719	9.01187e+06	3.71338e+06	2.74459e+06	1.44894e+06	32.9362	40.142	-2.42295
1117	563.067	563.063	563.07	1.38275	1.361	1.40878	47	dTDP-Glucose	[M-H]	-9.92485	1.99066e-05	84200000	8490000	2.89312e+07	3.01616e+06	34.6585	31.2968	-0.144935
1063	545.056	545.052	545.059	1.38277	1.36377	1.4108	47	dTDP-Sugar	[M-H]	-8.90289	1.8367e-05	36800000	4140000	1.25146e+07	1.20003e+06	34.2128	28.1045	-0.162826
673	222.998	222.997	222.999	1.24148	1.2257	1.24702	46	Erythrose-4-phosphate	[M+Na]	-3.21036	3.52266e-06	3320000	10700000	2.18667e+06	591886	20.8893	16.9708	-0.761341
576	201.016	201.015	201.016	1.24785	1.23737	1.25582	39	Erythrose-4-phosphate	[M+H]	-3.19189	9.01764e-06	744000	2370000	559272	171587	23.5101	22.532	-0.934575
1550	784.149	784.144	784.153	6.74617	6.71817	6.76287	47	FAD	[M-H]	-2.74143	5.487e-11	114000000	41600000	1.33661e+07	1.1401e+07	11.7218	25.2122	-1.14513
2305	457.112	457.111	457.114	7.06174	7.03218	7.07593	46	Flavin mononucleotide	[M+H]	-1.56921	0.00520414	16200000	25500000	6.55869e+06	3.87609e+06	27.6655	24.9495	-4.11818
815	455.096	455.094	455.099	7.0742	7.07142	7.08287	47	Flavine mononucleotide (FMN)	[M-H]	-1.63922	0.0012371	68900000	42000000	1.57589e+07	13973446	22.5668	30.742	-4.33497
552	338.989	338.986	338.99	0.999983	0.983517	1.2756	45	Fructose 1,6 bisphosphate	[M-H]	-2.00632	0.0437798	6.23695e+07	3.10864e+07	3.69439e+07	2.5254e+07	51.721	68.843	-7.19697
1226	604.067	604.063	604.071	1.23515	1.22472	1.24575	47	GDP-Glucose	[M-H]	3.24405	5.26684e-06	3870000	12600000	1.95724e+06	4.10602e+06	43.6343	32.3631	17.4006
2205	446.186	446.185	446.188	12.3953	12.3751	12.4084	56	Glipizide	[M+H]	1.07006	0.823395	396000	370000	292599	311049	65.6075	62.4969	32.1639
785	444.171	444.169	444.173	12.3692	12.3522	12.4025	59	Glipizide	[M-H]	1.11538	0.693487	5.47133e+08	6.10259e+08	2.01023e+08	1.68291e+08	41.4845	30.2506	13.2067
945	261.145	261.131	261.146	6.32847	6.30298	6.52102	65	Glu Leu	[M+H]	2.69497	2.53818e-05	790000000	293000000	6.45572e+07	3.46002e+08	23.2345	39.9933	14.1584
1189	295.129	295.128	295.141	6.7041	6.48612	6.72947	75	Glu Phe	[M+H]	3.29569	3.03271e-06	1180000000	358000000	8.29333e+07	4.50856e+08	24.8854	35.5342	12.9148
1311	311.124	311.123	311.125	5.46642	5.4241	5.57277	53	Glu Tyr	[M+H]	4.95605	1.614e-06	174000000	35200000	8.92019e+06	6.73375e+07	26.3418	35.0422	13.3439
586	203.053	203.052	203.054	1.16987	1.1336	1.17853	57	Glucose	[M+Na]	1.29777	3.15617e-05	322000000	248000000	2.68698e+07	2.72797e+07	10.8823	8.52756	3.97222
164	179.056	179.055	179.057	1.14112	1.10928	1.20048	46	Glucose	[M-H]	1.14836	0.00231228	35300000	40600000	8.20207e+06	5.19583e+06	26.175	12.9919	7.6391
349	259.022	259.022	259.023	1.03332	1.01055	1.04283	39	Glucose-6-Phosphate	[M-H]	-1.18369	0.722366	12800000	10800000	2.70064e+06	2.26437e+06	20.4291	20.7161	-6.15874
341	148.06	148.057	148.071	1.20099	1.129	1.43682	56	Glutamate	[M+H]	-1.67074	0.25902	10700000	17800000	6.67433e+06	5.81154e+06	38.6013	44.2555	-6.8474
83	146.046	146.045	146.046	1.15662	1.10872	1.33153	50	Glutamate	[M-H]	1.18342	0.341118	1.32482e+07	1.56782e+07	7.54693e+06	6.10965e+06	51.3157	35.8189	19.982
1101	283.126	283.126	283.127	6.34912	6.34312	6.35535	13	Glutamyl-Leucine	[M+Na]	3.27299	1.22e-07	1130000	344000	188552	292132	48.813	24.0284	17.5081
3139	613.159	613.157	613.162	2.18972	2.1615	2.25787	43	Glutathion ox.	[M+H]	-1.08321	0.924423	26200000	28300000	9.00861e+06	1.53633e+07	31.9521	53.3381	-16.4301
1242	611.143	611.139	611.146	2.15043	2.11593	2.18168	47	Glutathion ox.	[M-H]	-1.07588	0.403186	7.03542e+07	6.5392e+07	1.84158e+07	5.61235e+07	24.8355	69.0365	-22.2922
1284	308.091	308.091	308.092	1.4012	1.38965	1.65842	48	Glutathione	[M+H]	1.0563	0.068839	437000000	414000000	1.33821e+08	1.74833e+08	34.8646	35.4398	14.836
459	306.076	306.074	306.078	1.39225	1.37308	1.64627	60	Glutathione	[M-H]	1.3379	0.0215723	1.40678e+08	1.88214e+08	5.28306e+07	1.18161e+08	36.0986	52.6735	21.085
3138	613.16	613.158	613.162	1.40423	1.38965	1.41117	46	Glutation ox.	[M+H]	-1.68076	0.000332405	34900000	58700000	1.16753e+07	9.97117e+06	19.9942	28.0289	-3.55457
357	152.057	152.054	152.057	1.40378	1.38965	1.42538	53	Guanine	[M+H]	2.26879	7.17718e-09	52100000	23000000	6.90589e+06	1.20459e+07	29.3813	21.5268	10.941
1109	284.099	284.098	284.1	3.43392	3.37973	3.48648	47	Guanosine	[M+H]	5.91321	3.10764e-06	60000000	10200000	7.864e+06	2.81179e+07	61.4643	40.3483	26.1275
398	282.084	282.081	282.085	3.27852	2.94297	3.38168	53	Guanosine	[M-H]	5.33246	0.000170476	1.12743e+07	6.01195e+07	7.36592e+06	3.65143e+07	55.8093	52.5634	25.7629
682	224.078	224.077	224.079	1.39888	1.38808	1.41108	24	Homocitrate	[M+NH4]	-1.11399	1	4880000	5430000	4.44773e+06	3.14586e+06	70.4529	52.7454	-24.2511
279	137.046	137.045	137.046	1.40095	1.38965	1.41108	43	Hypoxanthine	[M+H]	2.30684	6.7257e-05	42000000	18200000	7.17658e+06	1.32456e+07	34.895	33.0007	14.579
278	137.046	137.045	137.046	1.86478	1.84477	1.90567	46	Hypoxanthine	[M+H]	2.88196	0.000737643	83400000	28900000	1.23003e+07	4.91848e+07	37.2836	52.2696	20.9865
68	135.031	135.03	135.031	1.83362	1.81925	1.85097	47	Hypoxanthine	[M-H]	2.83354	0.000164916	1.17729e+07	3.33589e+07	5.89573e+06	2.02642e+07	45.4209	53.7051	22.755
77	144.045	144.044	144.046	9.1122	9.09548	9.1208	47	Indole-3-carboxaldehyd	[M-H]	-1.86716	0.00200728	44100000	23600000	1.97519e+07	6.94668e+06	41.939	28.7831	-4.43227
1009	269.088	269.087	269.089	3.35941	3.30412	3.40867	42	Inosine	[M+H]	3.57123	0.00017396	6900000	1930000	1.09569e+06	4.18368e+06	56.6978	51.4154	23.9612
366	267.073	267.071	267.074	3.21055	3.15582	3.31038	45	Inosine	[M-H]	3.7574	0.00045903	1.11819e+07	4.20149e+07	6.8375e+06	3.40958e+07	57.6392	67.974	29.3121
765	239.095	239.095	239.096	4.71805	4.66043	4.75298	22	IPTG	[M+H]	#DIV/0!	NA	0	0	0	0	#DIV/0!	#DIV/0!	#DIV/0!
940	261.077	261.076	261.078	4.71386	4.6522	4.75298	22	IPTG	[M+Na]	#DIV/0!	NA	0	0	0	0	#DIV/0!	#DIV/0!	#DIV/0!
903	256.122	256.121	256.122	4.71805	4.66043	4.75793	22	IPTG	[M+NH4]	#DIV/0!	0.214082	0	210000	1.31718e+06	235550	164.685	201.741	#DIV/0!
283	237.08	237.078	237.081	4.52348	4.39372	4.59457	23	IPTG	[M-H]	#DIV/0!	NA	0	0	0	0	#DIV/0!	#DIV/0!	#DIV/0!
1668	365.106	365.104	365.107	1.19307	1.1846	1.21637	54	Isomaltulose	[M+Na]	-3.43191	1.86429e-11	84900000	292000000	2.46256e+07	2.07931e+07	8.44158	23.5724	-0.634657
154	175.061	175.06	175.062	6.53987	6.51147	6.56305	47	Isopropylmalic acid	[M-H]	-1.16061	0.164745	17100000	14700000	6.78317e+06	2.76281e+06	34.7471	18.5258	-9.42718
251	132.102	132.102	132.103	2.11083	1.95762	2.1981	59	Leucine	[M+H]	1.17742	0.305697	1360000000	1160000000	368490716	4.15188e+08	34.5682	33.5848	12.7266
53	130.087	130.086	130.088	2.11282	1.96027	2.17302	55	Leucine/Isoleucine	[M-H]	1.08006	0.0798804	136000000	147000000	1.61023e+07	3.06546e+07	12.0996	22.4702	6.92313
3112	608.392	608.39	608.395	18.3975	18.1899	18.4062	33	Lipid	[M+H]	4.67688	0.0822194	2870000	613000	559820	4.36669e+06	79.4148	115.619	51.2629
3218	622.408	622.406	622.411	18.6751	18.6624	18.6846	45	Lipid	[M+H]	35.1745	0.00125022	39200000	1120000	1.25893e+06	3.18496e+07	87.3579	70.0026	40.1314
3339	644.39	644.388	644.392	18.6763	18.6657	18.6838	26	Lipid	[M+Na]	791.231	0.00119764	7830000	9900	270561	6.25847e+06	199.285	71.6591	789.506
793	243.088	243.087	243.089	9.25207	9.24267	9.25995	46	Lumichrome	[M+H]	-1.23268	0.637647	9080000	11200000	8.48013e+06	5.80512e+06	60.6066	51.197	-18.8412
975	265.07	265.069	265.07	9.25202	9.24267	9.25983	46	Lumichrome	[M+Na]	-1.21571	0.5904	2370000	2880000	1.79944e+06	1.25234e+06	50.8288	43.4846	-15.9611
335	147.113	147.112	147.113	1.03537	1.02282	1.04257	47	Lysine	[M+H]	1.41242	0.000261308	8510000	6020000	1.71092e+06	1.63658e+06	26.5983	18.7209	9.90369
669	396.215	396.213	396.218	12.9614	12.6488	12.9828	49	LysoPE(12:0)	[M-H]	-1.43285	0.00512734	7580000	5290000	1.95776e+06	1.64832e+06	23.7227	28.1492	-5.69834
2054	426.262	426.26	426.264	14.3924	14.0974	14.4052	47	LysoPE(14:0)	[M+H]	-2.54849	0.00344353	80400000	205000000	1.05089e+08	3.96897e+07	47.772	48.0497	-3.16341
2217	448.244	448.242	448.245	14.3925	14.3854	14.4052	46	LysoPE(14:0)	[M+Na]	-2.1839	0.000138172	10900000	23900000	6.5315e+06	4.65054e+06	28.6367	44.0623	-3.0641
732	424.247	424.244	424.249	14.3794	14.3704	14.4091	47	LysoPE(14:0)	[M-H]	-2.77001	3.558e-06	354000000	128000000	9.3072e+07	4.69363e+07	25.0638	33.0847	-1.69747
723	422.231	422.229	422.234	13.4871	13.2007	13.5131	48	LysoPE(14:1)	[M-H]	-2.86886	1.64493e-05	67700000	23600000	2.09971e+07	1.05963e+07	29.3629	38.3135	-1.9132
2039	424.246	424.238	424.248	13.5008	13.4864	13.8605	47	LysoPE(14:1)9Z	[M+H]	-2.61924	0.000645411	13700000	35900000	1.40146e+07	7.83385e+06	37.2332	51.0251	-2.90912
2206	446.228	446.226	446.23	13.5003	13.2087	13.5096	49	LysoPE(14:1)9Z	[M+Na]	-2.37825	0.000891597	1520000	3620000	1.46007e+06	825625	37.4115	49.8966	-3.45407
2291	454.293	454.292	454.295	15.8751	15.8027	15.8865	48	LysoPE(16:0)	[M+H]	-1.48879	0.561021	90100000	134000000	8.1292e+07	9.31631e+07	53.2335	79.6426	-15.6063
2418	476.275	476.274	476.277	15.8773	15.8027	15.8865	46	LysoPE(16:0)	[M+Na]	-1.39799	0.452738	11900000	16700000	6.24366e+06	7.79744e+06	35.6983	56.2385	-11.1424
801	452.278	452.276	452.281	15.8609	15.8352	15.9737	49	LysoPE(16:0)	[M-H]	-1.63797	0.0360875	191301516	1.16792e+08	7.27428e+07	8.57501e+07	33.0903	56.8935	-8.88546
2256	452.278	452.276	452.28	14.816	14.7921	14.8521	51	LysoPE(16:1)	[M+H]	-1.44519	0.21763	496000000	717000000	3.8582e+08	2.59841e+08	49.3511	47.876	-10.3849
2413	474.26	474.243	474.261	14.8162	14.5546	15.1124	43	LysoPE(16:1)	[M+Na]	-1.2385	0.534641	38400000	47600000	2.09662e+07	1.48933e+07	43.4914	38.0714	-11.0368
796	450.263	450.26	450.265	14.7991	14.6126	14.8161	54	LysoPE(16:1)	[M-H]	-1.32962	0.0644504	1320000000	994000000	4.5129e+08	4.3223e+08	31.349	39.4255	-9.0278
837	464.278	464.276	464.281	15.6085	15.563	15.6606	51	LysoPE(17:1)	[M-H]	-3.87276	7.77409e-05	934000000	241000000	4.16872e+08	1.27756e+08	39.6962	46.8555	-1.33451
875	478.294	478.292	478.297	16.1894	16.0289	16.3075	50	LysoPE(18:1)	[M-H]	-1.17526	0.482938	248000000	211000000	1.20858e+08	1.18539e+08	41.6196	45.6543	-15.4879
2444	480.309	480.307	480.311	16.2111	16.1933	16.2398	48	LysoPE(18:1)11Z)	[M+H]	-1.07033	0.935696	121000000	130000000	1.02008e+08	7.50009e+07	73.3286	58.5686	-25.2459
2634	502.29	502.289	502.293	16.2112	15.9281	16.2398	47	LysoPE(18:1)11Z)	[M+Na]	1.08241	0.968959	16900000	15600000	8.89562e+06	9.30594e+06	53.4828	56.389	22.8201
819	455.241	455.238	455.243	14.6816	14.6443	14.6984	34	LysoPG(14:0)	[M-H]	-3.42253	3.69886e-05	1.38004e+07	4.03223e+06	4.52648e+06	2.5264e+06	33.4849	52.1193	-1.74416
891	483.273	483.27	483.276	16.9128	16.8528	16.9385	47	LysoPG(16:0)	[M-H]	-2.69089	9.68945e-05	57600000	21400000	1.91616e+07	7.84649e+06	33.2408	33.7978	-1.97575
882	481.257	481.254	481.259	15.1962	15.1163	15.2268	35	LysoPG(16:1)	[M-H]	-2.84349	0.000705781	1.61285e+08	5.67207e+07	5.80059e+07	4.31208e+07	36.9444	58.5084	-3.00636
881	481.257	481.255	481.26	15.5232	15.4813	15.5494	47	LysoPG(16:1)	[M-H]	-2.11787	0.000312719	501000000	237000000	1.79583e+08	7.41302e+07	35.2167	31.2786	-3.06044
931	495.273	495.27	495.276	16.5566	16.4886	16.6197	43	LysoPG(17:1)	[M-H]	-12.2144	1.06714e-05	159000000	13000000	6.14496e+07	4.8604e+06	38.8964	37.3498	-0.10411
956	509.289	509.286	509.292	17.3783	17.3585	17.428	47	LysoPG(18:1)	[M-H]	-2.77835	0.000440466	134000000	48300000	5.85983e+07	1.62897e+07	42.3967	32.908	-2.06243
60	133.014	133.013	133.015	1.28537	1.27288	1.29537	47	Malate	[M-H]	-2.92765	1.9861e-07	243000000	83100000	4.82799e+07	4.72937e+07	19.3602	47.4542	-2.02714
4367	1175.37	1175.36	1175.37	1.38545	1.37272	1.39738	46	Maltoheptaose	[M+Na]	3.33623	6.26106e-12	8650000	2590000	720347	874711	25.9971	10.2206	8.53743
4363	1153.39	1153.38	1153.39	1.37854	1.36922	1.38762	38	Maltoheptaose	[M+H]	5.30685	5.98394e-11	7890000	1490000	292051	1.29027e+06	18.8521	16.5589	7.38037
1703	989.318	989.311	989.323	1.34931	1.33082	1.36648	42	Maltohexaose	[M-H]	4.43547	3.34019e-05	4.23432e+06	1.87812e+07	1.54355e+06	8.36988e+06	38.116	41.2014	16.6036
1592	827.265	827.258	827.271	1.29803	1.28492	1.31662	47	Maltopentaose	[M-H]	3.71466	0.000204146	6.3977e+06	2.37653e+07	2.54489e+06	1.02189e+07	41.4241	45.6093	16.9309
2752	527.159	527.157	527.161	1.22612	1.21758	1.24498	52	Maltotriose	[M+Na]	2.45332	3.13434e-08	55300000	22500000	3.8115e+06	1.24226e+07	17.0688	21.3144	8.1226
348	150.059	150.058	150.059	1.40408	1.38965	1.43017	48	Methionine	[M+H]	1.24429	5.18096e-05	80500000	64700000	5.69166e+06	1.20967e+07	8.58247	15.3012	5.02414
872	477.171	477.167	477.174	5.50963	5.44543	5.54677	47	N-Acetyl-D-glucosamine(anhydrous)N-Acetylmuramic acid	[M-H]	-1.4605	0.254858	10800000	7430000	2.1098e+06	3.29201e+06	19.3175	38.7561	-6.55461
4077	922.389	922.386	922.393	6.15978	6.1452	6.1867	46	N-Acetyl-D-glucosamine(anhydrous)N-Acetylmuramyl-tetrapeptide	[M+H]	-1.64749	0.000368174	1830000	3010000	640343	355899	20.7527	19.5766	-3.06936
3970	851.351	851.349	851.354	5.87752	5.86313	5.90823	45	N-Acetyl-D-glucosamine(anhydrous)N-Acetylmuramyl-tripeptide	[M+H]	-2.17043	6.96693e-05	1300000	2820000	808458	456540	27.0921	33.1529	-2.7778
242	131.118	131.118	131.119	1.29638	1.28913	1.30527	45	N-Acetylputrescine	[M+H]	1.1006	0.246931	70900000	64400000	1.7512e+07	2.66853e+07	26.5205	35.0867	13.4048
3412	664.117	664.115	664.12	1.40095	1.3852	1.40677	41	NAD	[M+H]	-1.96911	1.53683e-05	11100000	21800000	3.63438e+06	1.70665e+06	16.6079	14.8812	-1.69246
1490	742.066	742.061	742.071	1.34867	1.32855	1.36095	45	NADP	[M-H]	-1.48088	0.0366282	35800000	24100000	9.68999e+06	4.90042e+06	26.7878	18.8209	-4.45997
875	253.084	253.065	253.085	12.7187	12.7004	12.7673	58	Naproxen	[M+Na]	1.01538	0.84938	16800000	16500000	1.66688e+07	1.74521e+07	82.6994	80.5918	41.8438
727	231.102	231.084	231.103	12.7214	12.7004	12.7673	58	Naproxen	[M+H]	1.05765	0.838393	119000	112000	102656	112016	74.1834	71.945	37.907
260	229.087	229.077	229.088	12.7041	12.6785	12.7326	60	Naproxen	[M-H]	1.25152	0.618614	1.25461e+08	157017465	7.43315e+07	7.72799e+07	63.573	50.4353	22.2616
197	123.055	123.044	123.056	1.74245	1.5533	1.79468	47	Nicotinamid	[M+H]	1.25486	0.0100272	54600000	43500000	6.48083e+06	1.56161e+07	14.7232	28.1096	9.30841
201	124.039	124.039	124.04	1.39047	1.3764	1.44842	48	Nicotinate	[M+H]	9.89145	3.93884e-07	21100000	2140000	688099	7.17307e+06	28.8351	33.1191	13.5033
335	254.067	254.065	254.068	7.54118	7.52982	7.552	47	Nicotiniate D-ribonucleoside	[M-H]	-9.37513	2.56937e-06	192000000	20500000	8.0719e+07	8.8505e+06	35.4628	43.9922	-0.197541
411	162.076	162.066	162.077	1.34545	1.28952	1.53548	43	N-Methyl-Glutamate	[M+H]	-1.12966	0.66249	13700000	15500000	3.61684e+06	5.94582e+06	23.8714	45.2348	-11.1328
971	264.175	264.163	264.176	11.2577	11.2316	11.2784	58	Nortriptyline	[M+H]	1.2697	0.255849	882000	695000	409462	493644	53.576	46.7825	23.4645
46	128.035	128.034	128.036	1.75733	1.74062	1.79735	48	Oxo-Proline	[M-H]	-1.05145	0.374381	147000000	140000000	3.23262e+07	3.40891e+07	21.8965	23.8003	-8.59364
720	421.236	421.233	421.239	17.0812	17.0225	17.2304	48	PA(17:1(9Z)/0:0)	[M-H]	-2.53659	0.0138452	3.87394e+08	1.52723e+08	2.37684e+08	1.40391e+08	55.727	69.9288	-4.95184
2200	445.233	445.231	445.234	17.7271	17.6658	17.892	30	PA(17:1)9Z	[M+Na]	-4.02547	0.0445639	899000	3620000	4.56183e+06	1.10995e+06	93.0705	98.8341	-3.14342
1058	277.214	277.213	277.215	19.0603	19.047	19.1391	30	Palmitoleic acid	[M+Na]	-7.54076	0.219586	107000	805000	1.02902e+06	579782	101.225	137.537	-2.83323
895	255.232	255.231	255.233	19.0566	19.049	19.143	44	Palmitoleic acid	[M+H]	-2.91248	0.198179	1030000	3010000	4.13387e+06	1.63034e+06	99.6218	91.7707	-7.12883
3269	630.374	630.372	630.375	18.4006	18.3975	18.4103	13	PE(10:0(3-OH)/15:0cyclo)	[M+Na]	#DIV/0!	0.0714627	314000	0	21422.9	540099	238.745	131.892	#DIV/0!
1228	604.265	604.261	604.269	13.5964	13.5798	13.6201	36	PE(10:0)/(16:1)	[M-H]	-7.50391	4.35771e-09	29100000	3880000	4.8694e+06	796879	15.4564	21.399	-0.135761
3494	690.507	690.505	690.512	20.8927	20.7301	21.2077	44	PE(16:0)/(16:1)	[M+H]	-2.86133	0.00709771	667000000	1910000000	7.65816e+08	8.82698e+08	36.1707	102.447	-4.87667
3518	704.523	704.521	704.526	21.0325	20.4518	21.3803	46	PE(16:0)/17:1)9Z	[M+H]	1.79934	0.34159	398000000	221000000	374003476	4.70795e+08	118.032	89.2553	59.6198
3406	662.476	662.47	662.491	20.6558	20.4341	20.8528	53	PE(16:1(9Z)/(14:0)	[M+H]	2.30259	0.444717	227000000	98600000	2.10961e+08	2.49681e+08	117.745	93.1787	69.4137
3546	716.522	716.519	716.525	27.3073	27.2946	27.3236	38	PE(16:1)/(18:1)	[M+H]	-3.40717	0.00909579	688000	2340000	1.62115e+06	937101	58.2962	105.1	-3.80011
2363	466.293	466.292	466.295	15.6163	15.3255	15.6298	50	PE(17:1)9Z	[M+H]	-4.09715	0.00248628	136000000	555000000	3.26562e+08	8.43446e+07	55.9851	60.9747	-1.47196
2490	488.275	488.256	488.277	15.6199	15.2957	15.8776	45	PE(17:1)9Z	[M+Na]	-2.7067	0.00067001	16100000	43700000	1.64592e+07	9.65582e+06	38.2144	57.1584	-2.78423
3968	851.265	851.262	851.268	1.30599	1.29465	1.31437	46	Pentasaccharid	[M+Na]	2.35343	5.61681e-14	77000000	32700000	6.01718e+06	1.05633e+07	17.4347	13.5748	6.62755
3900	829.283	829.28	829.286	1.30772	1.29898	1.315	46	Pentasaccharid	[M+H]	2.82392	4.10648e-08	63600000	22500000	2.72888e+06	1.53964e+07	12.194	23.1684	7.8146
2310	457.256	457.254	457.258	15.0461	15.0055	15.3636	33	PG(14:0/0:0)	[M+H]	-64.723	0.00492505	17700	1140000	1.00217e+06	138050	77.4637	209.229	-0.0541272
2472	485.287	485.286	485.292	16.9901	16.8872	17.1323	39	PG(16:0/0:0)	[M+H]	-2.00504	0.400458	1060000	2130000	1.67026e+06	1.17033e+06	68.0318	71.6132	-9.72554
2454	483.272	483.27	483.274	15.5265	15.3552	15.7705	43	PG(16:1(9Z)/(0:0)	[M+H]	-3.40808	0.00131466	4790000	16300000	7.76067e+06	2.89293e+06	45.9836	52.2626	-1.90853
2648	505.254	505.252	505.256	15.5231	15.4594	15.7833	53	PG(16:1(9Z)/(0:0)	[M+Na]	-2.53896	0.0059719	6400000	16200000	7.64936e+06	6.09524e+06	43.051	77.6709	-4.75874
2589	497.287	497.286	497.289	16.6113	16.4811	16.8915	35	PG(17:1(9Z)/0:0)	[M+H]	-181.298	0.000791602	35200	6380000	4.28745e+06	242245	62.3695	165.125	-0.00607129
2706	519.269	519.268	519.271	16.5926	16.2319	16.8658	40	PG(17:1(9Z)/0:0)	[M+Na]	-48.3244	0.000716505	153000	7400000	4.75153e+06	370997	60.4529	138.029	-0.0309623
428	166.086	166.086	166.087	4.0937	4.07103	4.11045	53	Phenylalanine	[M+H]	1.22316	2.40145e-06	1380000000	1130000000	1.50045e+08	2.45574e+08	13.0047	17.1515	6.4095
518	188.068	188.067	188.069	4.09309	4.0679	4.11062	52	Phenylalanine	[M+Na]	1.29515	0.113761	7000000	5400000	1.69991e+06	1.64463e+06	27.9141	23.297	11.3329
126	164.071	164.07	164.072	3.94735	3.74775	4.00322	54	Phenylalanine	[M-H]	1.1638	8.44638e-06	259000000	301000000	3.12975e+07	4.86751e+07	12.2547	15.8318	5.84177
124	163.04	163.039	163.041	7.29747	7.28273	7.32127	47	Phenylpyruvat	[M-H]	-1.84084	9.61313e-05	56600000	30700000	1.71815e+07	7.92338e+06	28.2511	24.961	-3.39345
136	166.974	166.973	166.976	1.217	1.20177	1.2263	47	Phosphoenolpyruvate	[M-H]	-2.46201	1.48718e-05	15600000	6340000	4.6843e+06	2.31402e+06	27.0694	34.0607	-2.25048
1971	413.267	413.253	413.269	21.8386	21.8295	21.8472	58	Phthalate	[M+Na]	-1.05446	0.851417	56000000	59000000	4.46722e+06	6.49594e+06	7.45531	11.5304	-3.59746
1834	391.284	391.272	391.286	21.839	21.8338	21.8472	58	Phthalate	[M+H]	-1.0377	0.843505	3790000	3940000	413075	533900	10.3242	14.282	-4.70553
233	130.086	130.086	130.087	1.39975	1.38808	1.41582	31	Pipecolate	[M+H]	1.07067	0.078751	7860000	7340000	1.82779e+06	2.02166e+06	25.2565	24.7412	10.329
255	227.103	227.102	227.105	6.23215	6.18398	6.27878	54	Pro Pro	[M-H]	1.12488	0.00451577	40600000	45700000	7.671e+06	7.80744e+06	18.9777	17.171	7.37992
156	116.071	116.07	116.071	1.21439	1.20443	1.44385	52	Proline	[M+H]	-1.14037	0.870022	14100000	16100000	1.8872e+06	5.1343e+06	12.1694	33.4685	-8.4839
633	215.139	215.138	215.14	6.98256	6.96062	6.99677	52	Prolyl-Valine	[M+H]	1.01883	0.963933	3030000	2980000	642532	392462	20.2509	13.0494	7.26409
416	164.057	164.056	164.057	2.46847	2.40818	2.6053	46	Pterin	[M+H]	1.32078	0.0940764	19900000	15100000	3.85217e+06	4.97143e+06	25.3982	27.6511	10.3293
122	162.042	162.041	162.042	2.39438	2.10903	2.45792	50	Pterin	[M-H]	1.24221	0.0556658	8140000	10100000	2.03743e+06	2.59803e+06	24.9884	26.6445	10.3747
620	368.999	368.995	369.001	0.999933	0.983517	1.24462	47	Seduheptulose 1,7-Bisphosphat	[M-H]	-2.61515	1.76994e-05	21600000	8250000	4.89169e+06	2.26256e+06	24.3497	27.7677	-1.49911
655	219.134	219.133	219.135	5.62388	5.59285	5.68475	53	Ser Ile	[M+H]	1.50141	0.000118977	14600000	9750000	1.57934e+06	4.8185e+06	16.3019	31.5311	10.5936
1766	380.112	380.111	380.114	2.86019	2.78325	2.93565	40	S-Lactolyl Glutathion	[M+H]	-1.14635	0.856012	65000000	74500000	4.32817e+07	4.98541e+07	49.4697	62.5348	-21.1248
329	146.165	146.165	146.166	1.00053	0.992967	1.0155	44	Spermidine	[M+H]	1.17364	0.002755	70700000	60200000	9.84107e+06	2.45872e+07	16.583	30.384	11.0904
33	117.019	117.018	117.02	1.92963	1.70645	1.9695	57	Succinat	[M-H]	-2.03331	0.0105161	5.15099e+07	2.5333e+07	2.25438e+07	1.51253e+07	38.7203	51.0336	-5.17737
3487	689.212	689.21	689.214	1.25733	1.25038	1.26485	46	Tetrasaccharid	[M+Na]	2.25374	4.58885e-11	58800000	26100000	3.91153e+06	1.02202e+07	14.9421	16.8307	6.62535
3423	667.229	667.227	667.231	1.26924	1.2622	1.27393	46	Tetrasaccharid	[M+H]	2.61679	6.48592e-07	12100000	4610000	783470	3.25362e+06	17.4878	26.6502	9.20197
294	241.082	241.081	241.084	5.30392	5.08368	5.32552	47	Thymidine	[M-H]	1.30696	0.0931716	37900000	49600000	1.91385e+07	1.67461e+07	43.1317	30.9285	17.4833
878	480.98	480.977	480.983	1.39488	1.37198	1.4261	42	Thymidine 5'-triphosphate	[M-H]	-10.9301	8.88667e-07	2.13191e+07	1.95049e+06	4.32697e+06	670291	20.1281	35.2803	-0.0964405
218	127.05	127.05	127.051	2.65268	2.59375	2.80712	46	Thymine	[M+H]	-1.73825	2.05583e-05	12800000	22200000	4.95042e+06	3.76271e+06	21.4982	27.2258	-3.52759
40	125.035	125.034	125.036	2.5698	2.52775	2.64217	47	Thymine	[M-H]	-1.59692	3.08803e-05	35700000	22300000	7.43908e+06	5.44086e+06	20.2051	23.5831	-3.6217
502	321.048	321.046	321.05	2.20982	2.17443	2.25823	47	TMP	[M-H]	-10.6094	2.81563e-05	3.53614e+07	3.33303e+06	1.71095e+07	3.15274e+06	39.5143	65.4972	-0.272472
1160	291.146	291.145	291.147	7.37521	7.35708	7.3953	58	Trimetoprim	[M+H]	1.02469	0.651131	1540000	1500000	231853	217168	15.036	13.4923	6.04551
599	205.097	205.097	205.098	6.13307	6.11622	6.16545	53	Tryptophan	[M+H]	1.09017	0.534641	99100000	90900000	1.45411e+07	2.54891e+07	15.5881	26.8476	8.74046
214	203.082	203.081	203.084	6.16348	6.12008	6.2155	54	Tryptophan	[M-H]	1.2752	0.0402735	42500000	54200000	5.94427e+06	9.09329e+06	14.0981	17.236	6.2849
486	182.081	182.067	182.082	2.14003	2.11848	2.36467	53	Tyrosine	[M+H]	1.11039	0.00334887	157000000	141000000	1.4429e+07	4.20346e+07	10.1326	24.2895	8.27507
166	180.066	180.065	180.067	2.09558	1.74697	2.13032	64	Tyrosine	[M-H]	1.1347	0.0390074	79500000	90200000	2.06903e+07	1.95003e+07	25.4034	21.3923	9.80467
1385	678.094	678.089	678.098	1.38502	1.36907	1.4108	47	UDP-Acetylmuraminate	[M-H]	-1.66284	0.000191135	125000000	75200000	2.28857e+07	1.34655e+07	18.6255	18.3369	-2.67693
1121	565.045	565.043	565.05	1.22054	1.20177	1.40268	36	UDP-Glucose	[M-H]	1.10911	0.615192	2.0783e+07	2.30506e+07	7.28323e+06	5.05974e+06	34.783	22.9825	11.9275
1230	606.072	606.068	606.076	1.20282	1.18368	1.2265	47	UDP-N-Acetylglucosamin	[M-H]	-1.12712	0.956381	23000000	20400000	5.92195e+06	4457170	28.1258	22.5419	-7.66858
1786	1192.33	1192.33	1192.34	5.40815	5.07178	5.44962	58	UDP-N-acetylmuramoyl-L-alanyl-D-glutamyl-6-carboxy-L-lysyl-D-alanyl- D-alanine	[M-H]	-1.42903	0.975279	5.81723e+07	4.07077e+07	5.25994e+07	6.1056e+07	69.5665	104.09	-24.7401
509	323.027	323.025	323.03	1.2917	1.28112	1.37997	49	UMP	[M-H]	-5.92425	4.58162e-05	5.38025e+07	9.08173e+06	2.06815e+07	4.15466e+06	38.1365	44.3105	-0.491829
2199	445.233	445.231	445.235	17.1044	16.7231	17.4562	59	unknown lipid	[M+Na]	-4.68897	0.046915	3820000	17900000	1.81287e+07	6.2637e+06	84.2723	97.6741	-2.52934
2034	423.251	423.249	423.253	17.1168	16.7429	17.4644	40	unknown lipid	[M+H]	-4.41284	0.0126176	1450000	6390000	5.48951e+06	2.47954e+06	69.0113	114.532	-2.83839
26	111.02	111.008	111.021	1.39527	1.37198	1.68977	50	Uracil	[M-H]	-1.23624	0.845555	3.004e+07	2.42994e+07	8.97112e+06	1.78971e+07	28.1863	56.0031	-14.9666
308	243.062	243.06	243.063	2.07051	2.0462	2.1048	40	Uridine	[M-H]	9.1342	1.23333e-06	11800000	108000000	5.48197e+06	4.3125e+07	41.6755	35.5437	17.7016
294	140.068	140.068	140.069	1.16556	1.1535	1.17257	46	Valine	[M+Na]	-1.34592	0.353167	14100000	19000000	1.22463e+07	6.04811e+06	59.0947	40.5069	-12.3091
169	118.086	118.086	118.087	1.35967	1.14382	1.39497	76	Valine	[M+H]	1.08767	0.00933955	170000000	156000000	1.89323e+07	3.27463e+07	12.0149	18.824	6.58314
1868	397.329	397.315	397.331	21.3336	21.323	21.3463	58	Vitamin D2	[M+H]	-1.67528	0.60433	8610000	14400000	3.12882e+07	1.74834e+07	125.541	112.664	-30.5609
362	153.04	153.04	153.041	2.10577	2.07513	2.1484	30	Xanthine	[M+H]	13.916	0.000150046	1780000	128000	153241	1.3305e+06	80.6892	57.6763	40.6931
97	151.026	151.025	151.026	2.05443	1.56075	2.09422	50	Xanthine	[M-H]	3.99571	9.68945e-05	2.25937e+06	9.02779e+06	1.37806e+06	5.92048e+06	55.5109	52.9745	25.826
401	283.067	283.066	283.069	4.66241	4.19845	4.89168	56	Xanthosine	[M-H]	1.77754	0.115176	7.52631e+06	1.33784e+07	7.84076e+06	9.1074e+06	73.0796	63.7195	35.8755

## Sheet: 159 metabolites
Identified metabolites by using GC-MS, LC-MS in positive or negative ion mode
metabolite (metabolites identified with pure chemical are marked red)	method	adducts	fold change (KO:WT) GC-MS	KO:WT AdjustedPval GC-MS	fold change (KO:WT) LC-MS pos. [M+H]	KO:WT AdjustedPval LC-MS pos. [M+H]	fold change (KO:WT) LC-MS pos. [M+Na]	KO:WT AdjustedPval LC-MS pos. [M+Na]	fold change (KO:WT) LC-MS pos. [M+NH4]	KO:WT AdjustedPval LC-MS pos. [M+NH4]	fold change (KO:WT) LC-MS neg. [M-H]	KO:WT AdjustedPval LC-MS neg.
(4-hydroxyphenyl)pyruvate	GC		-2.9721	0.00085
(R)-2-hydroxyglutarate	GC		-7.55533	3.83e-06
1,3-bisphosphoglycerate	GC		-2.25958	0.00585
1,6-Anhydro-N-acetylmuramate		[M+H], [M+Na]			1.02062	0.0912553	1.09348	0.0846091
1D-myo-Inositol	GC		1.15272	0.677
1D-myo-inositol 2-phosphate	GC		-9.23054	0.0014
2,3 Dihydroxybenzoate	LC-neg, GC	[M-H]	-6.21767	0.0157							-3.81902	2.00262e-06
2,3-Dihydroxybenzoylserine	LC-pos	[M+H]	-4.54607	1.31164e-08	-4.54607	1.31164e-08
2-aminoethyl phosphate	GC		1.01424	0.972
2'Deoxyadenosine	GC, LC-pos	[M+H]	13.5684	0.000149	4.63401	8.39567e-05
2-oxoglutarate	GC		-2.375	0.0777
2-phospho-D-glycerate 2-phosphoglycerate	GC
3-(2-Hydroxyphenyl)propanoate	LC-neg	[M-H]									-1.18885	0.0158535
3-Hydroxymyristic acid	LC-neg	[M-H]									-2.47543	0.00248786
3-phosphoglycerate	GC		-1.73856	0.0013
4- Hydroxybenzoate	LC-neg	[M-H]									1.90277	0.000103914
4-Hydroxybenzaldehyde	LC-pos, LC-neg	[M+H], [M-H]			-1.77366	0.051027					-1.53369	0.0150116
4-Methyl-2-oxopentanoate	GC		-3.35226	0.000255
5'Methylthioadenosine	LC-pos				-7.83683	9.38622e-07
5-Oxo-D/L Proline	LC-pos	[M+H], [M+Na]			-1.10813	0.763338
Acetyl-Coa	LC-neg	[M-H]									-1.2815	0.204172
Acetyl-Spermidine	LC-pos	[M+H], [M+Na]			1.14508	0.000478062	1.23446	0.0016724
adenine	GC		1.00856	0.966
adenosine	GC, LC-pos	[M+H], [M+Na], [M-H]	15.734	0.000182	3.60454	5.75805e-05	4.98228	9.43423e-07			3.60479	1.52626e-05
ADP	LC-pos	[M+H], [M+Na]			-2.18162	0.000232692	-2.05239	2.00563e-05
ADP-Glucose	LC-neg	[M-H]									-1.59471	0.0249641
ADP-Sugar	LC-neg	[M-H]									1.87776	0.00528015
alpha-D-glucopyranosyl-(1-4)-beta-D-glucopyranose maltose	GC		1.28422	0.593
AMP	GC, LC-pos, LC-neg	[M+H], [M-H]	-1.10338	0.705	-8.252	1.02448e-05					-6.44637	2.74221e-05
Ascorbate	LC-neg	[M-H]									-7.07433	0.00276525
Azelaic acid	LC-neg	[M-H]									1.08379	0.451283
cAMP	LC-pos, LC-neg	[M+H]; [M-H]			-13.3338	1.31566e-05					-78.7046	0.000292226
Citramalate	LC-neg	[M-H]									-7.75293	2.97268e-08
citrate	GC		-2.79798	0.000384
Citrate/Isocitrate	LC-neg	[M-H]									-1.6765	0.00105343
Coenzyme A	LC-pos, LC-neg	[M+H], [M-H]			1.45213	0.000469112					1.22176	0.0636978
Cytidine	LC-pos	[M+H]			3.64655	7e-09
cytosine	GC, LC-pos	[M+H]	-3.51812	0.381	2.82742	1.97864e-07
dADP	LC-neg	[M-H]									-4.30149	1.64227e-06
D-cysteine 2-amino-3-mercaptopropanoic acid L-cysteine	GC		-1.25009	0.85
D-fructose 1,6-bisphosphate	GC		-4.33543	0.00648
D-Fructose 1-phosphate	GC		3.69129	0.0356
D-glycerate glycerate	GC		1.60637	0.392
Diacetylspermidine	LC-pos	[M+Na]			2.85056	0.0106071
Dihydrouracil	LC-neg	[M-H]									1.10646	0.30819
dihydroxyacetone phosphate	GC		-2.23017	0.00428
D-isoleucine DL-isoleucine L-Isoleucine	GC		1.54948	0.184
Dissacharide	LC-neg	[M-H]									-2.42687	0.000312719
DL-malate (S)-malate (R)-malate	GC		-2.70407	4.94e-05
D-ribose 6-phosphate	GC		2.05454	0.00398
dTDP-Glucose	LC-neg	[M-H]									-9.92485	1.99066e-05
dTDP-Sugar	LC-neg	[M-H]									-8.90289	1.8367e-05
Erythrose-4-phosphate	LC-pos	[M+Na], [M+H]			-3.19189	9.01764e-06	-3.21036	3.52266e-06
ethanolamine	GC		-1.11205	0.506
FAD	LC-neg	[M-H]									-2.74143	5.487e-11
Flavin mononucleotide	LC-pos, LC-neg	[M+H], [M-H]			-1.56921	0.00520414					-1.63922	0.0012371
Fructose 1,6 bisphosphate	LC-neg	[M-H]									-2.00632	0.0437798
fumarate	GC		-1.84158	0.0433
GDP-Glucose	LC-neg	[M-H]									3.24405	5.26684e-06
Glucose	LC-pos, LC-neg	[M+Na], [M-H]					1.29777	3.15617e-05			1.14836	0.00231228
Glucose-6-Phosphate	LC-neg	[M-H]									-1.18369	0.722366
Glutamate	LC-pos, LC-neg	[M+H], [M-H]			-1.67074	0.25902					1.18342	0.341118
Glutamyl-Leucine	LC-pos	[M+Na]					3.27299	1.22e-07
Glutathion ox.	LC-pos, LC-neg	[M+H], [M-H]			-1.68076	0.000332405					-1.07588	0.403186
glycerol-3-phosphate	GC		-1.40949	0.0242
glycine	GC		-1.30059	0.16
glycylglycine	GC		21.4158	8.7e-05
GMP	GC		1.6589	0.118
Guanine	GC, LC-pos	[M+H]	2.46308	0.00235	2.26879	7.17718e-09
Guanosine	LC-pos, LC-neg	[M+H], [M-H]			5.91321	3.10764e-06					5.33246	0.000170476
Homocitrate	LC-pos	[M+NH4]							-1.11399	1
hypoxanthine	GC		33.5851	NA
IMP	GC		-19.9956	0.0109
Indole-3-carboxaldehyd	LC-neg	[M-H]									-1.86716	0.00200728
inosine	GC, LC-pos, LC-neg	[M+H], [M-H]	2.52972	0.0366	3.57123	0.00017396					3.7574	0.00045903
Isomaltulose	LC-pos	[M+Na]					-3.43191	1.86429e-11
Isopropylmalic acid	LC-neg	[M-H]									-1.16061	0.164745
lactose	GC		1.07393	0.82
laminaribiose	GC		-1.71929	0.506
Leucine	LC-pos	[M+H]			1.17742	0.305697
Leucine/Isoleucine	LC-neg	[M-H]									1.08006	0.0798804
L-glutamate	GC		-1.30059	0.16
L-Methionine	GC		-1.08651	0.845
Lumichrome	LC-pos	[M+H], [M+Na]			-1.23268	0.637647	-1.21571	0.5904
L-valine D-valine	GC	[M+H]	1.65041	0.0221	1.08767	0.00933955	-1.34592	0.353167
LysoPE(12:0)	LC-neg	[M-H]									-1.43285	0.00512734
LysoPE(14:0)	LC-pos, LC-neg	[M+H], [M+Na], [M-H]			-2.54849	0.00344353	-2.1839	0.000138172			-2.77001	3.558e-06
LysoPE(14:1)	LC-pos	[M-H], [M+H], [M+Na]			-2.61924	0.000645411	-2.37825	0.000891597			-2.86886	1.64493e-05
LysoPE(16:0)	LC-pos, LC-neg	[M+H], [M+Na], [M-H]			-1.48879	0.561021	-1.39799	0.452738			-1.63797	0.0360875
LysoPE(16:1)	LC-pos, LC-neg	[M+H], [M+Na], [M-H]			-1.44519	0.21763	-1.2385	0.534641			-1.32962	0.0644504
LysoPE(17:1)	LC-neg	[M-H]									-3.87276	7.77409e-05
LysoPE(18:1)	LC-pos, LC-neg	[M-H], [M+H], [M+Na]			-1.07033	0.935696	1.08241	0.968959			-1.17526	0.482938
LysoPG(14:0)	LC-neg	[M-H]									-3.42253	3.69886e-05
LysoPG(16:1)	LC-neg	[M-H]									-2.69089	9.68945e-05
LysoPG(17:1)	LC-neg	[M-H]									-12.2144	1.06714e-05
LysoPG(18:1)	LC-neg	[M-H]									-2.77835	0.000440466
Malate	LC-neg	[M-H]									-2.92765	1.9861e-07
Maltoheptaose	LC-pos	[M+Na]					3.33623	6.26106e-12
Maltotriose	LC-pos	[M+Na]					2.45332	3.13434e-08
Methionine	LC-pos	[M+H]			1.24429	5.18096e-05
N-Acetyl-D-glucosamine(anhydrous)N-Acetylmuramic acid	LC-pos	[M-H]									-1.4605	0.254858
N-Acetyl-D-glucosamine(anhydrous)N-Acetylmuramyl-tetrapeptide	LC-pos	[M+H]			-1.64749	0.000368174
N-Acetyl-D-glucosamine(anhydrous)N-Acetylmuramyl-tripeptide	LC-pos	[M+H]			-2.17043	6.96693e-05
N-Acetylputrescine	LC-pos	[M+H]			1.1006	0.246931
NAD	LC-pos	[M+H]			-1.96911	1.53683e-05
NADP	LC-neg	[M-H]									-1.48088	0.0366282
Nicotinamide	GC	[M+H]	1.68402	0.0249
Nicotinate	LC-pos	[M+H]			9.89145	3.93884e-07
Nicotiniate D-ribonucleoside	LC-neg	[M-H]									-9.37513	2.56937e-06
N-Methyl-Glutamate	LC-pos	[M+H]			-1.12966	0.66249
O-phospho-L-serine	GC		1.04974	0.896
oxalate	GC		1.42641	0.437
Oxo-Proline	LC-neg	[M-H]									-1.05145	0.374381
PA(17:1(9Z)/0:0)	LC-pos, LC-neg	[M-H], [M+Na]					-4.02547	0.0445639			-2.53659	0.0138452
Palmitoleic acid	LC-pos	[M+Na], [M+H]			-2.91248	0.198179	-7.54076	0.219586
PE(10:0)/(16:1)	LC-neg	[M-H]									-7.50391	4.35771e-09
PE(16:0)/(16:1)	LC-pos	[M+H]			-2.86133	0.00709771
PE(16:0)/17:1)9Z	LC-pos	[M+H]			1.79934	0.34159
PE(16:1(9Z)/(14:0)	LC-pos	[M+H]			2.30259	0.444717
PE(16:1)/(18:1)	LC-pos	[M+H]			-3.40717	0.00909579
PE(17:1)9Z	LC-pos	[M+H], [M+Na]			-4.09715	0.00248628
Pentasaccharid	LC-pos	[M+Na], [M+H]			2.82392	4.10648e-08	2.35343	5.61681e-14
PG(14:0/0:0)	LC-pos	[M+H]			-64.723	0.00492505
PG(16:0/0:0)	LC-pos	[M+H]			-3.40808	0.00131466
PG(16:1(9Z)/(0:0)	LC-pos	[M+Na], [M+H]			-3.40808	0.00131466	-2.53896	0.0059719
Phenylalanine	LC-pos	[M+H], [M+Na]			1.22316	2.40145e-06	1.29515	0.113761
phenylpyruvate	GC, LC-neg	[M-H]	-3.17914	0.00408							-1.84084	9.61313e-05
phosphoenolpyruvate	GC, LC-neg	[M-H]	-16.9619	0.00108							-2.46201	1.48718e-05
Pipecolate	LC-pos	[M+H]			1.07067	0.078751
Pro Pro	LC-neg	[M-H]									1.12488	0.00451577
Proline	LC-pos	[M+H]			-1.14037	0.870022
Pterin	LC-pos, LC-neg	[M+H], [M-H]			1.32078	0.0940764					1.24221	0.0556658
putrescine	GC		1.27496	0.0696
pyruvate	GC		1.1156	0.676
sedoheptulose-7-phosphate	GC		5.66392	0.113
Seduheptulose 1,7-Bisphosphat	LC-neg	[M-H]
shikimate	GC		20.2443	0.000547
S-Lactolyl Glutathione	LC-pos	[M+H]			-1.14635	0.856012
spermidine	GC, LC-pos	[M+H]	-1.35584	0.122	1.17364	0.002755
Succinate	LC-neg	[M-H]									-2.03331	0.0105161
Tetrasaccharid	LC-pos	[M+Na], [M+H]			2.61679	6.48592e-07	2.25374	4.58885e-11
threonine	GC		6.43732	0.421
Thymidine	LC-neg	[M-H]									1.30696	0.0931716
Thymine	LC-pos, LC-neg	[M+H], [M-H]			-1.73825	2.05583e-05					-1.59692	3.08803e-05
TMP	LC-neg	[M-H]									-10.6094	2.81563e-05
Trimetoprim	LC-pos	[M+H]			1.02469	0.651131
tryptamine	GC		-1.54258	0.383
Tryptophan	LC-pos, LC-neg	[M+H], [M-H]			1.09017	0.534641					1.2752	0.0402735
Tyrosine	LC-pos, LC-neg	[M+H], [M-H]			1.11039	0.00334887					1.1347	0.0390074
UDP-Acetylmuraminate	LC-neg	[M-H]									-1.66284	0.000191135
UDP-Glucose	LC-neg	[M-H]									1.10911	0.615192
UDP-N-Acetylglucosamin	LC-neg	[M-H]									-1.12712	0.956381
UDP-N-acetylmuramoyl-L-alanyl-D-glutamyl-6-carboxy-L-lysyl-D-alanyl- D-alanine	LC-neg	[M-H]									-1.42903	0.975279
UMP	GC; LC-neg	[M-H]	-1.3241	0.649							-5.92425	4.58162e-05
Uracil	LC-neg	[M-H]									-1.23624	0.845555
Uridine	GC, LC-neg	[M-H]	4.98261	0.0329							9.1342	1.23333e-06
Valine	LC-pos	[M+Na], [M+H]			1.08767	0.00933955	-1.34592	0.353167
Xanthine	LC-pos, LC-neg	[M+H], [M-H]			13.916	0.000150046					3.99571	9.68945e-05
Xanthosine	LC-neg	[M-H]									1.77754	0.115176

## Sheet: Microscopy statistics
EPEC wt [µm]		EPEC ΔcsrA [µm]
1.51		1.12
1.55		0.98
1.56		1.06
1.49		1.12
1.38		1.52
1.41		1.56
1.55		0.98
1.38		1.04
1.38		1.14
1.35		1.02
1.42		0.98
1.38		1.2
1.51		1.42
1.45		1.51
1.38		1.55
1.39		0.98
1.5		1.12
1.42		1.06
1.46		1.02
1.38		1.14
1.38		1.21
1.42		1.08
1.45		1.52
1.51		1.06
1.55		1.04
1.34		1.25
1.62		1.43
1.38		1.25
1.42		1.08
1.51		1.12
1.38		1.02
1.34		1.28
1.38		1.32
1.42		0.95
1.51		1.23
1.55		1.12
1.54		1.06
1.52		1.12
1.42		0.98
1.38		1.42
1.44675		1.1765	Average
0.0741581		0.183492	Deviation
ttest	1.39861e-11
